# Supplementary material for: A Regularized MANOVA Test for Semicontinuous High‐Dimensional Data
Source: Biom J. 2025 Apr 29;67(3):e70054. doi: 10.1002/bimj.70054 (PMC12041841; doi:10.1002/bimj.70054)
Supplement: Supplementary file 1 — Supporting information [file BIMJ-67-e70054-s001.zip]

Archive with 727 entries (705 files):
- Replicability/analyzeResults_CHEN.R
- Replicability/analyzeResults_semicontinuousMANOVA.R
- Replicability/functionsSim.R
- Replicability/functionsSim_CHEN.R
- Replicability/functionsSim_real.R
- Replicability/main_CHEN.R
- Replicability/main_semicontinuousMANOVA.R
- Replicability/microRNA_sim.R
- Replicability/microRNA_sim.RData
- Replicability/README.pdf
- Replicability/Results_CHEN/
- Replicability/Results_CHEN/K2/
- Replicability/Results_CHEN/K2/H0/
- Replicability/Results_CHEN/K2/H0/CHEN-H0-10-100-0.2-0.4.txt
- Replicability/Results_CHEN/K2/H0/CHEN-H0-10-100-0.2-0.txt
- Replicability/Results_CHEN/K2/H0/CHEN-H0-10-100-0.5-0.4.txt
- Replicability/Results_CHEN/K2/H0/CHEN-H0-10-100-0.5-0.txt
- Replicability/Results_CHEN/K2/H0/CHEN-H0-10-100-0.8-0.4.txt
- Replicability/Results_CHEN/K2/H0/CHEN-H0-10-100-0.8-0.txt
- Replicability/Results_CHEN/K2/H0/CHEN-H0-10-150-0.2-0.4.txt
- Replicability/Results_CHEN/K2/H0/CHEN-H0-10-150-0.2-0.txt
- Replicability/Results_CHEN/K2/H0/CHEN-H0-10-150-0.5-0.4.txt
- Replicability/Results_CHEN/K2/H0/CHEN-H0-10-150-0.5-0.txt
- Replicability/Results_CHEN/K2/H0/CHEN-H0-10-150-0.8-0.4.txt
- Replicability/Results_CHEN/K2/H0/CHEN-H0-10-150-0.8-0.txt
- Replicability/Results_CHEN/K2/H0/CHEN-H0-10-200-0.2-0.4.txt
- Replicability/Results_CHEN/K2/H0/CHEN-H0-10-200-0.2-0.txt
- Replicability/Results_CHEN/K2/H0/CHEN-H0-10-200-0.5-0.4.txt
- Replicability/Results_CHEN/K2/H0/CHEN-H0-10-200-0.5-0.txt
- Replicability/Results_CHEN/K2/H0/CHEN-H0-10-200-0.8-0.4.txt
- Replicability/Results_CHEN/K2/H0/CHEN-H0-10-200-0.8-0.txt
- Replicability/Results_CHEN/K2/H0/CHEN-H0-10-50-0.2-0.4.txt
- Replicability/Results_CHEN/K2/H0/CHEN-H0-10-50-0.2-0.txt
- Replicability/Results_CHEN/K2/H0/CHEN-H0-10-50-0.5-0.4.txt
- Replicability/Results_CHEN/K2/H0/CHEN-H0-10-50-0.5-0.txt
- Replicability/Results_CHEN/K2/H0/CHEN-H0-10-50-0.8-0.4.txt
- Replicability/Results_CHEN/K2/H0/CHEN-H0-10-50-0.8-0.txt
- Replicability/Results_CHEN/K2/H0/CHEN-H0-20-100-0.2-0.4.txt
- Replicability/Results_CHEN/K2/H0/CHEN-H0-20-100-0.2-0.txt
- Replicability/Results_CHEN/K2/H0/CHEN-H0-20-100-0.5-0.4.txt
- Replicability/Results_CHEN/K2/H0/CHEN-H0-20-100-0.5-0.txt
- Replicability/Results_CHEN/K2/H0/CHEN-H0-20-100-0.8-0.4.txt
- Replicability/Results_CHEN/K2/H0/CHEN-H0-20-100-0.8-0.txt
- Replicability/Results_CHEN/K2/H0/CHEN-H0-20-150-0.2-0.4.txt
- Replicability/Results_CHEN/K2/H0/CHEN-H0-20-150-0.2-0.txt
- Replicability/Results_CHEN/K2/H0/CHEN-H0-20-150-0.5-0.4.txt
- Replicability/Results_CHEN/K2/H0/CHEN-H0-20-150-0.5-0.txt
- Replicability/Results_CHEN/K2/H0/CHEN-H0-20-150-0.8-0.4.txt
- Replicability/Results_CHEN/K2/H0/CHEN-H0-20-150-0.8-0.txt
- Replicability/Results_CHEN/K2/H0/CHEN-H0-20-200-0.2-0.4.txt
- Replicability/Results_CHEN/K2/H0/CHEN-H0-20-200-0.2-0.txt
- Replicability/Results_CHEN/K2/H0/CHEN-H0-20-200-0.5-0.4.txt
- Replicability/Results_CHEN/K2/H0/CHEN-H0-20-200-0.5-0.txt
- Replicability/Results_CHEN/K2/H0/CHEN-H0-20-200-0.8-0.4.txt
- Replicability/Results_CHEN/K2/H0/CHEN-H0-20-200-0.8-0.txt
- Replicability/Results_CHEN/K2/H0/CHEN-H0-20-50-0.2-0.4.txt
- Replicability/Results_CHEN/K2/H0/CHEN-H0-20-50-0.2-0.txt
- Replicability/Results_CHEN/K2/H0/CHEN-H0-20-50-0.5-0.4.txt
- Replicability/Results_CHEN/K2/H0/CHEN-H0-20-50-0.5-0.txt
- Replicability/Results_CHEN/K2/H0/CHEN-H0-20-50-0.8-0.4.txt
- Replicability/Results_CHEN/K2/H0/CHEN-H0-20-50-0.8-0.txt
- Replicability/Results_CHEN/K2/H0_res.csv
- Replicability/Results_CHEN/K2/H1_1-1/
- Replicability/Results_CHEN/K2/H1_1-1/CHEN-H1_1-1-10-100-0.2-0.4.txt
- Replicability/Results_CHEN/K2/H1_1-1/CHEN-H1_1-1-10-100-0.2-0.txt
- Replicability/Results_CHEN/K2/H1_1-1/CHEN-H1_1-1-10-100-0.5-0.4.txt
- Replicability/Results_CHEN/K2/H1_1-1/CHEN-H1_1-1-10-100-0.5-0.txt
- Replicability/Results_CHEN/K2/H1_1-1/CHEN-H1_1-1-10-100-0.8-0.4.txt
- Replicability/Results_CHEN/K2/H1_1-1/CHEN-H1_1-1-10-100-0.8-0.txt
- Replicability/Results_CHEN/K2/H1_1-1/CHEN-H1_1-1-10-150-0.2-0.4.txt
- Replicability/Results_CHEN/K2/H1_1-1/CHEN-H1_1-1-10-150-0.2-0.txt
- Replicability/Results_CHEN/K2/H1_1-1/CHEN-H1_1-1-10-150-0.5-0.4.txt
- Replicability/Results_CHEN/K2/H1_1-1/CHEN-H1_1-1-10-150-0.5-0.txt
- Replicability/Results_CHEN/K2/H1_1-1/CHEN-H1_1-1-10-150-0.8-0.4.txt
- Replicability/Results_CHEN/K2/H1_1-1/CHEN-H1_1-1-10-150-0.8-0.txt
- Replicability/Results_CHEN/K2/H1_1-1/CHEN-H1_1-1-10-200-0.2-0.4.txt
- Replicability/Results_CHEN/K2/H1_1-1/CHEN-H1_1-1-10-200-0.2-0.txt
- Replicability/Results_CHEN/K2/H1_1-1/CHEN-H1_1-1-10-200-0.5-0.4.txt
- Replicability/Results_CHEN/K2/H1_1-1/CHEN-H1_1-1-10-200-0.5-0.txt
- Replicability/Results_CHEN/K2/H1_1-1/CHEN-H1_1-1-10-200-0.8-0.4.txt
- Replicability/Results_CHEN/K2/H1_1-1/CHEN-H1_1-1-10-200-0.8-0.txt
- Replicability/Results_CHEN/K2/H1_1-1/CHEN-H1_1-1-10-50-0.2-0.4.txt
- Replicability/Results_CHEN/K2/H1_1-1/CHEN-H1_1-1-10-50-0.2-0.txt
- Replicability/Results_CHEN/K2/H1_1-1/CHEN-H1_1-1-10-50-0.5-0.4.txt
- Replicability/Results_CHEN/K2/H1_1-1/CHEN-H1_1-1-10-50-0.5-0.txt
- Replicability/Results_CHEN/K2/H1_1-1/CHEN-H1_1-1-10-50-0.8-0.4.txt
- Replicability/Results_CHEN/K2/H1_1-1/CHEN-H1_1-1-10-50-0.8-0.txt
- Replicability/Results_CHEN/K2/H1_1-1/CHEN-H1_1-1-20-100-0.2-0.4.txt
- Replicability/Results_CHEN/K2/H1_1-1/CHEN-H1_1-1-20-100-0.2-0.txt
- Replicability/Results_CHEN/K2/H1_1-1/CHEN-H1_1-1-20-100-0.5-0.4.txt
- Replicability/Results_CHEN/K2/H1_1-1/CHEN-H1_1-1-20-100-0.5-0.txt
- Replicability/Results_CHEN/K2/H1_1-1/CHEN-H1_1-1-20-100-0.8-0.4.txt
- Replicability/Results_CHEN/K2/H1_1-1/CHEN-H1_1-1-20-100-0.8-0.txt
- Replicability/Results_CHEN/K2/H1_1-1/CHEN-H1_1-1-20-150-0.2-0.4.txt
- Replicability/Results_CHEN/K2/H1_1-1/CHEN-H1_1-1-20-150-0.2-0.txt
- Replicability/Results_CHEN/K2/H1_1-1/CHEN-H1_1-1-20-150-0.5-0.4.txt
- Replicability/Results_CHEN/K2/H1_1-1/CHEN-H1_1-1-20-150-0.5-0.txt
- Replicability/Results_CHEN/K2/H1_1-1/CHEN-H1_1-1-20-150-0.8-0.4.txt
- Replicability/Results_CHEN/K2/H1_1-1/CHEN-H1_1-1-20-150-0.8-0.txt
- Replicability/Results_CHEN/K2/H1_1-1/CHEN-H1_1-1-20-200-0.2-0.4.txt
- Replicability/Results_CHEN/K2/H1_1-1/CHEN-H1_1-1-20-200-0.2-0.txt
- Replicability/Results_CHEN/K2/H1_1-1/CHEN-H1_1-1-20-200-0.5-0.4.txt
- Replicability/Results_CHEN/K2/H1_1-1/CHEN-H1_1-1-20-200-0.5-0.txt
- Replicability/Results_CHEN/K2/H1_1-1/CHEN-H1_1-1-20-200-0.8-0.4.txt
- Replicability/Results_CHEN/K2/H1_1-1/CHEN-H1_1-1-20-200-0.8-0.txt
- Replicability/Results_CHEN/K2/H1_1-1/CHEN-H1_1-1-20-50-0.2-0.4.txt
- Replicability/Results_CHEN/K2/H1_1-1/CHEN-H1_1-1-20-50-0.2-0.txt
- Replicability/Results_CHEN/K2/H1_1-1/CHEN-H1_1-1-20-50-0.5-0.4.txt
- Replicability/Results_CHEN/K2/H1_1-1/CHEN-H1_1-1-20-50-0.5-0.txt
- Replicability/Results_CHEN/K2/H1_1-1/CHEN-H1_1-1-20-50-0.8-0.4.txt
- Replicability/Results_CHEN/K2/H1_1-1/CHEN-H1_1-1-20-50-0.8-0.txt
- Replicability/Results_CHEN/K2/H1_1-1_res.csv
- Replicability/Results_CHEN/K2/H1_1-5/
- Replicability/Results_CHEN/K2/H1_1-5/CHEN-H1_1-5-10-100-0.2-0.4.txt
- Replicability/Results_CHEN/K2/H1_1-5/CHEN-H1_1-5-10-100-0.2-0.txt
- Replicability/Results_CHEN/K2/H1_1-5/CHEN-H1_1-5-10-100-0.5-0.4.txt
- Replicability/Results_CHEN/K2/H1_1-5/CHEN-H1_1-5-10-100-0.5-0.txt
- Replicability/Results_CHEN/K2/H1_1-5/CHEN-H1_1-5-10-100-0.8-0.4.txt
- Replicability/Results_CHEN/K2/H1_1-5/CHEN-H1_1-5-10-100-0.8-0.txt
- Replicability/Results_CHEN/K2/H1_1-5/CHEN-H1_1-5-10-150-0.2-0.4.txt
- Replicability/Results_CHEN/K2/H1_1-5/CHEN-H1_1-5-10-150-0.2-0.txt
- Replicability/Results_CHEN/K2/H1_1-5/CHEN-H1_1-5-10-150-0.5-0.4.txt
- Replicability/Results_CHEN/K2/H1_1-5/CHEN-H1_1-5-10-150-0.5-0.txt
- Replicability/Results_CHEN/K2/H1_1-5/CHEN-H1_1-5-10-150-0.8-0.4.txt
- Replicability/Results_CHEN/K2/H1_1-5/CHEN-H1_1-5-10-150-0.8-0.txt
- Replicability/Results_CHEN/K2/H1_1-5/CHEN-H1_1-5-10-200-0.2-0.4.txt
- Replicability/Results_CHEN/K2/H1_1-5/CHEN-H1_1-5-10-200-0.2-0.txt
- Replicability/Results_CHEN/K2/H1_1-5/CHEN-H1_1-5-10-200-0.5-0.4.txt
- Replicability/Results_CHEN/K2/H1_1-5/CHEN-H1_1-5-10-200-0.5-0.txt
- Replicability/Results_CHEN/K2/H1_1-5/CHEN-H1_1-5-10-200-0.8-0.4.txt
- Replicability/Results_CHEN/K2/H1_1-5/CHEN-H1_1-5-10-200-0.8-0.txt
- Replicability/Results_CHEN/K2/H1_1-5/CHEN-H1_1-5-10-50-0.2-0.4.txt
- Replicability/Results_CHEN/K2/H1_1-5/CHEN-H1_1-5-10-50-0.2-0.txt
- Replicability/Results_CHEN/K2/H1_1-5/CHEN-H1_1-5-10-50-0.5-0.4.txt
- Replicability/Results_CHEN/K2/H1_1-5/CHEN-H1_1-5-10-50-0.5-0.txt
- Replicability/Results_CHEN/K2/H1_1-5/CHEN-H1_1-5-10-50-0.8-0.4.txt
- Replicability/Results_CHEN/K2/H1_1-5/CHEN-H1_1-5-10-50-0.8-0.txt
- Replicability/Results_CHEN/K2/H1_1-5/CHEN-H1_1-5-20-100-0.2-0.4.txt
- Replicability/Results_CHEN/K2/H1_1-5/CHEN-H1_1-5-20-100-0.2-0.txt
- Replicability/Results_CHEN/K2/H1_1-5/CHEN-H1_1-5-20-100-0.5-0.4.txt
- Replicability/Results_CHEN/K2/H1_1-5/CHEN-H1_1-5-20-100-0.5-0.txt
- Replicability/Results_CHEN/K2/H1_1-5/CHEN-H1_1-5-20-100-0.8-0.4.txt
- Replicability/Results_CHEN/K2/H1_1-5/CHEN-H1_1-5-20-100-0.8-0.txt
- Replicability/Results_CHEN/K2/H1_1-5/CHEN-H1_1-5-20-150-0.2-0.4.txt
- Replicability/Results_CHEN/K2/H1_1-5/CHEN-H1_1-5-20-150-0.2-0.txt
- Replicability/Results_CHEN/K2/H1_1-5/CHEN-H1_1-5-20-150-0.5-0.4.txt
- Replicability/Results_CHEN/K2/H1_1-5/CHEN-H1_1-5-20-150-0.5-0.txt
- Replicability/Results_CHEN/K2/H1_1-5/CHEN-H1_1-5-20-150-0.8-0.4.txt
- Replicability/Results_CHEN/K2/H1_1-5/CHEN-H1_1-5-20-150-0.8-0.txt
- Replicability/Results_CHEN/K2/H1_1-5/CHEN-H1_1-5-20-200-0.2-0.4.txt
- Replicability/Results_CHEN/K2/H1_1-5/CHEN-H1_1-5-20-200-0.2-0.txt
- Replicability/Results_CHEN/K2/H1_1-5/CHEN-H1_1-5-20-200-0.5-0.4.txt
- Replicability/Results_CHEN/K2/H1_1-5/CHEN-H1_1-5-20-200-0.5-0.txt
- Replicability/Results_CHEN/K2/H1_1-5/CHEN-H1_1-5-20-200-0.8-0.4.txt
- Replicability/Results_CHEN/K2/H1_1-5/CHEN-H1_1-5-20-200-0.8-0.txt
- Replicability/Results_CHEN/K2/H1_1-5/CHEN-H1_1-5-20-50-0.2-0.4.txt
- Replicability/Results_CHEN/K2/H1_1-5/CHEN-H1_1-5-20-50-0.2-0.txt
- Replicability/Results_CHEN/K2/H1_1-5/CHEN-H1_1-5-20-50-0.5-0.4.txt
- Replicability/Results_CHEN/K2/H1_1-5/CHEN-H1_1-5-20-50-0.5-0.txt
- Replicability/Results_CHEN/K2/H1_1-5/CHEN-H1_1-5-20-50-0.8-0.4.txt
- Replicability/Results_CHEN/K2/H1_1-5/CHEN-H1_1-5-20-50-0.8-0.txt
- Replicability/Results_CHEN/K2/H1_1-5_res.csv
- Replicability/Results_CHEN/K2/H1_2-0.15/
- Replicability/Results_CHEN/K2/H1_2-0.15/CHEN-H1_2-0.15-10-100-0.2-0.4.txt
- Replicability/Results_CHEN/K2/H1_2-0.15/CHEN-H1_2-0.15-10-100-0.2-0.txt
- Replicability/Results_CHEN/K2/H1_2-0.15/CHEN-H1_2-0.15-10-100-0.5-0.4.txt
- Replicability/Results_CHEN/K2/H1_2-0.15/CHEN-H1_2-0.15-10-100-0.5-0.txt
- Replicability/Results_CHEN/K2/H1_2-0.15/CHEN-H1_2-0.15-10-100-0.8-0.4.txt
- Replicability/Results_CHEN/K2/H1_2-0.15/CHEN-H1_2-0.15-10-100-0.8-0.txt
- Replicability/Results_CHEN/K2/H1_2-0.15/CHEN-H1_2-0.15-10-150-0.2-0.4.txt
- Replicability/Results_CHEN/K2/H1_2-0.15/CHEN-H1_2-0.15-10-150-0.2-0.txt
- Replicability/Results_CHEN/K2/H1_2-0.15/CHEN-H1_2-0.15-10-150-0.5-0.4.txt
- Replicability/Results_CHEN/K2/H1_2-0.15/CHEN-H1_2-0.15-10-150-0.5-0.txt
- Replicability/Results_CHEN/K2/H1_2-0.15/CHEN-H1_2-0.15-10-150-0.8-0.4.txt
- Replicability/Results_CHEN/K2/H1_2-0.15/CHEN-H1_2-0.15-10-150-0.8-0.txt
- Replicability/Results_CHEN/K2/H1_2-0.15/CHEN-H1_2-0.15-10-200-0.2-0.4.txt
- Replicability/Results_CHEN/K2/H1_2-0.15/CHEN-H1_2-0.15-10-200-0.2-0.txt
- Replicability/Results_CHEN/K2/H1_2-0.15/CHEN-H1_2-0.15-10-200-0.5-0.4.txt
- Replicability/Results_CHEN/K2/H1_2-0.15/CHEN-H1_2-0.15-10-200-0.5-0.txt
- Replicability/Results_CHEN/K2/H1_2-0.15/CHEN-H1_2-0.15-10-200-0.8-0.4.txt
- Replicability/Results_CHEN/K2/H1_2-0.15/CHEN-H1_2-0.15-10-200-0.8-0.txt
- Replicability/Results_CHEN/K2/H1_2-0.15/CHEN-H1_2-0.15-10-50-0.2-0.4.txt
- Replicability/Results_CHEN/K2/H1_2-0.15/CHEN-H1_2-0.15-10-50-0.2-0.txt
- Replicability/Results_CHEN/K2/H1_2-0.15/CHEN-H1_2-0.15-10-50-0.5-0.4.txt
- Replicability/Results_CHEN/K2/H1_2-0.15/CHEN-H1_2-0.15-10-50-0.5-0.txt
- Replicability/Results_CHEN/K2/H1_2-0.15/CHEN-H1_2-0.15-10-50-0.8-0.4.txt
- Replicability/Results_CHEN/K2/H1_2-0.15/CHEN-H1_2-0.15-10-50-0.8-0.txt
- Replicability/Results_CHEN/K2/H1_2-0.15/CHEN-H1_2-0.15-20-100-0.2-0.4.txt
- Replicability/Results_CHEN/K2/H1_2-0.15/CHEN-H1_2-0.15-20-100-0.2-0.txt
- Replicability/Results_CHEN/K2/H1_2-0.15/CHEN-H1_2-0.15-20-100-0.5-0.4.txt
- Replicability/Results_CHEN/K2/H1_2-0.15/CHEN-H1_2-0.15-20-100-0.5-0.txt
- Replicability/Results_CHEN/K2/H1_2-0.15/CHEN-H1_2-0.15-20-100-0.8-0.4.txt
- Replicability/Results_CHEN/K2/H1_2-0.15/CHEN-H1_2-0.15-20-100-0.8-0.txt
- Replicability/Results_CHEN/K2/H1_2-0.15/CHEN-H1_2-0.15-20-150-0.2-0.4.txt
- Replicability/Results_CHEN/K2/H1_2-0.15/CHEN-H1_2-0.15-20-150-0.2-0.txt
- Replicability/Results_CHEN/K2/H1_2-0.15/CHEN-H1_2-0.15-20-150-0.5-0.4.txt
- Replicability/Results_CHEN/K2/H1_2-0.15/CHEN-H1_2-0.15-20-150-0.5-0.txt
- Replicability/Results_CHEN/K2/H1_2-0.15/CHEN-H1_2-0.15-20-150-0.8-0.4.txt
- Replicability/Results_CHEN/K2/H1_2-0.15/CHEN-H1_2-0.15-20-150-0.8-0.txt
- Replicability/Results_CHEN/K2/H1_2-0.15/CHEN-H1_2-0.15-20-200-0.2-0.4.txt
- Replicability/Results_CHEN/K2/H1_2-0.15/CHEN-H1_2-0.15-20-200-0.2-0.txt
- Replicability/Results_CHEN/K2/H1_2-0.15/CHEN-H1_2-0.15-20-200-0.5-0.4.txt
- Replicability/Results_CHEN/K2/H1_2-0.15/CHEN-H1_2-0.15-20-200-0.5-0.txt
- Replicability/Results_CHEN/K2/H1_2-0.15/CHEN-H1_2-0.15-20-200-0.8-0.4.txt
- Replicability/Results_CHEN/K2/H1_2-0.15/CHEN-H1_2-0.15-20-200-0.8-0.txt
- Replicability/Results_CHEN/K2/H1_2-0.15/CHEN-H1_2-0.15-20-50-0.2-0.4.txt
- Replicability/Results_CHEN/K2/H1_2-0.15/CHEN-H1_2-0.15-20-50-0.2-0.txt
- Replicability/Results_CHEN/K2/H1_2-0.15/CHEN-H1_2-0.15-20-50-0.5-0.4.txt
- Replicability/Results_CHEN/K2/H1_2-0.15/CHEN-H1_2-0.15-20-50-0.5-0.txt
- Replicability/Results_CHEN/K2/H1_2-0.15/CHEN-H1_2-0.15-20-50-0.8-0.4.txt
- Replicability/Results_CHEN/K2/H1_2-0.15/CHEN-H1_2-0.15-20-50-0.8-0.txt
- Replicability/Results_CHEN/K2/H1_2-0.15_res.csv
- Replicability/Results_CHEN/K2/H1_2-0.3/
- Replicability/Results_CHEN/K2/H1_2-0.3/CHEN-H1_2-0.3-10-100-0.2-0.4.txt
- Replicability/Results_CHEN/K2/H1_2-0.3/CHEN-H1_2-0.3-10-100-0.2-0.txt
- Replicability/Results_CHEN/K2/H1_2-0.3/CHEN-H1_2-0.3-10-100-0.5-0.4.txt
- Replicability/Results_CHEN/K2/H1_2-0.3/CHEN-H1_2-0.3-10-100-0.5-0.txt
- Replicability/Results_CHEN/K2/H1_2-0.3/CHEN-H1_2-0.3-10-150-0.2-0.4.txt
- Replicability/Results_CHEN/K2/H1_2-0.3/CHEN-H1_2-0.3-10-150-0.2-0.txt
- Replicability/Results_CHEN/K2/H1_2-0.3/CHEN-H1_2-0.3-10-150-0.5-0.4.txt
- Replicability/Results_CHEN/K2/H1_2-0.3/CHEN-H1_2-0.3-10-150-0.5-0.txt
- Replicability/Results_CHEN/K2/H1_2-0.3/CHEN-H1_2-0.3-10-200-0.2-0.4.txt
- Replicability/Results_CHEN/K2/H1_2-0.3/CHEN-H1_2-0.3-10-200-0.2-0.txt
- Replicability/Results_CHEN/K2/H1_2-0.3/CHEN-H1_2-0.3-10-200-0.5-0.4.txt
- Replicability/Results_CHEN/K2/H1_2-0.3/CHEN-H1_2-0.3-10-200-0.5-0.txt
- Replicability/Results_CHEN/K2/H1_2-0.3/CHEN-H1_2-0.3-10-50-0.2-0.4.txt
- Replicability/Results_CHEN/K2/H1_2-0.3/CHEN-H1_2-0.3-10-50-0.2-0.txt
- Replicability/Results_CHEN/K2/H1_2-0.3/CHEN-H1_2-0.3-10-50-0.5-0.4.txt
- Replicability/Results_CHEN/K2/H1_2-0.3/CHEN-H1_2-0.3-10-50-0.5-0.txt
- Replicability/Results_CHEN/K2/H1_2-0.3/CHEN-H1_2-0.3-20-100-0.2-0.4.txt
- Replicability/Results_CHEN/K2/H1_2-0.3/CHEN-H1_2-0.3-20-100-0.2-0.txt
- Replicability/Results_CHEN/K2/H1_2-0.3/CHEN-H1_2-0.3-20-100-0.5-0.4.txt
- Replicability/Results_CHEN/K2/H1_2-0.3/CHEN-H1_2-0.3-20-100-0.5-0.txt
- Replicability/Results_CHEN/K2/H1_2-0.3/CHEN-H1_2-0.3-20-150-0.2-0.4.txt
- Replicability/Results_CHEN/K2/H1_2-0.3/CHEN-H1_2-0.3-20-150-0.2-0.txt
- Replicability/Results_CHEN/K2/H1_2-0.3/CHEN-H1_2-0.3-20-150-0.5-0.4.txt
- Replicability/Results_CHEN/K2/H1_2-0.3/CHEN-H1_2-0.3-20-150-0.5-0.txt
- Replicability/Results_CHEN/K2/H1_2-0.3/CHEN-H1_2-0.3-20-200-0.2-0.4.txt
- Replicability/Results_CHEN/K2/H1_2-0.3/CHEN-H1_2-0.3-20-200-0.2-0.txt
- Replicability/Results_CHEN/K2/H1_2-0.3/CHEN-H1_2-0.3-20-200-0.5-0.4.txt
- Replicability/Results_CHEN/K2/H1_2-0.3/CHEN-H1_2-0.3-20-200-0.5-0.txt
- Replicability/Results_CHEN/K2/H1_2-0.3/CHEN-H1_2-0.3-20-50-0.2-0.4.txt
- Replicability/Results_CHEN/K2/H1_2-0.3/CHEN-H1_2-0.3-20-50-0.2-0.txt
- Replicability/Results_CHEN/K2/H1_2-0.3/CHEN-H1_2-0.3-20-50-0.5-0.4.txt
- Replicability/Results_CHEN/K2/H1_2-0.3/CHEN-H1_2-0.3-20-50-0.5-0.txt
- Replicability/Results_CHEN/K2/H1_2-0.3_res.csv
- Replicability/Results_semicontinuousMANOVA/
- Replicability/Results_semicontinuousMANOVA/K2/
- Replicability/Results_semicontinuousMANOVA/K2/H0/
- Replicability/Results_semicontinuousMANOVA/K2/H0/semicontinuousMANOVA-H0-10-100-0.2-0.4.txt
- Replicability/Results_semicontinuousMANOVA/K2/H0/semicontinuousMANOVA-H0-10-100-0.2-0.txt
- Replicability/Results_semicontinuousMANOVA/K2/H0/semicontinuousMANOVA-H0-10-100-0.5-0.4.txt
- Replicability/Results_semicontinuousMANOVA/K2/H0/semicontinuousMANOVA-H0-10-100-0.5-0.txt
- Replicability/Results_semicontinuousMANOVA/K2/H0/semicontinuousMANOVA-H0-10-100-0.8-0.4.txt
- Replicability/Results_semicontinuousMANOVA/K2/H0/semicontinuousMANOVA-H0-10-100-0.8-0.txt
- Replicability/Results_semicontinuousMANOVA/K2/H0/semicontinuousMANOVA-H0-10-150-0.2-0.4.txt
- Replicability/Results_semicontinuousMANOVA/K2/H0/semicontinuousMANOVA-H0-10-150-0.2-0.txt
- Replicability/Results_semicontinuousMANOVA/K2/H0/semicontinuousMANOVA-H0-10-150-0.5-0.4.txt
- Replicability/Results_semicontinuousMANOVA/K2/H0/semicontinuousMANOVA-H0-10-150-0.5-0.txt
- Replicability/Results_semicontinuousMANOVA/K2/H0/semicontinuousMANOVA-H0-10-150-0.8-0.4.txt
- Replicability/Results_semicontinuousMANOVA/K2/H0/semicontinuousMANOVA-H0-10-150-0.8-0.txt
- Replicability/Results_semicontinuousMANOVA/K2/H0/semicontinuousMANOVA-H0-10-200-0.2-0.4.txt
- Replicability/Results_semicontinuousMANOVA/K2/H0/semicontinuousMANOVA-H0-10-200-0.2-0.txt
- Replicability/Results_semicontinuousMANOVA/K2/H0/semicontinuousMANOVA-H0-10-200-0.5-0.4.txt
- Replicability/Results_semicontinuousMANOVA/K2/H0/semicontinuousMANOVA-H0-10-200-0.5-0.txt
- Replicability/Results_semicontinuousMANOVA/K2/H0/semicontinuousMANOVA-H0-10-200-0.8-0.4.txt
- Replicability/Results_semicontinuousMANOVA/K2/H0/semicontinuousMANOVA-H0-10-200-0.8-0.txt
- Replicability/Results_semicontinuousMANOVA/K2/H0/semicontinuousMANOVA-H0-10-50-0.2-0.4.txt
- Replicability/Results_semicontinuousMANOVA/K2/H0/semicontinuousMANOVA-H0-10-50-0.2-0.txt
- Replicability/Results_semicontinuousMANOVA/K2/H0/semicontinuousMANOVA-H0-10-50-0.5-0.4.txt
- Replicability/Results_semicontinuousMANOVA/K2/H0/semicontinuousMANOVA-H0-10-50-0.5-0.txt
- Replicability/Results_semicontinuousMANOVA/K2/H0/semicontinuousMANOVA-H0-10-50-0.8-0.4.txt
- Replicability/Results_semicontinuousMANOVA/K2/H0/semicontinuousMANOVA-H0-10-50-0.8-0.txt
- Replicability/Results_semicontinuousMANOVA/K2/H0/semicontinuousMANOVA-H0-20-100-0.2-0.4.txt
- Replicability/Results_semicontinuousMANOVA/K2/H0/semicontinuousMANOVA-H0-20-100-0.2-0.txt
- Replicability/Results_semicontinuousMANOVA/K2/H0/semicontinuousMANOVA-H0-20-100-0.5-0.4.txt
- Replicability/Results_semicontinuousMANOVA/K2/H0/semicontinuousMANOVA-H0-20-100-0.5-0.txt
- Replicability/Results_semicontinuousMANOVA/K2/H0/semicontinuousMANOVA-H0-20-100-0.8-0.4.txt
- Replicability/Results_semicontinuousMANOVA/K2/H0/semicontinuousMANOVA-H0-20-100-0.8-0.txt
- Replicability/Results_semicontinuousMANOVA/K2/H0/semicontinuousMANOVA-H0-20-150-0.2-0.4.txt
- Replicability/Results_semicontinuousMANOVA/K2/H0/semicontinuousMANOVA-H0-20-150-0.2-0.txt
- Replicability/Results_semicontinuousMANOVA/K2/H0/semicontinuousMANOVA-H0-20-150-0.5-0.4.txt
- Replicability/Results_semicontinuousMANOVA/K2/H0/semicontinuousMANOVA-H0-20-150-0.5-0.txt
- Replicability/Results_semicontinuousMANOVA/K2/H0/semicontinuousMANOVA-H0-20-150-0.8-0.4.txt
- Replicability/Results_semicontinuousMANOVA/K2/H0/semicontinuousMANOVA-H0-20-150-0.8-0.txt
- Replicability/Results_semicontinuousMANOVA/K2/H0/semicontinuousMANOVA-H0-20-200-0.2-0.4.txt
- Replicability/Results_semicontinuousMANOVA/K2/H0/semicontinuousMANOVA-H0-20-200-0.2-0.txt
- Replicability/Results_semicontinuousMANOVA/K2/H0/semicontinuousMANOVA-H0-20-200-0.5-0.4.txt
- Replicability/Results_semicontinuousMANOVA/K2/H0/semicontinuousMANOVA-H0-20-200-0.5-0.txt
- Replicability/Results_semicontinuousMANOVA/K2/H0/semicontinuousMANOVA-H0-20-200-0.8-0.4.txt
- Replicability/Results_semicontinuousMANOVA/K2/H0/semicontinuousMANOVA-H0-20-200-0.8-0.txt
- Replicability/Results_semicontinuousMANOVA/K2/H0/semicontinuousMANOVA-H0-20-50-0.2-0.4.txt
- Replicability/Results_semicontinuousMANOVA/K2/H0/semicontinuousMANOVA-H0-20-50-0.2-0.txt
- Replicability/Results_semicontinuousMANOVA/K2/H0/semicontinuousMANOVA-H0-20-50-0.5-0.4.txt
- Replicability/Results_semicontinuousMANOVA/K2/H0/semicontinuousMANOVA-H0-20-50-0.5-0.txt
- Replicability/Results_semicontinuousMANOVA/K2/H0/semicontinuousMANOVA-H0-20-50-0.8-0.4.txt
- Replicability/Results_semicontinuousMANOVA/K2/H0/semicontinuousMANOVA-H0-20-50-0.8-0.txt
- Replicability/Results_semicontinuousMANOVA/K2/H0_microRNA/
- Replicability/Results_semicontinuousMANOVA/K2/H0_microRNA/semicontinuousMANOVA-H0_microRNA-10-339.txt
- Replicability/Results_semicontinuousMANOVA/K2/H0_microRNA_res.csv
[truncated: 427 more entries]
