# Supplementary material for: A Regularized MANOVA Test for Semicontinuous High‐Dimensional Data
Source: Biom J. 2025 Apr 29;67(3):e70054. doi: 10.1002/bimj.70054 (PMC12041841; doi:10.1002/bimj.70054)
Supplement: Supplementary file 1 — Supporting information [file BIMJ-67-e70054-s001.zip › Replicability/main_CHEN.R]

##############################################################################################
#### Simulation following Chen LS, Paul D, Prentice RL, Wang P. A regularized Hotelling’sT^2 
#### test for pathway analysis in proteomic studies. Journal of the American Statistical Association 2011
#### SIMULATION STUDY
##############################################################################################

method <- 'CHEN' # Estimation procedure
K <- 2 # number of groups


## Packages
library("semicontMANOVA")
library("parallel")

## Working directory
setwd("./")

## Functions needed for the simulations
source("./functionsSim_CHEN.R")


## Explored values of c_1 and c_2
typeC <- list()
typeC[["H0"]] <- c(0, 0)
typeC[["H1_1-1"]] <- c(1, 0)
typeC[["H1_1-5"]] <- c(5, 0)
typeC[["H1_2-0.15"]] <- c(0, 0.15)
typeC[["H1_2-0.3"]]  <- c(0, 0.3)

## Simulated sample sizes 
n_sizes <- c(5, 10)*K # total sample size in the two groups 
alln <- list()
for(n in n_sizes){
  alln[[as.character(n)]] <- rep(n/K, K) # sample size in each group
} 

## Simulated numbers of components
allp <- c(50, 100, 150, 200)

## Simulated probabilities of a missing data in the first group \pi_j1
allpmiss <- c(0.2, 0.5, 0.8)

## Simulated covariances between two components
allrho <- c(0, 0.4)

## Number of permutations in the permutation test
B <- 1000

## Number of Monte Carlo simulations
nrep <- 1000

## Number of cores available for the parallelization of the different simulations
mc.cores <- 10L

## Vector of regularization parameters in which we search for the optimal lambda
Lambda <- seq(0.01, 10, 0.05)

## parameter used to check to condition on lambda
delta <- 0.5

## target significance level of the test
alpha <- 0.05


## Create the Results folder
dir.create(paste0("./Results_", method), showWarnings = FALSE)
dir.create(paste0("./Results_", method, "/K", K), showWarnings = FALSE)

## Run all the simulations for the different combination of n, p, pmiss, rho
for(ty in names(typeC)){
  dir.create(paste("./Results_", method, "/K", K, "/", ty, sep = ""), showWarnings = FALSE)
  
  for (n in alln){
    for (p in allp){
      for (pmiss in allpmiss){
        if( (typeC[[ty]][2] + pmiss) < 1){ # check if we have an admissible probability \pi_j2
          for (rho in allrho){
            tySpecific <- paste(ty, K*n[1], p, pmiss, rho, sep = "-")
            
            ## Create a folder to store temporary output files
            dir.create(paste("./temp", K, "-",tySpecific, sep = ""), showWarnings = FALSE)
          
            cat(tySpecific, " --- n: ", n, ", p:", p, ", pmiss: ", pmiss, ", rho: ", rho, "\n", sep = " ")
            file.name <- paste(method,"-", ty, "-", K*n[1], "-", p, "-", pmiss, '-', rho, '.txt', sep='')

            ## Check if some output for this simulation setting 
            ## In case some result is already present, create the corresponding 
            ## temporary files 
            newdoRep <- 1:nrep
            if(file.exists(paste("./Results_", method, "/K", K, "/", ty, "/", file.name, sep = ""))){
              old <- read.table(paste("./Results_", method, "/K", K, "/", ty, "/", file.name, sep = ""), sep = ";", header = FALSE)
              newdoRep <- setdiff(1:nrep, old[,1])
              for(i in 1:dim(old)[1]){
                file.name.i <- paste("./temp", K, "-", tySpecific, "/", i, "-", file.name, sep="")
                write.table(file=file.name.i, x=matrix(old[i,], nrow=1), append=FALSE, row.names=FALSE, col.names=FALSE, quote=FALSE, sep=";")
              }
            }
            
            dorep <- 1:nrep 
            len <- 2 # length of the output of "estimationCHEN" function
            res <- matrix(0, nrow=length(dorep), ncol=len)
            k <- 0
            
            ## If some temporary files are already present, store their result in res
            for (irep in dorep) {
              file.irep <- paste("./temp", K, "-", tySpecific, "/", irep, "-", file.name, sep="")

              if (file.exists(file.irep)) {
                k <- k + 1
                
                tmp <- data.matrix(read.table(file=file.irep, sep=";", header=FALSE, blank.lines.skip = FALSE))
                if(length(tmp) <= len){
                  res[k,1:length(tmp)] <- tmp
                }else{
                  res[k,] <- c(k, rep(NA, len - 1)) 
                }
              }
            }


            dorep <- newdoRep
            ndorep <- length(dorep)
            print(paste("ndorep ",ndorep))
            if (ndorep==1) {
              simula.internalCHEN(dorep, n, p, Lambda = Lambda, pmiss = pmiss, rho = rho, B = B, delta = delta, alpha = alpha, file.name = file.name, temp = FALSE, tySpecific = tySpecific, c1c2 = typeC[[ty]])
            } else if (ndorep > 1) {
              simulaCHEN(dorep, n, p, Lambda = Lambda, pmiss = pmiss, rho = rho, B = B, delta = delta, alpha = alpha, file.name = file.name, mc.cores = mc.cores, tySpecific = tySpecific, ty = ty, c1c2 = typeC[[ty]])
            }
          }
        }
      }
    }
  }
  system(paste("rm -r ./temp", K, "-*", sep =""))
}


sessionInfo()
