# Supplementary material for: A Regularized MANOVA Test for Semicontinuous High‐Dimensional Data
Source: Biom J. 2025 Apr 29;67(3):e70054. doi: 10.1002/bimj.70054 (PMC12041841; doi:10.1002/bimj.70054)
Supplement: Supplementary file 1 — Supporting information [file BIMJ-67-e70054-s001.zip › Replicability/Results_CHEN/K2/H0/CHEN-H0-10-100-0.2-0.4.txt]

1	0.9
2	0.67
3	0.25
4	0.34
5	0.04
6	0.95
7	0.73
8	0.76
9	0.8
10	0.36
11	0.14
12	0.21
13	0.1
14	0.73
15	0.2
16	0.88
17	0.5
18	0.64
19	0.16
20	0.62
21	0.7
22	0.62
23	0.86
24	0.03
25	0.5
26	0.85
27	0.28
28	0.72
29	0.97
30	0.01
31	0.32
32	0.6
33	0.36
34	0.75
35	0
36	0.98
37	0.13
38	0.63
39	0.45
40	0.74
41	0.71
42	0.62
43	0.51
44	0.35
45	0.63
46	0.14
47	0.34
48	0.24
49	0.28
50	0.19
51	0.17
52	0.21
53	0.49
54	0.73
55	0.36
56	0.2
57	0.25
58	0.92
59	0.03
60	0.65
61	0.16
62	0.26
63	0.7
64	0.66
65	0.75
66	0.39
67	0.33
68	0.74
69	0.1
70	0.28
71	0.47
72	0.22
73	0.29
74	0.68
75	0.74
76	0.73
77	0.21
78	0.98
79	0.91
80	0.89
81	0.34
82	0.06
83	0.08
84	0.52
85	0.72
86	0.37
87	0.4
88	0.26
89	0.48
90	0.74
91	0.54
92	0
93	0.49
94	0.79
95	0.82
96	0.01
97	0.27
98	0.16
99	0.28
100	0.12
101	0.67
102	0.26
103	0.31
104	0.65
105	0.08
106	0.73
107	0.49
108	0.91
109	0.79
110	0.95
111	0.29
112	0.67
113	0.41
114	0.39
115	0.05
116	0.27
117	0.66
118	0.2
119	0.17
120	0.17
121	0.5
122	0.56
123	0.96
124	0.49
125	0.27
126	0.26
127	0.94
128	0.07
129	0.63
130	0.31
131	0.73
132	0.89
133	0.79
134	0.36
135	0.41
136	0
137	0.67
138	0.05
139	0.85
140	0.02
141	0.6
142	0.26
143	0.89
144	0.62
145	0.27
146	0.18
147	0.97
148	0.75
149	0.89
150	0.94
151	0.16
152	0.95
153	0.34
154	0.98
155	0.98
156	0.83
157	0.57
158	0.9
159	0.01
160	0.69
161	0.47
162	0.21
163	0.71
164	0.28
165	0.27
166	0.02
167	0.35
168	0.07
169	0.65
170	0.86
171	0.95
172	0.43
173	0.08
174	0.76
175	0.58
176	0.42
177	0.84
178	0.03
179	0.31
180	0.64
181	0.56
182	0.88
183	0.49
184	0.64
185	0.62
186	0.39
187	0.56
188	0.52
189	0.23
190	0.97
191	0.95
192	0.46
193	0.39
194	0.96
195	0.38
196	0.71
197	0.73
198	0.25
199	0.97
200	0.09
201	0.14
202	0.45
203	0.75
204	0.52
205	0.44
206	0.08
207	0.87
208	0.73
209	0.39
210	0.57
211	0.3
212	0.34
213	1
214	0.15
215	0.14
216	0.87
217	0.54
218	0.8
219	0.35
220	0.47
221	0.65
222	0.73
223	0.87
224	0.16
225	0.04
226	0.26
227	0.05
228	0.57
229	0.07
230	0.52
231	0.77
232	0.9
233	0.14
234	0.76
235	0.82
236	0.88
237	0.35
238	0.36
239	0
240	0.91
241	0.97
242	0.45
243	0.48
244	0.39
245	0.35
246	0.62
247	0.07
248	0.92
249	0.61
250	0.41
251	0.88
252	0.25
253	0.61
254	0.86
255	0.27
256	0.8
257	0.7
258	0.51
259	0.99
260	0.99
261	0.47
262	0.54
263	0.25
264	0.62
265	0.22
266	0.11
267	0.35
268	0.49
269	0.76
270	0.63
271	0.14
272	0.83
273	0.76
274	0.85
275	0.11
276	0.25
277	0.33
278	0
279	0.4
280	0.35
281	0.66
282	0.47
283	0.54
284	0.81
285	0.83
286	0.27
287	0.16
288	0.73
289	0.7
290	0.62
291	0.28
292	0.69
293	0.98
294	0.37
295	0.46
296	0.35
297	0.27
298	0.4
299	0.43
300	0.41
301	0.61
302	0.75
303	0.93
304	0.89
305	0.51
306	0.9
307	0.96
308	0.85
309	0.92
310	0.03
311	0.87
312	0.75
313	0.38
314	0.58
315	0.28
316	0.25
317	0.84
318	0.69
319	1
320	0.16
321	0.53
322	0.81
323	0.1
324	0.51
325	0.36
326	0.07
327	0.63
328	0.08
329	0.52
330	0.97
331	0.13
332	0.11
333	0.19
334	0.94
335	0.93
336	0.45
337	0.25
338	0.16
339	0.86
340	0.21
341	0.16
342	0.09
343	0.29
344	0.69
345	0.24
346	0.02
347	0.87
348	0.37
349	0.43
350	0.93
351	0.61
352	0.25
353	0.53
354	0.4
355	0.02
356	0.87
357	0.5
358	0.33
359	0.39
360	0.52
361	0.89
362	0.18
363	0.28
364	0.99
365	0.34
366	0.79
367	0.93
368	0.61
369	0.12
370	0.45
371	0.99
372	0.89
373	0.98
374	0.66
375	0.16
376	0.27
377	0.04
378	0.86
379	0.11
380	0.36
381	0.54
382	0.31
383	0.7
384	0.5
385	0.65
386	0.16
387	0.16
388	0.57
389	0.18
390	0.45
391	0.27
392	0.15
393	0.31
394	0.07
395	0.17
396	0.91
397	0.29
398	0.89
399	0.74
400	0.29
401	0.18
402	0.1
403	0.79
404	0.27
405	0.11
406	0.66
407	0.13
408	0.53
409	0.27
410	0.18
411	0.78
412	0.57
413	0.84
414	0.75
415	0.15
416	0.76
417	0.54
418	0.18
419	0.89
420	0.94
421	0.53
422	0.8
423	0.23
424	0.07
425	0.1
426	0.75
427	0.85
428	0.71
429	0.88
430	0.1
431	0.45
432	0.64
433	0.99
434	0.54
435	0.22
436	0.75
437	0.96
438	0.02
439	0.8
440	0.88
441	0.08
442	0.59
443	0.98
444	0.1
445	0.73
446	0.47
447	0.32
448	0.75
449	0.97
450	0.38
451	0.36
452	0.06
453	0.15
454	0.22
455	0.46
456	0.05
457	0.99
458	0.62
459	0.48
460	0.6
461	0.25
462	0.82
463	0.31
464	0.46
465	0.88
466	0.89
467	0.86
468	0.3
469	0.73
470	0.19
471	0.32
472	0.41
473	0.1
474	0.38
475	0.01
476	0.67
477	0.66
478	0.42
479	0.35
480	0.6
481	0.49
482	0.56
483	0.38
484	0.23
485	0.39
486	0.89
487	0.1
488	0.92
489	0.21
490	0.7
491	0.72
492	0.03
493	0.38
494	0.55
495	0.52
496	0.95
497	0.19
498	0.8
499	0.13
500	0.92
501	0.29
502	0.44
503	0.54
504	0.21
505	0
506	1
507	0.58
508	0.34
509	0.95
510	0.84
511	0.84
512	0.77
513	0.39
514	0.9
515	0.26
516	0.82
517	0.21
518	0.15
519	0.66
520	0.28
521	0.63
522	0.53
523	0.51
524	0.56
525	0.49
526	0.24
527	0.12
528	0.94
529	0.65
530	0.54
531	0.96
532	0.82
533	0.66
534	0.43
535	0.56
536	0.73
537	0.32
538	0.4
539	0.13
540	0.72
541	0.25
542	0.38
543	0.75
544	0.25
545	0.35
546	0.33
547	0.8
548	0.81
549	0.73
550	0.54
551	0.32
552	0.51
553	0.66
554	0.21
555	0.05
556	0.73
557	0
558	0.35
559	0.8
560	0.28
561	0.82
562	0.12
563	0.54
564	0.05
565	0.65
566	0.99
567	0.57
568	0.26
569	0.82
570	0.23
571	0.5
572	0.68
573	0.46
574	0.21
575	0.26
576	0.21
577	0.29
578	0.86
579	0.5
580	0.59
581	0.56
582	0.27
583	0.93
584	0.51
585	0.77
586	0.09
587	0.22
588	0.4
589	0.86
590	0.73
591	0.99
592	0.5
593	0.91
594	0.86
595	0.59
596	0.54
597	0.31
598	0.91
599	0.19
600	0.13
601	0.82
602	0.66
603	0.06
604	0.86
605	0.11
606	0.57
607	0.95
608	0.88
609	0.42
610	0.96
611	0.12
612	0.79
613	0.07
614	0.53
615	0.89
616	0.91
617	0.63
618	0.39
619	0.55
620	0.77
621	0.59
622	0.97
623	0.87
624	0.76
625	0.71
626	0.02
627	0.57
628	0.32
629	0.71
630	0.79
631	0.79
632	0.92
633	0.81
634	0.98
635	0.72
636	0.78
637	0.64
638	0.96
639	0.46
640	0.09
641	0.78
642	0.24
643	0.08
644	0.19
645	0.94
646	0.69
647	0.93
648	0.73
649	0.86
650	0.75
651	0.61
652	0.05
653	0.5
654	0.53
655	0.42
656	0.84
657	0.05
658	0.06
659	0.9
660	0.18
661	0.36
662	0.61
663	0.87
664	0.91
665	0.63
666	0.02
667	0.57
668	0.72
669	0.62
670	0.7
671	0.53
672	0.72
673	0.51
674	0.63
675	0.7
676	0.63
677	0.58
678	0.37
679	0.28
680	0.62
681	0.12
682	0.23
683	0.72
684	0.98
685	0.8
686	0.91
687	0.73
688	0.62
689	0.38
690	0.86
691	0.64
692	0.77
693	0.53
694	0.67
695	0.99
696	0.82
697	0.34
698	0.24
699	0.74
700	0.71
701	0.49
702	1
703	0.12
704	0.96
705	0.5
706	0.69
707	0.64
708	0.21
709	0.69
710	0.17
711	0.41
712	0.98
713	0.79
714	0.84
715	0.13
716	0.35
717	0.82
718	0.22
719	0.84
720	0.7
721	0.98
722	0.65
723	0.82
724	0.82
725	0.3
726	0.05
727	0.28
728	0.45
729	0.35
730	0.56
731	0.09
732	0.21
733	0.05
734	0.86
735	0.71
736	0.44
737	1
738	0.75
739	0.59
740	0.47
741	0.57
742	0.88
743	0.44
744	0.51
745	0.97
746	0.4
747	0.47
748	0.27
749	0.65
750	0.04
751	0.17
752	0.64
753	0.21
754	0.54
755	0.18
756	0.16
757	0.09
758	0.23
759	0.21
760	0.74
761	0.02
762	0
763	0.28
764	1
765	0.55
766	0.72
767	0.46
768	0.61
769	0.98
770	0.12
771	0.2
772	0.71
773	0.02
774	0.64
775	0.17
776	0.28
777	0.05
778	0.98
779	0.14
780	0.17
781	0.63
782	0.97
783	0.64
784	0.11
785	0.37
786	0.85
787	0.95
788	0.47
789	0.32
790	0.84
791	0.45
792	0.83
793	0.67
794	0.94
795	0.24
796	0.2
797	0.22
798	0.38
799	0.74
800	0.07
801	0.65
802	0.82
803	0.3
804	0.54
805	0.88
806	0.2
807	0.58
808	0.32
809	0.34
810	0.75
811	0.63
812	0.73
813	0.47
814	0.47
815	0.68
816	0.69
817	0.96
818	0.04
819	0.19
820	0.95
821	0
822	0.18
823	0.18
824	0.53
825	0.15
826	0.41
827	0.19
828	0.88
829	0.9
830	0.77
831	0.08
832	0.24
833	0.81
834	0.26
835	0.56
836	0.54
837	0.01
838	0.1
839	0.19
840	0.24
841	0.79
842	0.21
843	0.73
844	0.11
845	0.58
846	0.82
847	0.72
848	0.21
849	0.04
850	0.52
851	0.31
852	0.68
853	0.66
854	0.71
855	0.14
856	0.81
857	0.43
858	0.23
859	0.06
860	0.23
861	0.58
862	0.79
863	0.61
864	0.12
865	0.17
866	0.41
867	0.11
868	0.72
869	0.47
870	0.29
871	0.94
872	0.23
873	0.42
874	0.08
875	0.27
876	0.71
877	0.05
878	0.03
879	0.82
880	0.69
881	0.57
882	0.58
883	0.61
884	0.88
885	0.71
886	0.22
887	0.45
888	0
889	0.47
890	0.58
891	0.88
892	0.57
893	0.38
894	0.72
895	0.19
896	0.98
897	0.89
898	0.99
899	0.71
900	0.15
901	0.27
902	0.68
903	0.05
904	0.03
905	0.83
906	0
907	0.99
908	0.51
909	0.47
910	0.24
911	0.02
912	0.22
913	0.63
914	0.78
915	0.4
916	0.66
917	0.1
918	0.08
919	0.27
920	0.08
921	0.59
922	0.3
923	0.86
924	0.37
925	0.32
926	0.45
927	0.15
928	0.41
929	0.63
930	0.89
931	0.34
932	0.84
933	0.52
934	0.01
935	0.83
936	0.23
937	0.74
938	0.2
939	0.59
940	0.84
941	0.94
942	0.56
943	0.84
944	0.65
945	0.63
946	0.68
947	0.37
948	0.37
949	0.11
950	0.43
951	0.96
952	0.15
953	0.97
954	0.99
955	0.76
956	0.28
957	0.39
958	0.81
959	0.13
960	0.92
961	0.17
962	0.87
963	0.17
964	0.88
965	0.96
966	0.74
967	0.85
968	0.85
969	0.3
970	0.96
971	0.92
972	0.14
973	0.02
974	0.92
975	0.56
976	0.86
977	0.71
978	0.95
979	0.51
980	0.7
981	0.24
982	0.26
983	0.23
984	0.04
985	0.08
986	0.8
987	0.95
988	0.32
989	0.94
990	0.42
991	0.27
992	0.91
993	0.91
994	0.25
995	1
996	0.66
997	0.15
998	0.66
999	0.95
1000	0.51
