# Supplementary material for: A Regularized MANOVA Test for Semicontinuous High‐Dimensional Data
Source: Biom J. 2025 Apr 29;67(3):e70054. doi: 10.1002/bimj.70054 (PMC12041841; doi:10.1002/bimj.70054)
Supplement: Supplementary file 1 — Supporting information [file BIMJ-67-e70054-s001.zip › Replicability/Results_CHEN/K2/H0/CHEN-H0-10-100-0.2-0.txt]

1	0.7
2	0.83
3	0.09
4	0.35
5	0.3
6	0.95
7	0.64
8	0.66
9	0.6
10	0.48
11	0.16
12	0.35
13	0.16
14	0.46
15	0.63
16	0.94
17	0.31
18	0.42
19	0.14
20	0.27
21	0.68
22	0.43
23	0.92
24	1
25	0.63
26	0.8
27	0.3
28	0.27
29	0.92
30	0.02
31	0.44
32	0.25
33	0.21
34	0.83
35	0
36	0.88
37	0.18
38	0.35
39	0.46
40	0.26
41	0.46
42	0.24
43	0.46
44	0.56
45	0.65
46	0.74
47	0.18
48	0.14
49	0.5
50	0.64
51	0.28
52	0.06
53	0.23
54	0.72
55	0.67
56	0.17
57	0.74
58	0.77
59	0.42
60	0.43
61	0.21
62	0.26
63	0.63
64	0.43
65	0.89
66	0.22
67	0.45
68	0.47
69	0.62
70	0.74
71	0.53
72	0.67
73	0.06
74	0.5
75	0.59
76	0.54
77	0.69
78	0.94
79	0.82
80	0.86
81	0.32
82	0.3
83	0.02
84	0.28
85	0.54
86	0.74
87	0.38
88	0.28
89	0.46
90	0.82
91	0.52
92	0.14
93	0.22
94	0.8
95	0.61
96	0.2
97	0.33
98	0.03
99	0.26
100	0.07
101	0.53
102	0.07
103	0.06
104	0.4
105	0.06
106	0.57
107	0.1
108	0.84
109	0.63
110	0.99
111	0.13
112	0.45
113	0.14
114	0.22
115	0.02
116	0.19
117	0.82
118	0.11
119	0.57
120	0.22
121	0.59
122	0.85
123	0.97
124	0.33
125	0.35
126	0.2
127	0.66
128	0.41
129	0.49
130	0.43
131	0.59
132	0.74
133	0.3
134	0.1
135	0.25
136	0.31
137	0.7
138	0.56
139	0.74
140	0
141	0.45
142	0.1
143	0.87
144	0.63
145	0.29
146	0
147	0.85
148	0.74
149	0.78
150	0.91
151	0.09
152	0.69
153	0.15
154	0.8
155	0.92
156	0.85
157	0.61
158	0.95
159	0.48
160	0.56
161	0.13
162	0.72
163	0.63
164	0.44
165	0.63
166	0.47
167	0.75
168	0.26
169	0.29
170	0.81
171	0.92
172	0.36
173	0.35
174	0.37
175	0.92
176	0.11
177	0.89
178	0.24
179	0.62
180	0.63
181	0.45
182	0.97
183	0.29
184	0.49
185	0.29
186	0.7
187	0.64
188	0.51
189	0.08
190	0.94
191	0.83
192	0.67
193	0.4
194	1
195	0.13
196	0.66
197	0.92
198	0.14
199	0.97
200	0.59
201	0.2
202	0.58
203	0.52
204	0.87
205	0.6
206	0.28
207	0.71
208	0.57
209	0.9
210	0.36
211	0.05
212	0.39
213	0.97
214	0.09
215	0.03
216	0.61
217	0.18
218	0.72
219	0.27
220	0.66
221	0.7
222	0.77
223	0.9
224	0.04
225	0.06
226	0.24
227	0.57
228	0.72
229	0.12
230	0.4
231	0.81
232	0.55
233	0
234	0.51
235	0.7
236	0.85
237	0.04
238	0.33
239	0
240	0.95
241	0.76
242	0.38
243	0.19
244	0.55
245	0.62
246	0.48
247	0.6
248	0.88
249	0.36
250	0.16
251	0.96
252	0.38
253	0.54
254	0.56
255	0.13
256	0.88
257	0.83
258	0.24
259	1
260	0.99
261	0.57
262	0.35
263	0.84
264	0.59
265	0.06
266	0.63
267	0.47
268	0.4
269	0.95
270	0.54
271	0.08
272	0.87
273	0.86
274	0.88
275	0.13
276	0.65
277	0.12
278	0.17
279	0.34
280	0.03
281	0.8
282	0.48
283	0.14
284	0.62
285	0.81
286	0.12
287	0.68
288	0.92
289	0.67
290	0.62
291	0.29
292	0.65
293	0.96
294	0.22
295	0.32
296	0.02
297	0.21
298	0.54
299	0.62
300	0.6
301	0.97
302	0.74
303	0.86
304	0.9
305	0.32
306	0.98
307	0.96
308	0.88
309	0.49
310	0.93
311	0.9
312	0.82
313	0.16
314	0.27
315	0.98
316	0.04
317	0.92
318	0.55
319	0.91
320	0.82
321	0.97
322	0.59
323	0.31
324	0.84
325	0.12
326	0.07
327	0.42
328	0.55
329	0.29
330	0.93
331	0.02
332	0.58
333	0.06
334	0.9
335	0.74
336	0.18
337	0.4
338	0.61
339	0.76
340	0.35
341	0.49
342	0.67
343	0.77
344	0.74
345	0.36
346	0
347	0.68
348	0.56
349	0.7
350	0.94
351	0.63
352	0.21
353	0.6
354	0.21
355	0.02
356	0.82
357	0.28
358	0.66
359	0.38
360	0.64
361	0.79
362	0.35
363	0.26
364	1
365	0.45
366	0.97
367	0.94
368	0.67
369	0.45
370	0.55
371	0.97
372	0.99
373	0.99
374	0.65
375	0.48
376	0.03
377	0.9
378	0.88
379	0.05
380	0.23
381	0.65
382	0.74
383	0.71
384	0.2
385	0.79
386	0.27
387	0.74
388	0.48
389	0.05
390	0.23
391	0.03
392	0.4
393	0.5
394	0.23
395	0.31
396	0.98
397	0.53
398	0.88
399	0.93
400	0.12
401	0.76
402	0.24
403	0.85
404	0.25
405	0.31
406	0.53
407	0.42
408	0.84
409	0.39
410	0.22
411	0.62
412	0.14
413	0.77
414	0.77
415	0.2
416	0.65
417	0.19
418	0.51
419	0.74
420	0.93
421	0.41
422	0.6
423	0.04
424	0.56
425	0.47
426	0.78
427	0.86
428	0.85
429	0.94
430	0.81
431	0.4
432	0.87
433	0.99
434	0.57
435	0.07
436	0.71
437	0.77
438	0.32
439	0.75
440	0.81
441	0.04
442	0.15
443	0.92
444	0
445	0.87
446	0.18
447	0.22
448	0.72
449	1
450	0.28
451	0.38
452	0.06
453	0.08
454	0.73
455	0.51
456	0.23
457	0.98
458	0.54
459	0.7
460	0.79
461	0.09
462	0.83
463	0.62
464	0.25
465	0.64
466	0.82
467	0.89
468	0.64
469	0.46
470	0.22
471	0.03
472	0.77
473	0.38
474	0.1
475	0.2
476	0.99
477	0.4
478	0.65
479	0.31
480	0.53
481	0.42
482	0.2
483	0.48
484	0.35
485	0.08
486	0.78
487	0.61
488	0.9
489	0.1
490	0.72
491	0.59
492	0.09
493	0.52
494	0.93
495	0.33
496	0.88
497	0.23
498	0.76
499	0.02
500	0.97
501	0.2
502	0.25
503	0.78
504	0.32
505	0.18
506	1
507	0.59
508	0.24
509	0.81
510	0.89
511	0.8
512	0.66
513	0.02
514	0.75
515	0.14
516	0.61
517	0.56
518	0.24
519	0.86
520	0.35
521	0.94
522	0.45
523	0.53
524	0.45
525	0.51
526	0.65
527	0.17
528	0.94
529	0.57
530	0.44
531	0.9
532	0.33
533	0.64
534	0.26
535	0.32
536	0.85
537	0.69
538	0.28
539	0.42
540	0.43
541	0.66
542	0.27
543	0.8
544	0.2
545	0.51
546	0.62
547	0.84
548	0.8
549	0.39
550	0.53
551	0.23
552	0.1
553	0.32
554	0.81
555	0.07
556	0.46
557	0.1
558	0.15
559	0.84
560	0.15
561	0.77
562	0.19
563	0.22
564	0.13
565	0.53
566	0.99
567	0.2
568	0.27
569	0.87
570	0.16
571	0.39
572	0.66
573	0.18
574	0.44
575	0.4
576	0.19
577	0.09
578	0.96
579	0.31
580	0.26
581	0.5
582	0.55
583	0.92
584	0.44
585	0.57
586	0.09
587	0.03
588	0.21
589	0.81
590	0.64
591	0.99
592	0.31
593	0.88
594	0.65
595	0.48
596	0.43
597	0.22
598	0.75
599	0.26
600	0.05
601	0.47
602	0.16
603	0.91
604	0.77
605	0.04
606	0.31
607	0.78
608	0.69
609	0.22
610	0.51
611	0.62
612	0.68
613	0.86
614	0.23
615	0.9
616	0.84
617	0.42
618	0.49
619	0.24
620	0.81
621	0.39
622	1
623	0.95
624	0.67
625	0.44
626	0.32
627	0.47
628	0.77
629	0.78
630	0.81
631	0.69
632	0.97
633	0.85
634	0.81
635	0.7
636	0.77
637	0.06
638	0.76
639	0.23
640	0.53
641	0.74
642	0.64
643	0
644	0.53
645	0.91
646	0.62
647	0.91
648	0.68
649	0.9
650	0.76
651	0.84
652	0.41
653	0.46
654	0.18
655	0.34
656	0.66
657	0.13
658	0.23
659	0.77
660	0.6
661	0.13
662	0.8
663	0.59
664	0.86
665	0.32
666	0.02
667	0.49
668	0.42
669	0.42
670	0.42
671	0.22
672	0.66
673	0.21
674	0.79
675	0.64
676	0.86
677	0.44
678	0.41
679	0.03
680	0.43
681	0.11
682	0.2
683	0.96
684	0.96
685	0.82
686	0.94
687	0.77
688	0.69
689	0.09
690	0.75
691	0.73
692	0.73
693	0.96
694	0.44
695	0.88
696	0.7
697	0.09
698	0.36
699	0.9
700	0.32
701	0.55
702	1
703	0.17
704	0.88
705	0.2
706	0.67
707	0.95
708	0.4
709	0.42
710	0.14
711	0.09
712	0.65
713	0.62
714	0.55
715	0.1
716	0.13
717	0.76
718	0.59
719	0.65
720	0.44
721	0.98
722	0.23
723	0.86
724	0.65
725	0.5
726	0.6
727	0.2
728	0.73
729	0.02
730	0.24
731	0.71
732	0.11
733	0.21
734	0.75
735	0.67
736	0.84
737	1
738	0.48
739	0.87
740	0.74
741	0.34
742	0.87
743	0.3
744	0.27
745	0.93
746	0.39
747	0.49
748	0.62
749	0.45
750	0.07
751	0.74
752	0.25
753	0.33
754	0.72
755	0.02
756	0.23
757	0.34
758	0.31
759	0.03
760	0.62
761	0.15
762	0.64
763	0.68
764	0.9
765	0.86
766	0.71
767	0.17
768	0.32
769	0.98
770	0.03
771	0.18
772	0.61
773	0.14
774	0.91
775	0.05
776	0.22
777	0.48
778	0.97
779	0.22
780	0.04
781	0.76
782	0.99
783	0.37
784	0.27
785	0.29
786	0.66
787	0.96
788	0.69
789	0.69
790	0.85
791	0.56
792	0.92
793	0.81
794	0.98
795	0.5
796	0.67
797	0
798	0.24
799	0.73
800	0.15
801	0.23
802	0.58
803	0.23
804	0.37
805	0.85
806	0.3
807	0.23
808	0.39
809	0.39
810	0.54
811	0.59
812	0.5
813	0.57
814	0.44
815	0.59
816	0.34
817	0.96
818	0.05
819	0.23
820	0.91
821	0.41
822	0.43
823	0.38
824	0.53
825	0.11
826	0.21
827	0.19
828	0.83
829	0.73
830	0.66
831	0.01
832	0.14
833	0.95
834	0.31
835	0.22
836	0.77
837	0.45
838	0.17
839	0.69
840	0.26
841	0.52
842	0.52
843	0.28
844	0.39
845	0.28
846	0.41
847	0.9
848	0.25
849	0.53
850	0.35
851	0.19
852	0.62
853	0.4
854	0.56
855	0
856	0.62
857	0.51
858	0.48
859	0.12
860	0.28
861	0.75
862	0.77
863	0.76
864	0.15
865	0.09
866	0.92
867	0.07
868	0.86
869	0.51
870	0.11
871	0.95
872	0.05
873	0.97
874	0.24
875	0.19
876	0.95
877	0.02
878	0.03
879	0.83
880	0.49
881	0.55
882	0.55
883	0.18
884	0.86
885	0.69
886	0.71
887	0.1
888	0.07
889	0.91
890	0.47
891	0.52
892	0.62
893	0.54
894	0.4
895	0.04
896	0.96
897	0.79
898	1
899	0.6
900	0.36
901	0.32
902	0.28
903	0.17
904	0.25
905	0.7
906	0.04
907	0.93
908	0.37
909	0.25
910	0.03
911	0.66
912	0.43
913	0.11
914	0.76
915	0.39
916	0.27
917	0.09
918	0.16
919	0.69
920	0.23
921	0.24
922	0.62
923	0.63
924	0.03
925	0.12
926	0.77
927	0.27
928	0.34
929	0.82
930	0.95
931	0.22
932	0.71
933	0.21
934	0.4
935	0.48
936	0.34
937	0.74
938	0.14
939	0.61
940	0.76
941	0.86
942	0.23
943	0.6
944	0.56
945	0.52
946	0.33
947	0.22
948	0.43
949	0.4
950	0.93
951	0.95
952	0.41
953	0.96
954	0.98
955	0.56
956	0.34
957	0.39
958	0.72
959	0.89
960	0.96
961	0.24
962	0.89
963	0.05
964	0.92
965	0.84
966	0.68
967	0.73
968	0.95
969	0.09
970	0.92
971	0.98
972	0.43
973	0
974	0.9
975	0.45
976	0.73
977	0.95
978	0.99
979	0.33
980	0.74
981	0.85
982	0.19
983	0.95
984	0.37
985	0.14
986	0.85
987	0.89
988	0.43
989	0.91
990	0.35
991	0.35
992	0.93
993	0.69
994	0.2
995	0.87
996	0.71
997	0.26
998	0.52
999	0.97
1000	0.52
