# Supplementary material for: A Regularized MANOVA Test for Semicontinuous High‐Dimensional Data
Source: Biom J. 2025 Apr 29;67(3):e70054. doi: 10.1002/bimj.70054 (PMC12041841; doi:10.1002/bimj.70054)
Supplement: Supplementary file 1 — Supporting information [file BIMJ-67-e70054-s001.zip › Replicability/Results_CHEN/K2/H0/CHEN-H0-10-100-0.5-0.4.txt]

1	0.56
2	0.2
3	0.54
4	0.06
5	0.87
6	0.85
7	0.86
8	0.58
9	0.22
10	0.11
11	0.27
12	0.14
13	0.65
14	0.91
15	0.13
16	0.97
17	0.67
18	0.96
19	0.03
20	0.87
21	0.9
22	0.01
23	0.56
24	0.57
25	0.93
26	0.64
27	0.47
28	0.24
29	0.88
30	0.08
31	0.38
32	0.04
33	0.32
34	0.95
35	0
36	0.79
37	0.02
38	0.58
39	0.98
40	0.62
41	0.55
42	0.13
43	0.45
44	0.4
45	0.89
46	0.83
47	0.27
48	0.59
49	0.05
50	0.37
51	0.1
52	0.43
53	0.34
54	0.39
55	0.27
56	0.96
57	0.52
58	0.33
59	0
60	0.71
61	0.07
62	0.01
63	0.77
64	0.3
65	0.94
66	0.91
67	0.52
68	0.36
69	0.11
70	0.08
71	0.7
72	0.5
73	0.5
74	0.54
75	0.9
76	0.2
77	0.08
78	0.26
79	0.44
80	0.59
81	0.57
82	0.36
83	0.03
84	0.75
85	0.78
86	0.82
87	0.35
88	0.02
89	0.77
90	0.44
91	0.89
92	0.56
93	0.79
94	0.58
95	0.46
96	0.05
97	0.59
98	0.63
99	0.19
100	0.21
101	0.96
102	0.13
103	0.72
104	0.86
105	0.26
106	0.23
107	0.83
108	0.52
109	0.51
110	0.83
111	0.32
112	0.59
113	0.24
114	0.89
115	0.63
116	0.41
117	0.7
118	0.06
119	0.77
120	0.26
121	0.09
122	0.63
123	0.27
124	0.36
125	0.17
126	0.44
127	0.38
128	0.01
129	0.41
130	0.66
131	0.06
132	0.87
133	0.81
134	0.45
135	0.61
136	0
137	0.63
138	0.12
139	0.83
140	0.16
141	0.16
142	0.44
143	0.84
144	0.93
145	0.22
146	0.61
147	0.68
148	0.77
149	0.74
150	0.96
151	0.13
152	0.32
153	0.24
154	0.58
155	0.89
156	0.7
157	0.76
158	0.75
159	0.31
160	0.93
161	0.27
162	0.9
163	0.23
164	0.23
165	0.22
166	0.13
167	0.13
168	0.06
169	0.16
170	0.07
171	0.77
172	0.52
173	0.37
174	0.51
175	0.62
176	0.62
177	0.36
178	0.95
179	0.46
180	0.32
181	0.96
182	0.95
183	0.26
184	0.99
185	0.91
186	0.09
187	0.21
188	0.99
189	0.01
190	0.5
191	0.26
192	0.78
193	0.52
194	0.75
195	0.79
196	0.05
197	0.26
198	0.09
199	0.94
200	0.09
201	0.33
202	0.27
203	0.27
204	0.49
205	0.98
206	0.8
207	0.18
208	0.94
209	0.51
210	0.38
211	0.14
212	1
213	0.64
214	0.76
215	0.1
216	0.55
217	0.57
218	0.76
219	0.85
220	0.37
221	0.67
222	0.54
223	0.91
224	0.05
225	0.93
226	0.21
227	0.04
228	0.16
229	0.25
230	0.08
231	0.93
232	0.64
233	0.48
234	0.25
235	0.96
236	0.76
237	0.87
238	0.08
239	0.04
240	0.5
241	0.26
242	0.46
243	0.56
244	0.46
245	0.31
246	0.22
247	0.21
248	0.63
249	0.88
250	0.34
251	0.89
252	0.25
253	0.86
254	0.08
255	0.12
256	0.88
257	0.69
258	0.61
259	0.76
260	0.16
261	0.36
262	0.76
263	0.19
264	0.06
265	0.35
266	0.11
267	0.79
268	0.03
269	0.06
270	0.49
271	0.94
272	0.95
273	0.57
274	0.25
275	0.02
276	0.77
277	0.04
278	0.01
279	0.72
280	0.11
281	1
282	0.81
283	0.94
284	0.97
285	0.75
286	0.13
287	0.48
288	0.36
289	0.33
290	0.73
291	0.66
292	0.3
293	0.96
294	0.79
295	0.61
296	0.55
297	0.82
298	0.24
299	0.82
300	0.88
301	0.46
302	0.84
303	0.51
304	0.18
305	0.63
306	0.17
307	0.47
308	0.96
309	0.21
310	0.52
311	0.26
312	0.72
313	0.4
314	0.19
315	0.08
316	0.72
317	0.65
318	0.83
319	0.71
320	0.18
321	0.75
322	0.61
323	0.01
324	0.14
325	0.7
326	0.58
327	0.27
328	0.7
329	0.57
330	0.53
331	0.09
332	0.47
333	0.48
334	0.55
335	0.16
336	0.79
337	0.39
338	0.27
339	0.69
340	0.27
341	0.57
342	0.69
343	0.23
344	0.46
345	0.26
346	0.82
347	0.16
348	0.59
349	0.12
350	0.89
351	0.83
352	0.62
353	0.4
354	0.34
355	0.4
356	0.31
357	0.82
358	0.96
359	0.26
360	0.37
361	0.27
362	0.22
363	0.89
364	0.5
365	0.21
366	0.31
367	0.54
368	0.12
369	0.03
370	0.47
371	0.18
372	0.22
373	0.44
374	0.43
375	0.51
376	0.02
377	0.23
378	0.9
379	0.01
380	0.61
381	0.53
382	0.28
383	0.64
384	0.43
385	0.43
386	0.65
387	0.16
388	0.38
389	0.62
390	0.4
391	0.12
392	0.84
393	0.64
394	0.49
395	0.05
396	0.45
397	0.03
398	0.22
399	0.75
400	0.53
401	0.09
402	0.84
403	0.4
404	0.59
405	0.9
406	0.76
407	0.74
408	0.86
409	0.19
410	0.19
411	0.26
412	0.08
413	0.61
414	0.96
415	0.72
416	0.09
417	0.55
418	0.38
419	0.06
420	0.73
421	0.3
422	0.25
423	0.5
424	0.26
425	0.1
426	0.11
427	0.56
428	0.65
429	0.67
430	0.97
431	0.81
432	0.12
433	0.58
434	0.2
435	0.49
436	0.11
437	0.96
438	0.14
439	0.4
440	0.64
441	0.18
442	0.91
443	0.47
444	0.07
445	0.34
446	0.17
447	0.49
448	0.43
449	0.95
450	0.63
451	0.22
452	0.04
453	0.56
454	0.13
455	0.14
456	0
457	0.95
458	0.2
459	0.43
460	0.79
461	0.5
462	0.87
463	0.14
464	0.07
465	0.87
466	0.24
467	0.32
468	0.81
469	0.81
470	0.42
471	0.69
472	0.86
473	0.22
474	0.11
475	1
476	0.93
477	0.34
478	0.02
479	0.75
480	0.65
481	0.27
482	0.33
483	0.1
484	0.03
485	0.42
486	0.33
487	0.19
488	0.71
489	0.68
490	0.31
491	0.71
492	0.01
493	0.63
494	0.47
495	0.85
496	0.38
497	0.63
498	0.31
499	0.35
500	0.73
501	0.18
502	0.01
503	0.39
504	0.5
505	0.21
506	0.77
507	0.75
508	0.95
509	0.74
510	0.95
511	0.4
512	0.42
513	0.88
514	0.37
515	0.41
516	0.15
517	0.82
518	0.02
519	0.23
520	0.07
521	0.58
522	0.79
523	0.2
524	0.48
525	0.48
526	0.89
527	0.02
528	0.4
529	0.75
530	0.45
531	0.2
532	0.81
533	0.93
534	0.12
535	0.57
536	0.74
537	0.06
538	0.2
539	0.69
540	0.14
541	0.12
542	0.96
543	0.75
544	0.23
545	0.74
546	0.56
547	0.01
548	0.81
549	0.08
550	0.76
551	0.26
552	1
553	0.61
554	0.08
555	0.2
556	0.71
557	0.04
558	0.7
559	0.23
560	1
561	0.5
562	0.17
563	0.24
564	0.11
565	0.93
566	0.84
567	0.53
568	0.37
569	0.88
570	0.05
571	0.92
572	0.2
573	0.17
574	0.03
575	0.24
576	0.85
577	0.69
578	0.4
579	0.63
580	0.43
581	0.09
582	0.74
583	0.54
584	0.54
585	0.22
586	0.09
587	0.6
588	0.7
589	0.82
590	0.03
591	0.92
592	0.59
593	0.54
594	0.11
595	0.93
596	0.12
597	0.51
598	0.43
599	0.41
600	0.09
601	0.54
602	0.27
603	0.57
604	0.76
605	0.4
606	0.67
607	0.5
608	0.91
609	0.56
610	0.98
611	0.05
612	0.91
613	0.09
614	0.57
615	0.8
616	0.01
617	0.69
618	0.34
619	0.78
620	0.28
621	0.46
622	0.22
623	0.86
624	0.04
625	0.31
626	0.22
627	0.3
628	0.35
629	0.38
630	0.38
631	0.01
632	0.99
633	0.64
634	0.46
635	0.97
636	0.6
637	0.9
638	0.53
639	0.08
640	0.05
641	0.98
642	0.08
643	0.22
644	0.54
645	0.78
646	0.42
647	0.69
648	0.69
649	0.66
650	0.71
651	0.13
652	0.04
653	0.63
654	0.46
655	0.03
656	0.22
657	0.92
658	0.27
659	0.09
660	0.23
661	0.8
662	0.52
663	0.07
664	0.34
665	0.52
666	0.35
667	0.49
668	0.2
669	0.64
670	0.2
671	0.39
672	0.52
673	0.58
674	0.48
675	0.76
676	0.36
677	0.34
678	0.02
679	0.08
680	0.82
681	0.09
682	0.5
683	0.19
684	0.17
685	0.62
686	0.71
687	0.87
688	0.88
689	0.93
690	1
691	0.78
692	0.94
693	0.14
694	0.87
695	0.43
696	0.61
697	0.81
698	0.21
699	0.76
700	0.72
701	0.94
702	0.97
703	0.03
704	0.88
705	0.25
706	0.76
707	0.53
708	0.95
709	0.9
710	0.13
711	0.55
712	0.95
713	0.55
714	0.41
715	0.28
716	0.39
717	0.6
718	0.79
719	0.79
720	0.89
721	1
722	0.39
723	0.56
724	0.42
725	0.16
726	0.13
727	0.2
728	0.29
729	0.66
730	0.41
731	0.56
732	0.75
733	0.43
734	0.25
735	0.41
736	0.75
737	0.82
738	0.33
739	0.34
740	0.19
741	0.19
742	0.55
743	0.24
744	0.15
745	0.09
746	0.65
747	0.36
748	0.86
749	0.35
750	0.18
751	0.76
752	0.71
753	0.01
754	0.34
755	0.25
756	0.55
757	0.01
758	0.44
759	0.09
760	0.64
761	0
762	0
763	0.29
764	0.41
765	0.08
766	0.25
767	0.4
768	0.28
769	0.88
770	0.62
771	0.12
772	0.91
773	0.7
774	0.21
775	0.04
776	0.11
777	0.01
778	0.63
779	0.71
780	0.04
781	0.73
782	0.53
783	0.72
784	0.46
785	0.43
786	0.92
787	0.92
788	0.17
789	0.44
790	0.61
791	0.46
792	0.39
793	0.31
794	0.84
795	0.3
796	0.47
797	0.24
798	0.67
799	0.38
800	0.5
801	0.8
802	0.45
803	0.25
804	0.21
805	0.53
806	0.82
807	0.98
808	0.32
809	0.42
810	0.53
811	0.99
812	0.13
813	0.67
814	0.04
815	0.95
816	0.18
817	0.68
818	0.46
819	0.93
820	0.61
821	0.23
822	0.2
823	0.15
824	0.97
825	0.22
826	0.24
827	0.03
828	0.7
829	0.99
830	0.96
831	0.66
832	0.85
833	0.19
834	0.19
835	0.44
836	0.16
837	0.4
838	0.56
839	0.27
840	0.19
841	0.89
842	0.07
843	0.12
844	0.11
845	0.77
846	0.5
847	0.18
848	0.66
849	0.03
850	0.25
851	0.93
852	0.06
853	0.5
854	0.63
855	0.06
856	0.87
857	0.31
858	0.6
859	0.89
860	0.14
861	0.23
862	0.16
863	0.63
864	0.96
865	0.27
866	0.68
867	0.5
868	0.76
869	0.08
870	0.82
871	0.43
872	0.55
873	0.43
874	0.66
875	0.17
876	0.14
877	0.99
878	0.78
879	0.55
880	0.64
881	0.15
882	0.19
883	0.98
884	0.09
885	0.7
886	0.05
887	1
888	0.37
889	0.04
890	0.7
891	0.51
892	0.85
893	0.33
894	0.86
895	0.33
896	0.85
897	0.78
898	0.86
899	0.04
900	0.77
901	0.05
902	0.83
903	0.53
904	0.46
905	0.56
906	0.95
907	0.53
908	0.39
909	0.94
910	0.41
911	0.1
912	0.41
913	0.64
914	0.33
915	0.49
916	0.66
917	0.41
918	0.99
919	0.02
920	0.12
921	0.25
922	0.88
923	0.37
924	0.93
925	0.97
926	0.56
927	0.17
928	0.75
929	0.74
930	0.89
931	0.3
932	0.62
933	0.8
934	0.32
935	0.66
936	0.6
937	0.14
938	0.7
939	0.89
940	0.53
941	0.77
942	0.46
943	0.45
944	0.77
945	0.62
946	0.86
947	0
948	0.57
949	0.33
950	0.36
951	0.82
952	0.13
953	0.96
954	0.95
955	0.47
956	0.2
957	1
958	0.61
959	0.54
960	0.33
961	0.95
962	0.78
963	0.1
964	0.9
965	0.3
966	0.8
967	0.63
968	0.17
969	0.66
970	0.92
971	0.83
972	0.51
973	0.07
974	0.68
975	0.61
976	0.13
977	0.48
978	0.58
979	0.83
980	0.68
981	0.41
982	0.3
983	0.07
984	0.36
985	0.65
986	0.61
987	0.11
988	0.25
989	0.82
990	0.29
991	0.23
992	0.46
993	0.2
994	0.11
995	0.84
996	0.96
997	0.88
998	0.14
999	0.54
1000	0.35
