# Supplementary material for: A Regularized MANOVA Test for Semicontinuous High‐Dimensional Data
Source: Biom J. 2025 Apr 29;67(3):e70054. doi: 10.1002/bimj.70054 (PMC12041841; doi:10.1002/bimj.70054)
Supplement: Supplementary file 1 — Supporting information [file BIMJ-67-e70054-s001.zip › Replicability/Results_CHEN/K2/H0/CHEN-H0-10-100-0.5-0.txt]

1	0.43
2	0.34
3	0.34
4	0.02
5	0.95
6	0.75
7	0.97
8	0.68
9	0.14
10	0.15
11	0.34
12	0.24
13	0.47
14	0.81
15	0.41
16	0.97
17	0.58
18	0.78
19	0
20	0.9
21	0.94
22	0
23	0.58
24	0.92
25	0.92
26	0.38
27	0.3
28	0.2
29	0.62
30	0.09
31	0.26
32	0
33	0.24
34	0.98
35	0.03
36	0.84
37	0.1
38	0.4
39	0.56
40	0.64
41	0.64
42	0.04
43	0.45
44	0.32
45	0.84
46	0.64
47	0.06
48	0.87
49	0.28
50	0.64
51	0.16
52	0.29
53	0.24
54	0.68
55	0.71
56	0.82
57	0.95
58	0.35
59	0.12
60	0.48
61	0.08
62	0.03
63	0.9
64	0.05
65	0.94
66	0.95
67	0.56
68	0.41
69	0.16
70	0.07
71	0.45
72	0.4
73	0.2
74	0.47
75	0.66
76	0.03
77	0.4
78	0.38
79	0.32
80	0.42
81	0.44
82	0.73
83	0.03
84	0.66
85	0.58
86	0.64
87	0.36
88	0.03
89	0.7
90	0.4
91	0.93
92	0.82
93	0.84
94	0.58
95	0.46
96	0.56
97	0.77
98	0.54
99	0
100	0.21
101	0.98
102	0.05
103	0.64
104	0.89
105	0.34
106	0.3
107	0.82
108	0.49
109	0.34
110	0.48
111	0.42
112	0.52
113	0.24
114	0.89
115	0.85
116	0.49
117	0.61
118	0
119	0.45
120	0.61
121	0.12
122	0.87
123	0.35
124	0.34
125	0.03
126	0.43
127	0.15
128	0.44
129	0.28
130	0.74
131	0.04
132	0.68
133	0.86
134	0.39
135	0.41
136	0.41
137	0.4
138	0.39
139	0.81
140	0.24
141	0.12
142	0.33
143	0.93
144	0.99
145	0.42
146	0.43
147	0.37
148	0.82
149	0.83
150	0.94
151	0.01
152	0.31
153	0.21
154	0.39
155	0.83
156	0.56
157	0.84
158	0.97
159	0.65
160	0.96
161	0.37
162	0.66
163	0.26
164	0.28
165	0.12
166	0.15
167	0.32
168	0.05
169	0.22
170	0.01
171	0.52
172	0.65
173	0.22
174	0.58
175	0.7
176	0.04
177	0.18
178	0.74
179	0.54
180	0.32
181	1
182	0.88
183	0.06
184	0.99
185	0.59
186	0.17
187	0.36
188	0.96
189	0.1
190	0.52
191	0.17
192	0.86
193	0.61
194	0.6
195	0.75
196	0.07
197	0.45
198	0.11
199	0.99
200	0.56
201	0.26
202	0.43
203	0.19
204	0.76
205	0.98
206	0.38
207	0.06
208	0.79
209	0.35
210	0.37
211	0.18
212	0.8
213	0.23
214	0.23
215	0.01
216	0.91
217	0.25
218	0.6
219	0.58
220	0.31
221	0.39
222	0.54
223	0.64
224	0
225	0.81
226	0.24
227	0.26
228	0.09
229	0.39
230	0.11
231	0.98
232	0.76
233	0.38
234	0.16
235	0.99
236	0.55
237	0.86
238	0.05
239	0.3
240	0.43
241	0.17
242	0.49
243	0.44
244	0.56
245	0.55
246	0.35
247	0.45
248	0.77
249	0.9
250	0.25
251	0.88
252	0.12
253	0.48
254	0.17
255	0.05
256	0.76
257	0.38
258	0.63
259	0.69
260	0.43
261	0.44
262	0.65
263	0.4
264	0.12
265	0.36
266	0.32
267	0.69
268	0.01
269	0.26
270	0.48
271	0.94
272	0.91
273	0.42
274	0.28
275	0.27
276	0.86
277	0.01
278	0.52
279	0.78
280	0.08
281	0.82
282	0.41
283	0.94
284	0.93
285	0.9
286	0.22
287	0.49
288	0.57
289	0.28
290	0.97
291	0.45
292	0.17
293	0.99
294	0.3
295	0.67
296	0.02
297	0.95
298	0.16
299	0.7
300	0.94
301	0.53
302	0.83
303	0.2
304	0.1
305	0.65
306	0.32
307	0.51
308	0.98
309	0.37
310	0.92
311	0.37
312	0.75
313	0.35
314	0.02
315	0.14
316	0.22
317	0.53
318	0.94
319	0.81
320	0.81
321	0.53
322	0.51
323	0.57
324	0.15
325	0.61
326	0.62
327	0.25
328	0.94
329	0.34
330	0.34
331	0.04
332	0.51
333	0.45
334	0.3
335	0.12
336	0.69
337	0.3
338	0.53
339	0.59
340	0.44
341	0.96
342	0.69
343	0.19
344	0.3
345	0.6
346	0.74
347	0.04
348	0.29
349	0.26
350	0.81
351	0.86
352	0.62
353	0.32
354	0.15
355	0.15
356	0.49
357	0.85
358	1
359	0.36
360	0.19
361	0.02
362	0.41
363	0.98
364	0.43
365	0.27
366	0.61
367	0.73
368	0.23
369	0.66
370	0.48
371	0.14
372	0.39
373	0.21
374	0.3
375	0.19
376	0
377	0.7
378	0.87
379	0.01
380	0.6
381	0.66
382	0.41
383	0.56
384	0.35
385	0.25
386	0.54
387	0.41
388	0.28
389	0.64
390	0.1
391	0
392	0.99
393	0.86
394	0.73
395	0.4
396	0.45
397	0
398	0.16
399	0.47
400	0.34
401	0.36
402	0.95
403	0.33
404	0.48
405	0.49
406	0.62
407	0.81
408	0.61
409	0.26
410	0.46
411	0.17
412	0
413	0.13
414	0.92
415	0.16
416	0
417	0.78
418	0.67
419	0
420	0.84
421	0.31
422	0.14
423	0.4
424	0.65
425	0.21
426	0.03
427	0.46
428	0.6
429	0.9
430	0.93
431	0.7
432	0.24
433	0.61
434	0.4
435	0.73
436	0.01
437	0.86
438	0.6
439	0.45
440	0.32
441	0.18
442	0.91
443	0.27
444	0.21
445	0.39
446	0.04
447	0.4
448	0.54
449	1
450	0.45
451	0.17
452	0.2
453	0.08
454	0.49
455	0.18
456	0
457	0.97
458	0.08
459	0.66
460	0.86
461	0.64
462	0.75
463	0.41
464	0.05
465	0.9
466	0.18
467	0.09
468	0.7
469	0.71
470	0.61
471	0.73
472	0.79
473	0.11
474	0.05
475	0.93
476	0.7
477	0.17
478	0.02
479	0.57
480	0.73
481	0.74
482	0.06
483	0.03
484	0
485	0.08
486	0.38
487	0.63
488	0.35
489	0.75
490	0.3
491	0.64
492	0.01
493	0.77
494	0.64
495	0.83
496	0.39
497	0.82
498	0.57
499	0.03
500	0.15
501	0.02
502	0.01
503	0.42
504	0.47
505	0.48
506	0.78
507	0.61
508	0.74
509	0.59
510	0.71
511	0.31
512	0.35
513	0.92
514	0.17
515	0.61
516	0.32
517	0.91
518	0.18
519	0.47
520	0.17
521	0.86
522	0.29
523	0.29
524	0.8
525	0.52
526	0.27
527	0.03
528	0.47
529	0.81
530	0.45
531	0.03
532	0.48
533	0.81
534	0.37
535	0.44
536	0.81
537	0.04
538	0.16
539	0.9
540	0.6
541	0.12
542	1
543	0.65
544	0.13
545	0.78
546	0.78
547	0.03
548	0.83
549	0.14
550	0.76
551	0.11
552	0.86
553	0.86
554	0.64
555	0.38
556	0.76
557	0.11
558	0.86
559	0.47
560	0.95
561	0.76
562	0.07
563	0.13
564	0.1
565	1
566	0.89
567	0.69
568	0.24
569	0.58
570	0.04
571	0.83
572	0.06
573	0.57
574	0.13
575	0.37
576	0.81
577	0.86
578	0.76
579	0.53
580	0.4
581	0.04
582	0.71
583	0.18
584	0.03
585	0.26
586	0.16
587	0.65
588	0.92
589	0.74
590	0.04
591	0.98
592	0.26
593	0.44
594	0.01
595	0.96
596	0.17
597	0.25
598	0.32
599	0.85
600	0.02
601	0.18
602	0.05
603	0.77
604	0.87
605	0.74
606	0.18
607	0.36
608	0.92
609	0.27
610	1
611	0.29
612	0.9
613	0.27
614	0.37
615	0.93
616	0.01
617	0.55
618	0.32
619	0.68
620	0.4
621	0.3
622	0.21
623	0.76
624	0
625	0.37
626	0.34
627	0.01
628	0.77
629	0.6
630	0.15
631	0.01
632	0.99
633	0.48
634	0.16
635	0.97
636	0.74
637	0.87
638	0.26
639	0.05
640	0.34
641	1
642	0.06
643	0.56
644	0.4
645	0.64
646	0.36
647	0.65
648	0.84
649	0.48
650	0.75
651	0.04
652	0.07
653	0.66
654	0.54
655	0.02
656	0.09
657	0.96
658	0.81
659	0.06
660	0.36
661	0.68
662	0.57
663	0.21
664	0.38
665	0.45
666	0.37
667	0.53
668	0.06
669	0.56
670	0.32
671	0.38
672	0.39
673	0.6
674	0.47
675	0.69
676	0.44
677	0.63
678	0.03
679	0.07
680	0.8
681	0.04
682	0.5
683	0.52
684	0.22
685	0.51
686	0.83
687	0.95
688	0.72
689	0.93
690	1
691	0.78
692	0.87
693	0.58
694	0.94
695	0.14
696	0.26
697	0.64
698	0.14
699	0.82
700	0.7
701	0.99
702	0.97
703	0.09
704	0.89
705	0.01
706	0.83
707	0.22
708	0.88
709	0.65
710	0.46
711	0.16
712	0.93
713	0.31
714	0.42
715	0.37
716	0.15
717	0.21
718	0.96
719	0.68
720	0.94
721	0.97
722	0.29
723	0.65
724	0.41
725	0.41
726	0.57
727	0.03
728	0.27
729	0.61
730	0.52
731	0.76
732	0.8
733	0.53
734	0.23
735	0.37
736	0.9
737	0.66
738	0.04
739	0.13
740	0.33
741	0.01
742	0.41
743	0.04
744	0.11
745	0.09
746	0.63
747	0.29
748	0.49
749	0.24
750	0.14
751	0.92
752	0.42
753	0.12
754	0.47
755	0.7
756	0.38
757	0.02
758	0.51
759	0.02
760	0.73
761	0
762	0.34
763	0.15
764	0.48
765	0.38
766	0.3
767	0.23
768	0.12
769	0.97
770	0.89
771	0.18
772	0.87
773	0.82
774	0.23
775	0.02
776	0.04
777	0.18
778	0.14
779	0.49
780	0.11
781	0.88
782	0.49
783	0.8
784	0.63
785	0.68
786	0.89
787	0.9
788	0.09
789	0.05
790	0.63
791	0.54
792	0.42
793	0.46
794	0.89
795	0.83
796	0.42
797	0.13
798	0.64
799	0.78
800	0.63
801	0.74
802	0.47
803	0.18
804	0.15
805	0.59
806	0.64
807	0.98
808	0.3
809	0.12
810	0.66
811	0.88
812	0.21
813	0.85
814	0.2
815	0.75
816	0.09
817	0.71
818	0.79
819	0.91
820	0.47
821	0.52
822	0.7
823	0.41
824	0.96
825	0.15
826	0.56
827	0.22
828	0.7
829	0.99
830	0.93
831	0.18
832	0.59
833	0.04
834	0.23
835	0.28
836	0.21
837	0.44
838	0.64
839	0.95
840	0.08
841	0.92
842	0.23
843	0.07
844	0.43
845	0.24
846	0.34
847	0.47
848	0.64
849	0.23
850	0.2
851	0.85
852	0.03
853	0.13
854	0.58
855	0.05
856	0.68
857	0.42
858	0.75
859	0.98
860	0.42
861	0.31
862	0
863	0.73
864	0.81
865	0.3
866	0.89
867	0.51
868	0.6
869	0.08
870	0.77
871	0.32
872	0.32
873	0.77
874	1
875	0.46
876	0.35
877	0.92
878	0.59
879	0.41
880	0.42
881	0.09
882	0.17
883	0.96
884	0.06
885	0.36
886	0.04
887	1
888	0.31
889	0.31
890	0.5
891	0.1
892	0.94
893	0.29
894	0.82
895	0.3
896	0.85
897	0.81
898	0.68
899	0.04
900	0.89
901	0.06
902	0.84
903	0.52
904	0.71
905	0.46
906	0.71
907	0.44
908	0.12
909	0.44
910	0.13
911	0.49
912	0.73
913	0.43
914	0.12
915	0.71
916	0.44
917	0.75
918	0.45
919	0.52
920	0.26
921	0.1
922	0.35
923	0.37
924	0.83
925	0.82
926	0.57
927	0.27
928	0.88
929	0.39
930	0.99
931	0.26
932	0.46
933	0.75
934	0.86
935	0.59
936	0.69
937	0.19
938	0.77
939	0.86
940	0.64
941	0.66
942	0.74
943	0.57
944	0.71
945	0.83
946	0.88
947	0
948	0.31
949	0.61
950	0.33
951	0.77
952	0.16
953	0.82
954	0.95
955	0.27
956	0.18
957	0.91
958	0.73
959	0.39
960	0.65
961	0.92
962	0.89
963	0.03
964	0.9
965	0.33
966	0.87
967	0.71
968	0.11
969	0.65
970	0.95
971	0.98
972	0.43
973	0.42
974	0.59
975	0.81
976	0.21
977	0.62
978	0.31
979	0.21
980	0.56
981	0.79
982	0.21
983	0.61
984	0.17
985	0.61
986	0.49
987	0.11
988	0.17
989	0.63
990	0.17
991	0.32
992	0.53
993	0.09
994	0.06
995	0.34
996	0.98
997	0.48
998	0.15
999	0.67
1000	0.19
