# Supplementary material for: A Regularized MANOVA Test for Semicontinuous High‐Dimensional Data
Source: Biom J. 2025 Apr 29;67(3):e70054. doi: 10.1002/bimj.70054 (PMC12041841; doi:10.1002/bimj.70054)
Supplement: Supplementary file 1 — Supporting information [file BIMJ-67-e70054-s001.zip › Replicability/Results_CHEN/K2/H0/CHEN-H0-10-100-0.8-0.txt]

1	0.05
2	0.06
3	0.01
4	0.01
5	0.03
6	0.23
7	0.18
8	0.01
9	0.24
10	0.12
11	0.02
12	0.07
13	0.02
14	0.08
15	0.01
16	0.02
17	0.05
18	0.02
19	0.13
20	0.05
21	0.08
22	0.04
23	0
24	0.01
25	0
26	0.09
27	0.02
28	0.15
29	0.13
30	0.03
31	0.04
32	0.06
33	0.03
34	0.04
35	0.07
36	0.07
37	0.01
38	0.04
39	0.05
40	0.15
41	0.03
42	0
43	0.56
44	0.12
45	0.02
46	0.04
47	0.12
48	0.07
49	0.13
50	0.02
51	0.14
52	0.01
53	0.13
54	0
55	0.03
56	0.01
57	0.2
58	0
59	0.01
60	0.01
61	0.07
62	0.05
63	0.04
64	0.07
65	0.06
66	0.01
67	0.08
68	0.03
69	0.01
70	0.07
71	0.02
72	0.05
73	0.07
74	0.02
75	0.02
76	0.07
77	0.05
78	0.09
79	0
80	0.05
81	0.03
82	0.1
83	0.06
84	0
85	0.39
86	0.01
87	0.01
88	0.04
89	0.03
90	0.04
91	0
92	0.11
93	0.01
94	0.01
95	0.08
96	0.05
97	0.05
98	0.01
99	0.01
100	0.06
101	0.11
102	0.03
103	0.01
104	0
105	0.03
106	0.02
107	0.22
108	0.03
109	0.03
110	0.08
111	0
112	0.23
113	0
114	0.16
115	0.01
116	0.01
117	0
118	0.04
119	0.02
120	0
121	0.07
122	0.23
123	0.03
124	0.03
125	0.22
126	0.02
127	0.07
128	0.01
129	0.01
130	0
131	0
132	0.09
133	0.02
134	0.24
135	0.05
136	0.03
137	0.03
138	0
139	0
140	0
141	0.08
142	0.16
143	0
144	0.03
145	0.01
146	0.03
147	0.05
148	0.08
149	0.04
150	0.06
151	0
152	0.01
153	0.02
154	0
155	0.03
156	0.04
157	0.07
158	0.13
159	0
160	0.02
161	0.03
162	0.05
163	0.01
164	0.07
165	0
166	0.04
167	0.12
168	0.05
169	0.04
170	0.04
171	0
172	0.03
173	0.08
174	0
175	0.55
176	0.1
177	0.07
178	0.08
179	0.02
180	0.07
181	0.01
182	0.18
183	0.07
184	0.04
185	0.02
186	0.02
187	0
188	0.06
189	0.05
190	0
191	0.01
192	0.01
193	0
194	0
195	0.08
196	0.01
197	0.07
198	0.02
199	0.02
200	0.06
201	0.07
202	0.07
203	0
204	0.05
205	0.1
206	0.11
207	0.07
208	0.37
209	0.06
210	0.02
211	0
212	0.02
213	0.09
214	0.05
215	0.02
216	0.01
217	0.08
218	0.07
219	0.09
220	0
221	0
222	0
223	0.08
224	0.08
225	0.06
226	0.03
227	0.06
228	0.08
229	0
230	0.04
231	0.27
232	0
233	0.15
234	0.07
235	0
236	0.01
237	0.13
238	0.04
239	0.02
240	0.02
241	0.05
242	0.09
243	0.24
244	0.02
245	0.05
246	0.09
247	0.01
248	0.07
249	0.07
250	0.15
251	0.02
252	0.09
253	0.14
254	0
255	0
256	0.01
257	0.08
258	0.06
259	0.15
260	0.02
261	0.07
262	0.08
263	0.03
264	0.02
265	0.03
266	0.03
267	0.06
268	0.08
269	0
270	0.16
271	0.03
272	0.02
273	0.01
274	0.01
275	0.07
276	0
277	0.04
278	0
279	0.03
280	0.01
281	0.02
282	0.04
283	0.08
284	0.04
285	0.09
286	0.06
287	0.14
288	0
289	0.49
290	0.01
291	0.1
292	0.03
293	0
294	0.04
295	0.22
296	0.05
297	0.05
298	0.04
299	0.02
300	0
301	0.01
302	0.05
303	0
304	0.11
305	0.12
306	0.13
307	0.1
308	0.05
309	0.14
310	0
311	0.22
312	0.03
313	0.03
314	0.05
315	0.07
316	0.16
317	0.18
318	0
319	0.04
320	0.15
321	0.06
322	0.13
323	0
324	0.14
325	0
326	0.05
327	0.5
328	0.03
329	0.04
330	0
331	0.02
332	0.15
333	0.1
334	0.05
335	0
336	0.01
337	0.04
338	0.05
339	0.03
340	0.09
341	0.02
342	0.13
343	0.08
344	0.01
345	0.05
346	0.04
347	0.11
348	0.04
349	0.02
350	0.02
351	0.14
352	0.32
353	0.02
354	0.06
355	0.02
356	0.03
357	0.02
358	0
359	0.08
360	0.01
361	0
362	0.01
363	0.11
364	0.01
365	0.01
366	0.06
367	0.01
368	0.02
369	0.02
370	0.02
371	0.03
372	0.06
373	0
374	0
375	0.28
376	0.1
377	0.02
378	0.05
379	0
380	0.07
381	0.28
382	0.04
383	0.07
384	0.01
385	0
386	0.02
387	0.09
388	0.1
389	0.03
390	0.25
391	0.02
392	0
393	0.03
394	0
395	0.05
396	0.05
397	0.21
398	0
399	0.07
400	0
401	0.01
402	0.07
403	0.04
404	0.01
405	0.02
406	0
407	0.02
408	0.05
409	0.04
410	0.02
411	0.06
412	0.02
413	0.04
414	0.12
415	0.01
416	0.04
417	0.05
418	0.05
419	0.02
420	0
421	0.03
422	0.02
423	0.01
424	0.03
425	0.02
426	0
427	0.01
428	0.06
429	0.06
430	0
431	0
432	0.13
433	0.21
434	0.01
435	0.02
436	0.09
437	0
438	0.12
439	0.01
440	0.01
441	0.17
442	0.06
443	0.01
444	0.03
445	0.02
446	0.02
447	0.07
448	0.01
449	0.07
450	0.19
451	0.04
452	0.11
453	0.1
454	0.02
455	0.05
456	0.07
457	0.02
458	0.05
459	0.03
460	0.04
461	0.08
462	0.02
463	0.02
464	0.11
465	0.18
466	0.03
467	0.02
468	0
469	0.05
470	0.07
471	0.16
472	0.01
473	0.11
474	0.07
475	0.1
476	0.05
477	0.03
478	0.27
479	0.01
480	0.02
481	0.33
482	0.01
483	0.01
484	0.02
485	0.24
486	0.02
487	0.02
488	0.07
489	0.01
490	0.13
491	0.06
492	0.06
493	0
494	0.01
495	0.04
496	0.05
497	0.02
498	0.07
499	0.09
500	0.05
501	0.04
502	0.02
503	0
504	0
505	0
506	0.05
507	0.01
508	0.01
509	0.02
510	0.23
511	0.24
512	0.29
513	0.05
514	0.01
515	0.02
516	0.01
517	0.03
518	0.02
519	0.01
520	0.02
521	0.01
522	0.01
523	0.08
524	0.06
525	0.07
526	0.16
527	0
528	0
529	0.03
530	0.1
531	0.02
532	0.07
533	0
534	0.1
535	0.2
536	0.06
537	0.04
538	0.08
539	0
540	0.24
541	0.04
542	0.04
543	0.09
544	0.02
545	0.03
546	0.01
547	0.01
548	0.05
549	0
550	0.08
551	0.09
552	0.08
553	0.04
554	0.03
555	0.05
556	0.01
557	0.15
558	0.09
559	0.01
560	0.07
561	0.07
562	0.18
563	0.02
564	0.05
565	0.08
566	0.01
567	0.06
568	0.08
569	0.12
570	0.02
571	0.11
572	0.01
573	0.01
574	0.06
575	0.2
576	0.01
577	0.01
578	0.04
579	0.17
580	0.01
581	0.01
582	0.08
583	0
584	0.01
585	0.11
586	0.01
587	0.05
588	0.07
589	0.09
590	0.02
591	0
592	0.06
593	0.01
594	0.02
595	0.05
596	0.18
597	0.04
598	0.07
599	0.09
600	0.15
601	0
602	0.23
603	0.03
604	0.03
605	0.06
606	0.07
607	0
608	0.08
609	0.02
610	0.1
611	0.01
612	0.14
613	0.28
614	0.25
615	0.01
616	0.04
617	0.04
618	0
619	0.08
620	0
621	0.07
622	0.02
623	0
624	0.08
625	0.01
626	0
627	0.04
628	0.07
629	0.04
630	0.01
631	0.09
632	0.08
633	0.01
634	0.04
635	0.04
636	0.08
637	0.04
638	0.08
639	0.13
640	0.04
641	0.04
642	0.02
643	0
644	0.07
645	0.02
646	0
647	0
648	0.03
649	0.07
650	0.09
651	0.04
652	0.17
653	0.27
654	0.01
655	0.06
656	0.01
657	0.04
658	0.03
659	0.02
660	0.06
661	0.09
662	0
663	0.1
664	0.04
665	0.02
666	0.03
667	0.14
668	0.08
669	0.04
670	0.01
671	0.06
672	0.05
673	0
674	0
675	0.12
676	0.01
677	0.01
678	0.04
679	0.02
680	0.06
681	0.05
682	0.07
683	0.04
684	0.04
685	0.02
686	0.01
687	0.02
688	0.02
689	0.01
690	0.04
691	0.04
692	0.06
693	0.12
694	0.02
695	0.05
696	0.01
697	0.02
698	0.12
699	0.05
700	0.06
701	0.04
702	0
703	0.14
704	0.05
705	0.14
706	0.14
707	0.02
708	0.1
709	0.01
710	0.03
711	0.01
712	0.08
713	0.03
714	0
715	0.02
716	0.05
717	0.28
718	0.06
719	0
720	0.06
721	0.02
722	0.04
723	0.09
724	0.04
725	0
726	0.08
727	0.11
728	0.08
729	0.02
730	0.08
731	0.03
732	0.03
733	0.02
734	0.06
735	0.01
736	0.01
737	0.1
738	0
739	0.05
740	0.1
741	0.02
742	0.06
743	0.03
744	0.15
745	0.1
746	0.03
747	0.08
748	0.05
749	0.01
750	0.02
751	0
752	0.18
753	0.07
754	0.01
755	0.08
756	0.06
757	0.01
758	0.07
759	0.2
760	0.04
761	0.42
762	0
763	0.01
764	0.06
765	0
766	0.01
767	0
768	0.01
769	0.03
770	0.03
771	0.01
772	0.05
773	0.01
774	0.07
775	0.06
776	0.07
777	0.25
778	0.06
779	0.03
780	0.03
781	0
782	0
783	0.08
784	0.02
785	0.06
786	0.05
787	0.13
788	0.05
789	0.18
790	0.09
791	0.1
792	0.09
793	0.02
794	0.08
795	0.01
796	0.05
797	0.01
798	0.08
799	0.03
800	0.07
801	0.05
802	0
803	0.05
804	0.02
805	0
806	0.06
807	0.03
808	0.07
809	0.11
810	0.01
811	0.07
812	0.1
813	0.07
814	0.04
815	0.07
816	0.01
817	0.07
818	0.09
819	0.13
820	0.16
821	0.02
822	0.01
823	0.06
824	0.14
825	0.05
826	0.09
827	0.01
828	0
829	0.06
830	0.02
831	0.04
832	0.03
833	0.07
834	0.19
835	0.03
836	0.07
837	0.01
838	0.12
839	0.06
840	0.05
841	0.11
842	0.01
843	0.02
844	0.03
845	0.03
846	0.29
847	0
848	0.04
849	0.05
850	0.03
851	0.04
852	0.01
853	0.1
854	0.03
855	0.05
856	0.06
857	0.08
858	0.04
859	0.12
860	0.12
861	0.18
862	0
863	0.02
864	0.07
865	0
866	0.04
867	0.02
868	0.03
869	0.06
870	0.01
871	0.05
872	0.07
873	0.05
874	0.27
875	0.14
876	0.02
877	0.16
878	0.08
879	0
880	0.04
881	0
882	0.03
883	0.08
884	0.06
885	0.05
886	0.02
887	0.29
888	0.03
889	0.08
890	0.11
891	0.05
892	0
893	0.05
894	0
895	0.11
896	0.01
897	0.02
898	0.1
899	0
900	0.04
901	0.05
902	0.05
903	0.04
904	0.02
905	0.01
906	0.24
907	0.01
908	0.08
909	0.2
910	0.13
911	0.04
912	0.02
913	0.02
914	0.01
915	0.02
916	0.04
917	0.02
918	0
919	0.1
920	0.01
921	0
922	0.07
923	0.05
924	0.02
925	0.02
926	0.06
927	0.02
928	0.05
929	0.05
930	0.08
931	0.11
932	0.01
933	0.07
934	0.08
935	0.07
936	0.02
937	0.21
938	0.02
939	0.02
940	0
941	0.01
942	0.05
943	0.07
944	0.02
945	0.04
946	0.03
947	0.05
948	0.09
949	0.1
950	0.01
951	0.1
952	0.03
953	0.02
954	0.01
955	0.04
956	0.02
957	0.14
958	0.04
959	0.02
960	0.18
961	0.04
962	0.06
963	0.08
964	0.09
965	0.03
966	0.06
967	0.21
968	0.01
969	0.26
970	0.03
971	0.01
972	0.12
973	0.07
974	0.12
975	0.03
976	0.02
977	0.09
978	0
979	0.05
980	0.02
981	0.07
982	0.01
983	0.03
984	0.28
985	0.27
986	0.11
987	0.05
988	0.07
989	0
990	0.01
991	0.05
992	0.06
993	0.05
994	0.02
995	0.02
996	0.06
997	0.01
998	0.14
999	0.03
1000	0.16
