# Supplementary material for: A Regularized MANOVA Test for Semicontinuous High‐Dimensional Data
Source: Biom J. 2025 Apr 29;67(3):e70054. doi: 10.1002/bimj.70054 (PMC12041841; doi:10.1002/bimj.70054)
Supplement: Supplementary file 1 — Supporting information [file BIMJ-67-e70054-s001.zip › Replicability/Results_CHEN/K2/H0/CHEN-H0-10-150-0.2-0.4.txt]

1	0.8
2	0.72
3	0.01
4	0.2
5	0.5
6	0.01
7	0.14
8	0.84
9	0.39
10	0.68
11	0.72
12	0.05
13	0.41
14	0.69
15	0.37
16	0.34
17	0.52
18	0.49
19	0.16
20	0.62
21	0.81
22	0.71
23	0.97
24	0.18
25	0.7
26	0.28
27	0.38
28	0.35
29	0.2
30	0.09
31	0.55
32	0.89
33	0.47
34	0.16
35	0.97
36	0.13
37	0.73
38	0.74
39	0.87
40	0.75
41	0.78
42	0.55
43	0.83
44	0.56
45	0.38
46	0.01
47	0.96
48	0.53
49	0.52
50	0.91
51	0.8
52	0.21
53	0.74
54	0.37
55	0.11
56	0.33
57	0
58	0.52
59	0.26
60	0.79
61	0.16
62	0.09
63	0.98
64	0.18
65	0.76
66	0.65
67	0.36
68	1
69	0.33
70	0.2
71	0.37
72	0.43
73	0.26
74	0.06
75	0.13
76	0.08
77	0.25
78	0.35
79	0.16
80	0.16
81	0.75
82	0.96
83	0.2
84	0.93
85	0.39
86	0.86
87	0.93
88	0.1
89	0.92
90	0.68
91	0.48
92	0.3
93	0.93
94	0.81
95	0.76
96	0.46
97	0.99
98	0.09
99	0.46
100	0.68
101	0.62
102	0.49
103	0.63
104	0.34
105	0.91
106	0.9
107	0.43
108	0.31
109	0.68
110	0.15
111	0.3
112	0.47
113	0.8
114	0.58
115	0.42
116	0.78
117	0.91
118	0.07
119	0.7
120	0.84
121	0.87
122	0.26
123	0.84
124	0.63
125	0.29
126	0.83
127	0.3
128	0.89
129	0.27
130	0.13
131	0.33
132	0.23
133	0
134	0.01
135	0.83
136	0.76
137	0.66
138	0.28
139	0.84
140	0.48
141	0.94
142	0.42
143	0.29
144	0.91
145	0.82
146	0.09
147	0.74
148	0.81
149	0.41
150	0.63
151	0.91
152	0.29
153	0.46
154	0.42
155	0.4
156	0.91
157	0.12
158	0.52
159	0.58
160	0.77
161	0.07
162	0.96
163	0.26
164	0.63
165	0.38
166	0.01
167	0.57
168	0.04
169	0.62
170	0.54
171	0.49
172	0.66
173	0.15
174	0.16
175	0.75
176	0.78
177	0.83
178	0.08
179	0.38
180	0.64
181	0.89
182	0.04
183	0.56
184	0.39
185	0.83
186	0.9
187	0.74
188	0.65
189	0.17
190	0.34
191	0.33
192	0.22
193	0.19
194	0.36
195	0.37
196	0.63
197	0.61
198	0.31
199	0.62
200	0.88
201	0.29
202	0.19
203	0.67
204	0.05
205	0.73
206	0.13
207	0.64
208	0.93
209	0.16
210	0.62
211	0.26
212	0.35
213	0.73
214	0.06
215	0.65
216	0.91
217	0.21
218	0.94
219	0.75
220	0.07
221	0.6
222	0.55
223	0.99
224	0
225	0.03
226	0.57
227	0.53
228	0.28
229	0.82
230	0.53
231	0.51
232	0.32
233	0.13
234	0.68
235	0.73
236	0.42
237	0.52
238	0.76
239	0.53
240	0.38
241	0.56
242	0.38
243	0.27
244	0.35
245	0.67
246	0.78
247	0.04
248	0.57
249	0.33
250	0.52
251	0.62
252	0.58
253	0.78
254	0.05
255	0.11
256	1
257	0.08
258	0.42
259	0.39
260	0.12
261	0.9
262	0.85
263	0.96
264	0.11
265	0.88
266	0.09
267	0.42
268	0.01
269	0.25
270	0.45
271	0.95
272	0.19
273	0.7
274	0.04
275	0.76
276	0.01
277	0.99
278	0.5
279	0.31
280	0.47
281	0.73
282	0.27
283	0.46
284	0.4
285	0
286	0.22
287	0.45
288	0.77
289	0.89
290	0.24
291	0.29
292	0.26
293	1
294	0.48
295	0.99
296	0.36
297	0
298	0.07
299	0.43
300	0.83
301	0.72
302	0.99
303	0.36
304	0.97
305	0.86
306	0.38
307	0.47
308	0.35
309	0.77
310	0.9
311	0.87
312	0.24
313	0.62
314	0.26
315	0.81
316	0.26
317	0.8
318	0.9
319	0.35
320	0.08
321	0.5
322	0.95
323	0.57
324	0.35
325	0.25
326	0.68
327	0.94
328	0.52
329	0.37
330	0.45
331	0.65
332	0.53
333	0.52
334	0.55
335	0.52
336	0.21
337	0.49
338	0.49
339	0.91
340	0.85
341	0.05
342	0.59
343	0.49
344	0.91
345	0.59
346	0.38
347	0.35
348	1
349	0.21
350	0.45
351	0.11
352	0.63
353	0.24
354	0.84
355	0.36
356	0.33
357	0.87
358	0.5
359	0.36
360	0.46
361	0.94
362	0.67
363	0.44
364	0.96
365	0.26
366	0.39
367	0
368	0.41
369	0.03
370	0.7
371	0.53
372	0.29
373	0.3
374	0.61
375	0.94
376	0.8
377	0.03
378	0.88
379	0.36
380	0.85
381	0.47
382	0.93
383	0.42
384	0.09
385	0.69
386	0.52
387	0.13
388	0.54
389	0.5
390	0.46
391	0.69
392	0.75
393	0.48
394	0.51
395	0.71
396	0.38
397	0.65
398	0
399	0.44
400	0.87
401	0.67
402	0.16
403	0.08
404	0.61
405	0.09
406	0.08
407	0.06
408	0.39
409	0.23
410	0.62
411	0.51
412	0.52
413	0.42
414	0.28
415	0.6
416	0.89
417	0.72
418	0.11
419	0.31
420	0.01
421	0.48
422	0.71
423	0.06
424	0.2
425	0.32
426	0.17
427	0.4
428	0.4
429	0.91
430	0.39
431	0.72
432	0.48
433	0.81
434	0
435	0.57
436	0.44
437	0.92
438	0.79
439	0.24
440	0.62
441	0.96
442	0.01
443	0.14
444	0.29
445	0.54
446	0.67
447	0.89
448	0.62
449	0.53
450	0.72
451	0.18
452	0.98
453	0.45
454	0.62
455	0.45
456	0.43
457	0.65
458	0.58
459	0.28
460	0.53
461	0.05
462	0.32
463	0.01
464	0.3
465	0.04
466	0.85
467	0.19
468	0.29
469	0.33
470	0.6
471	0.55
472	0.8
473	0.89
474	0.85
475	0.75
476	0.82
477	0.87
478	0.05
479	0.63
480	0.12
481	0.23
482	0.11
483	0.16
484	0.63
485	0.03
486	0.01
487	0.17
488	0.01
489	0.59
490	0.8
491	0.49
492	0.14
493	0.6
494	0.77
495	0.12
496	0.64
497	0.87
498	0.16
499	0.79
500	0.83
501	0.17
502	0.06
503	0.22
504	0.48
505	0.14
506	0.8
507	0.63
508	0.45
509	0.1
510	0.95
511	0.68
512	0.61
513	0.71
514	0.39
515	0.48
516	0.99
517	0.52
518	0.14
519	0.38
520	0.18
521	0.42
522	0.77
523	0.34
524	0.69
525	0.08
526	0.17
527	0.01
528	0.63
529	0.9
530	0.65
531	0.09
532	0.09
533	0.75
534	0.45
535	0.78
536	0.01
537	0.97
538	0.17
539	0.29
540	0.46
541	0.52
542	0.19
543	0.93
544	0.14
545	0.67
546	0.17
547	0.16
548	0.63
549	0.62
550	0.69
551	0.73
552	0.7
553	0.63
554	0.04
555	0.02
556	0.18
557	0.32
558	0.59
559	0.13
560	0.73
561	0.71
562	0.36
563	0.19
564	0.15
565	0.39
566	0.07
567	0.59
568	0.46
569	0.3
570	0.98
571	0.85
572	0.85
573	0.27
574	0.74
575	0.74
576	1
577	0.59
578	0.98
579	1
580	0.78
581	0.91
582	0.2
583	0.5
584	0.62
585	0.97
586	0.7
587	0.91
588	0.77
589	0.2
590	0.28
591	0.89
592	0.72
593	0.63
594	0.1
595	0.67
596	0.52
597	0.8
598	0.22
599	0.39
600	0.68
601	0.75
602	0.77
603	0.09
604	0.19
605	0.41
606	0.07
607	0.66
608	0.61
609	0.36
610	0.59
611	0.09
612	0.84
613	0.43
614	0.53
615	0.13
616	0.54
617	0.48
618	0.44
619	0.51
620	0.28
621	0.2
622	0.96
623	0.11
624	0.7
625	0.53
626	0.17
627	0.34
628	0.99
629	0.85
630	0.37
631	0.73
632	0.09
633	0.06
634	0.64
635	0.2
636	0.19
637	0.56
638	0.7
639	0.81
640	0.79
641	0.92
642	0.43
643	0.42
644	0.91
645	0.5
646	0.89
647	0.22
648	0.36
649	0.61
650	0.55
651	0.87
652	0.4
653	0.37
654	0.78
655	0.68
656	0.73
657	0.54
658	0.77
659	0.63
660	0.93
661	0.93
662	0.38
663	0.11
664	0.57
665	0.36
666	0.91
667	0.19
668	0.16
669	0.38
670	0.25
671	0.94
672	0.3
673	0.54
674	0.54
675	0.48
676	0.17
677	0.63
678	0.32
679	0.57
680	0.56
681	0.76
682	0.42
683	0.38
684	0.27
685	0.2
686	0.48
687	0.96
688	0.87
689	0.68
690	0.79
691	0.07
692	0.34
693	0.55
694	0.69
695	0.72
696	0
697	0.25
698	0.21
699	0.43
700	0.12
701	0.33
702	0.54
703	0.35
704	0.26
705	0.9
706	0.67
707	0.83
708	0.33
709	0.56
710	0.2
711	0.45
712	0.69
713	0
714	0.93
715	0.63
716	0.32
717	0.18
718	0.48
719	0.88
720	0.87
721	0.09
722	0.79
723	0.86
724	0.79
725	0.52
726	0.43
727	0.55
728	0.11
729	0.85
730	0.29
731	0.75
732	0.94
733	0.57
734	0.95
735	0.39
736	0.09
737	0.88
738	0.9
739	0.54
740	0.27
741	0.99
742	0.63
743	0.56
744	0.99
745	0.09
746	0.06
747	0.55
748	0.66
749	0.48
750	0.24
751	0.18
752	0.49
753	0.89
754	0.12
755	0.94
756	0.3
757	0.49
758	0.8
759	0.73
760	0.29
761	0.05
762	0.79
763	0.74
764	0.65
765	0.36
766	0.42
767	0.77
768	0.63
769	0.87
770	0.5
771	0.8
772	0.78
773	0.78
774	0.08
775	0.01
776	0.1
777	0
778	0.03
779	0.66
780	0.55
781	0.47
782	0.89
783	0.77
784	0.04
785	0.26
786	0.75
787	0.27
788	0.51
789	0.88
790	0.63
791	0.37
792	0.53
793	0.41
794	0.6
795	0.3
796	0.12
797	0.1
798	0.27
799	0.48
800	0.99
801	0.43
802	0.54
803	0.4
804	0.92
805	0.14
806	0.19
807	0.27
808	0.1
809	0.23
810	0.39
811	0.69
812	0.48
813	0.29
814	0.55
815	1
816	0.76
817	0.62
818	0.19
819	0.06
820	0.09
821	0.9
822	0.78
823	0.88
824	0.68
825	0.08
826	0.74
827	0.5
828	0.68
829	0.79
830	0.1
831	0.13
832	0.65
833	0.16
834	0.21
835	0.16
836	0.79
837	0.63
838	0
839	0.2
840	0.79
841	0.07
842	0.97
843	0.98
844	0.34
845	0.05
846	0.66
847	0.33
848	0.07
849	0.91
850	0.5
851	0.23
852	0.38
853	0.1
854	0.68
855	0.91
856	0.74
857	0.19
858	0.65
859	0.48
860	0.65
861	0.79
862	0.9
863	1
864	0.71
865	0.41
866	0.16
867	0.5
868	0.6
869	0.4
870	0.41
871	0.33
872	0.55
873	0.22
874	0.32
875	0.44
876	0.08
877	0.45
878	0.57
879	0.01
880	0.49
881	0.92
882	0.02
883	0.98
884	0.38
885	0.37
886	0.95
887	0.26
888	0.21
889	0.74
890	0.28
891	0.48
892	0.03
893	0.42
894	0.93
895	0.04
896	0.73
897	0.94
898	0.08
899	0.38
900	0.72
901	0.44
902	0.62
903	0.22
904	0.54
905	0.67
906	0.02
907	0.76
908	0.22
909	0.65
910	0.92
911	0.16
912	0.24
913	0.7
914	0.79
915	0.64
916	0.29
917	0.7
918	0.67
919	0.54
920	0.35
921	0.39
922	0.9
923	0.11
924	0.92
925	0.22
926	0.73
927	0.94
928	0.21
929	0.31
930	0.74
931	0.3
932	0.74
933	0.91
934	0.12
935	0.2
936	0.63
937	0.57
938	0.21
939	0.28
940	0.05
941	0.45
942	0.06
943	0.2
944	0.62
945	0.05
946	0.28
947	0.22
948	0.77
949	0.71
950	0.28
951	0.64
952	0.28
953	0.56
954	0.48
955	0.13
956	0.55
957	0.23
958	0.64
959	0.06
960	0.19
961	0.22
962	0.84
963	0.78
964	0.53
965	0.16
966	0.78
967	0.95
968	0.54
969	0.43
970	0.6
971	0.72
972	0.79
973	0.02
974	0.83
975	0.88
976	0.58
977	0.95
978	0.98
979	0.9
980	0.44
981	0.76
982	0.45
983	0.07
984	0.74
985	0.29
986	0.49
987	0.19
988	0.74
989	0.56
990	0.37
991	0.56
992	0.78
993	0.98
994	0.3
995	0.34
996	0.81
997	0.2
998	0.5
999	0.64
1000	0.29
