# Supplementary material for: A Regularized MANOVA Test for Semicontinuous High‐Dimensional Data
Source: Biom J. 2025 Apr 29;67(3):e70054. doi: 10.1002/bimj.70054 (PMC12041841; doi:10.1002/bimj.70054)
Supplement: Supplementary file 1 — Supporting information [file BIMJ-67-e70054-s001.zip › Replicability/Results_CHEN/K2/H0/CHEN-H0-10-150-0.2-0.txt]

1	0.85
2	0.35
3	0
4	0.64
5	0.39
6	0.23
7	0.56
8	0.83
9	0.11
10	0.22
11	0.61
12	0.01
13	0.68
14	0.49
15	0.13
16	0.59
17	0.84
18	0.14
19	0.62
20	0.33
21	0.83
22	0.44
23	0.89
24	0.44
25	0.39
26	0.07
27	0.26
28	0.38
29	0.13
30	0.71
31	0.22
32	0.97
33	0.42
34	0.85
35	0.72
36	0.07
37	0.87
38	0.69
39	0.81
40	0.55
41	0.76
42	0.24
43	0.73
44	0.65
45	0.51
46	0.56
47	0.96
48	0.12
49	0.47
50	0.95
51	0.98
52	0.08
53	0.48
54	0.22
55	0.64
56	0.25
57	0.21
58	0.5
59	0.18
60	0.76
61	0.1
62	0.22
63	0.95
64	0.08
65	0.62
66	0.86
67	0.46
68	0.97
69	0.11
70	0.13
71	0.14
72	0.52
73	0.07
74	0.04
75	0.71
76	0
77	0.16
78	0.32
79	0.36
80	0.69
81	0.55
82	0.75
83	0.41
84	0.86
85	0.56
86	0.69
87	0.86
88	0.14
89	0.78
90	0.34
91	0.51
92	0.06
93	0.97
94	0.64
95	0.69
96	0.71
97	0.99
98	0.38
99	0.59
100	0.45
101	0.37
102	0.22
103	0.4
104	0.21
105	0.81
106	0.77
107	0.86
108	0.28
109	0.55
110	0.33
111	0.08
112	0.84
113	0.87
114	0.48
115	0.21
116	0.55
117	0.55
118	0.71
119	0.65
120	0.93
121	0.88
122	0.48
123	0.66
124	0.39
125	0.96
126	0.5
127	0.76
128	0.89
129	0.01
130	0.36
131	0.58
132	0.11
133	0.64
134	0
135	0.95
136	0.41
137	0.73
138	0.6
139	0.65
140	0.86
141	0.98
142	0.6
143	0.19
144	0.75
145	0.78
146	0.33
147	0.98
148	0.61
149	0.22
150	0.59
151	0.72
152	0.12
153	0.23
154	0.93
155	0.54
156	0.91
157	0.07
158	0.36
159	0.19
160	0.89
161	0.49
162	0.76
163	0.33
164	0.36
165	0.78
166	0.85
167	0.5
168	0.21
169	0.77
170	0.41
171	0.26
172	0.76
173	0.01
174	0.33
175	0.91
176	1
177	0.62
178	0.29
179	0.44
180	0.52
181	0.81
182	0.09
183	0.47
184	0.39
185	0.93
186	0.87
187	0.64
188	0.55
189	0.5
190	0.2
191	0.08
192	0.1
193	0.01
194	0.28
195	0.73
196	0.67
197	0.13
198	0.18
199	0.13
200	0.84
201	0.06
202	0.47
203	0.67
204	0.14
205	0.11
206	0.01
207	0.72
208	0.86
209	0.42
210	0.71
211	0.04
212	0.43
213	0.74
214	0.02
215	0.53
216	0.84
217	0.31
218	0.85
219	0.88
220	0.16
221	0.68
222	0.48
223	0.98
224	0.51
225	0.17
226	0.43
227	0.42
228	0.69
229	0.98
230	0.37
231	0.49
232	0.11
233	0.83
234	0.54
235	0.49
236	0.73
237	0.26
238	0.97
239	0.65
240	0.29
241	0.8
242	0.03
243	0.04
244	0.07
245	0.93
246	0.89
247	0.04
248	0.66
249	0.11
250	0.61
251	0.33
252	0.42
253	0.78
254	0.15
255	0.99
256	0.91
257	0.27
258	0.44
259	0.73
260	0
261	0.9
262	0.72
263	1
264	0.31
265	0.88
266	0.38
267	0.75
268	0.05
269	0.1
270	0.66
271	0.97
272	0.39
273	0.41
274	0.07
275	0.8
276	0.08
277	0.87
278	0.21
279	0.17
280	0.84
281	0.61
282	0.53
283	0.27
284	0.72
285	0.04
286	0.44
287	0.09
288	0.75
289	0.81
290	0.01
291	0.21
292	0.13
293	1
294	0.49
295	0.99
296	0.09
297	0.06
298	0
299	0.55
300	0.71
301	0.59
302	0.96
303	0.31
304	0.92
305	0.9
306	0.39
307	0.49
308	0.21
309	0.56
310	0.8
311	0.98
312	0.96
313	0.89
314	0.12
315	0.41
316	0.02
317	0.69
318	0.55
319	0.09
320	0.27
321	0.89
322	0.92
323	0.06
324	0.36
325	0.08
326	0.9
327	0.92
328	0.4
329	0.29
330	0.58
331	0.92
332	0.83
333	0.63
334	0.77
335	0.19
336	0.53
337	0.63
338	0.51
339	0.87
340	0.53
341	0.12
342	0.3
343	0.81
344	0.77
345	0.48
346	0.23
347	0.52
348	0.99
349	0.43
350	0.26
351	0.61
352	0.57
353	0.33
354	0.96
355	0.09
356	0.08
357	0.67
358	0.51
359	0.34
360	0.24
361	0.85
362	0.48
363	0.27
364	0.92
365	0.09
366	0.78
367	0.05
368	0.58
369	0.05
370	0.31
371	0.29
372	0.35
373	0.43
374	0.37
375	0.9
376	0.75
377	0.26
378	0.7
379	0.14
380	0.58
381	0.62
382	0.88
383	0.76
384	0.02
385	0.46
386	0.2
387	0.99
388	0.2
389	0.35
390	0.45
391	0.38
392	0.62
393	0.55
394	0.43
395	0.29
396	0.2
397	0.65
398	0.76
399	0.67
400	0.86
401	0.49
402	0.28
403	0.04
404	0.59
405	0.23
406	0.32
407	0.37
408	0.43
409	0.15
410	0.56
411	0.57
412	0.43
413	0.74
414	0.76
415	0.72
416	0.81
417	0.39
418	0.15
419	0.08
420	0.86
421	0.57
422	0.6
423	0.02
424	0.83
425	0.05
426	0.18
427	0.48
428	0.14
429	0.81
430	0.41
431	0.61
432	0.73
433	0.69
434	0.23
435	0.49
436	0.16
437	0.77
438	0.73
439	0.16
440	0.11
441	0.87
442	0.07
443	0.73
444	0.46
445	0.19
446	0.8
447	0.93
448	0.39
449	0.87
450	0.49
451	0.69
452	0.92
453	0.33
454	0.53
455	0.12
456	0.63
457	0.66
458	0.66
459	0.92
460	0.32
461	0.04
462	0.54
463	0.25
464	0.03
465	0
466	0.54
467	0.52
468	0.48
469	0.66
470	0.28
471	0.43
472	0.87
473	0.83
474	0.61
475	0.84
476	0.98
477	0.94
478	0.56
479	0.92
480	0.09
481	0.08
482	0.25
483	0.87
484	0.95
485	0.05
486	0.37
487	0.41
488	0.8
489	0.37
490	0.62
491	0.23
492	0.43
493	0.4
494	0.74
495	0.07
496	0.48
497	0.68
498	0.53
499	0.47
500	0.85
501	0.27
502	0.01
503	0.47
504	0.24
505	0.01
506	0.74
507	0.26
508	0.19
509	0.1
510	0.73
511	0.62
512	0.46
513	0.25
514	0.27
515	0.06
516	0.99
517	0.56
518	0.31
519	0.23
520	0.19
521	0.17
522	0.86
523	0.29
524	0.42
525	0.41
526	0.3
527	0.9
528	0.81
529	0.75
530	0.75
531	0.37
532	0.65
533	0.47
534	0.89
535	0.63
536	0.76
537	0.73
538	0.66
539	0.16
540	0.31
541	0.2
542	0.13
543	0.96
544	0.8
545	0.66
546	0.3
547	0.01
548	0.4
549	0.51
550	0.31
551	0.28
552	0.63
553	0.28
554	0.16
555	0.13
556	0.64
557	0.16
558	0.55
559	0.68
560	0.76
561	0.98
562	0.88
563	0.41
564	0.51
565	0.25
566	0.97
567	0.52
568	0.12
569	0.03
570	0.86
571	0.95
572	0.58
573	0.71
574	0.69
575	0.64
576	0.97
577	0.23
578	0.98
579	0.98
580	0.65
581	0.83
582	0.05
583	0.72
584	0.41
585	0.97
586	0.52
587	0.61
588	0.77
589	0.17
590	0.87
591	0.67
592	0.62
593	0.1
594	0.07
595	0.85
596	0.7
597	0.63
598	0.11
599	0.29
600	0.85
601	0.63
602	0.53
603	0.24
604	0.02
605	0.48
606	0
607	0.87
608	0.62
609	0.58
610	0.24
611	0.16
612	0.79
613	0.27
614	0.72
615	0.07
616	0.3
617	0.25
618	0.2
619	0.25
620	0.65
621	0.46
622	0.9
623	0.62
624	0.71
625	0.3
626	0.41
627	0.6
628	1
629	0.89
630	0.98
631	0.65
632	0.34
633	0.12
634	0.43
635	0.11
636	0.05
637	0.32
638	0.61
639	0.77
640	0.71
641	0.8
642	0.22
643	0.88
644	0.88
645	0.27
646	0.97
647	0.29
648	0.6
649	0.33
650	0.75
651	0.57
652	0.89
653	0.51
654	0.97
655	0.74
656	0.22
657	0.29
658	0.48
659	0.86
660	0.98
661	0.79
662	0.59
663	0.06
664	0.8
665	0.3
666	0.97
667	0.48
668	0.65
669	0.26
670	0.14
671	0.79
672	0.08
673	0.95
674	0.5
675	0.87
676	0.65
677	0.93
678	0.62
679	0.78
680	0.33
681	0.82
682	1
683	0.61
684	0.38
685	0.2
686	0.18
687	0.6
688	0.86
689	0.95
690	0.53
691	0.06
692	0.07
693	0.27
694	0.77
695	0.33
696	0.65
697	0.12
698	0.1
699	0.41
700	0.3
701	0.27
702	0.36
703	0.36
704	0.38
705	0.79
706	0.72
707	0.55
708	0.24
709	0.31
710	0.25
711	0.4
712	0.7
713	0.01
714	0.94
715	1
716	0.59
717	0.31
718	0.63
719	0.57
720	0.78
721	0.18
722	0.82
723	0.88
724	0.86
725	0.87
726	0.21
727	0.37
728	0.94
729	0.84
730	0.36
731	0.47
732	0.86
733	0.87
734	0.79
735	0.11
736	0.91
737	0.78
738	0.68
739	0.36
740	0.18
741	0.97
742	0.77
743	0.79
744	0.99
745	0.4
746	0.04
747	0.36
748	0.64
749	0.84
750	0.34
751	0.34
752	0.24
753	0.64
754	0.62
755	0.6
756	0.07
757	0.48
758	0.93
759	0.64
760	0.63
761	0.02
762	0.68
763	0.52
764	0.54
765	0.62
766	0.18
767	0.61
768	0.36
769	0.58
770	0.31
771	0.7
772	0.69
773	0.61
774	0.11
775	0
776	0.1
777	0.24
778	0.83
779	0.54
780	0.28
781	0.12
782	0.78
783	0.75
784	0.35
785	0.36
786	0.55
787	0.64
788	0.43
789	0.84
790	0.47
791	0.37
792	0.66
793	0.01
794	0.44
795	0.11
796	0.25
797	0.5
798	0.09
799	0.42
800	0.9
801	0.64
802	0.92
803	0.68
804	0.52
805	0.45
806	0.01
807	0.48
808	0.01
809	0.32
810	0.15
811	0.61
812	0.1
813	0.3
814	0.71
815	1
816	0.38
817	0.7
818	0.45
819	0.6
820	0.66
821	0.83
822	0.71
823	0.93
824	0.64
825	0.59
826	0.56
827	0.13
828	0.57
829	0.78
830	0.95
831	0.13
832	0.35
833	0.15
834	0.14
835	0.12
836	0.8
837	0.63
838	0.72
839	0.08
840	0.54
841	0.26
842	1
843	0.98
844	0.87
845	0
846	0.49
847	0.66
848	0.53
849	0.95
850	0.25
851	0.28
852	0.54
853	0.09
854	0.47
855	0.86
856	0.63
857	0.82
858	0.32
859	0.51
860	0.52
861	0.65
862	0.52
863	1
864	0.64
865	0.16
866	0.39
867	0.16
868	0.89
869	0.16
870	0.71
871	0.41
872	0.49
873	0.27
874	0.47
875	0.34
876	0.35
877	0.87
878	0.56
879	0.46
880	0.19
881	0.58
882	0.02
883	0.94
884	0.82
885	0.19
886	0.94
887	0.05
888	0.29
889	0.7
890	0.27
891	0.71
892	0.01
893	0.24
894	0.9
895	0.31
896	0.56
897	0.89
898	0.04
899	0.54
900	0.61
901	0.18
902	0.9
903	0.21
904	0.22
905	0.26
906	0.74
907	0.56
908	0.22
909	0.19
910	0.85
911	0.66
912	0.3
913	0.19
914	0.94
915	0.61
916	0.01
917	0.6
918	0.41
919	0.2
920	0.75
921	0.27
922	0.97
923	0.2
924	0.88
925	0.29
926	0.21
927	0.81
928	0.41
929	0.54
930	0.68
931	1
932	0.65
933	0.76
934	0.14
935	0.1
936	0.43
937	0.32
938	0.4
939	0.79
940	0.54
941	0.45
942	0.06
943	0.15
944	0.77
945	0.34
946	0.2
947	0.04
948	0.18
949	0.84
950	0.93
951	0.27
952	0.31
953	0.3
954	0.87
955	0.36
956	0.46
957	0.28
958	0.34
959	0.12
960	0.65
961	0.71
962	0.58
963	0.64
964	0.34
965	0.24
966	0.49
967	0.88
968	0.33
969	0.04
970	0.16
971	0.42
972	0.65
973	0.97
974	0.77
975	0.85
976	0.17
977	0.99
978	0.94
979	0.93
980	0.29
981	0.78
982	0.36
983	0.14
984	0.51
985	0.51
986	0.32
987	0.89
988	0.54
989	0.23
990	0.43
991	0.78
992	0.73
993	0.81
994	0.5
995	0.16
996	0.75
997	0.99
998	0.29
999	0.6
1000	0.24
