# Supplementary material for: A Regularized MANOVA Test for Semicontinuous High‐Dimensional Data
Source: Biom J. 2025 Apr 29;67(3):e70054. doi: 10.1002/bimj.70054 (PMC12041841; doi:10.1002/bimj.70054)
Supplement: Supplementary file 1 — Supporting information [file BIMJ-67-e70054-s001.zip › Replicability/Results_CHEN/K2/H0/CHEN-H0-10-150-0.5-0.4.txt]

1	0.85
2	0.73
3	0.25
4	0.48
5	0.61
6	0
7	0.56
8	0.75
9	0.6
10	0.78
11	0.34
12	0.59
13	0.92
14	0.88
15	0.73
16	0.74
17	0.29
18	0.76
19	0.63
20	0.77
21	0.98
22	0.1
23	0.67
24	0.81
25	0.51
26	0.48
27	0.98
28	0.62
29	0.44
30	0.71
31	0.33
32	0.2
33	0.18
34	0.72
35	0.61
36	0.34
37	0.53
38	0.19
39	0.81
40	0.93
41	0.97
42	0.42
43	0.18
44	0.28
45	0.87
46	0.05
47	0.8
48	0.37
49	0.48
50	0.94
51	0.29
52	0.3
53	0.2
54	0.22
55	0.26
56	1
57	0
58	0.3
59	0.26
60	0.47
61	0.25
62	0.79
63	0.97
64	0.34
65	0.83
66	0.31
67	0.75
68	0.74
69	0.2
70	0.26
71	0.21
72	0.63
73	0.49
74	0.08
75	0.17
76	0.7
77	0.74
78	0.03
79	0.8
80	0.82
81	0.92
82	0.84
83	0.03
84	0.6
85	0.24
86	0.28
87	0.62
88	0.09
89	0.71
90	0.95
91	0.19
92	0.98
93	0.99
94	0.64
95	0.17
96	0.51
97	0.57
98	0.72
99	0.1
100	0.4
101	0.83
102	0.67
103	0.18
104	0.33
105	0.77
106	0.43
107	0.14
108	0.27
109	0.89
110	0.48
111	0.92
112	0.3
113	0.94
114	0.36
115	0.94
116	0.32
117	0.93
118	0.23
119	0.88
120	0.69
121	0.35
122	0.28
123	0.21
124	0.89
125	0.17
126	0.33
127	0.34
128	0.71
129	0.76
130	0.17
131	0.93
132	0.63
133	0
134	0.17
135	0.67
136	0.68
137	0.13
138	0.83
139	0.18
140	0.67
141	0.43
142	0.28
143	0.63
144	0.56
145	0.97
146	0.32
147	0.65
148	0.95
149	0.6
150	0.45
151	0.92
152	0.26
153	0.22
154	0.72
155	0.21
156	0.46
157	0.42
158	0.44
159	0.36
160	0.94
161	0.14
162	0.47
163	0.39
164	0.94
165	0.34
166	0.01
167	0.9
168	0.98
169	0.13
170	0.26
171	0.41
172	0.5
173	0.4
174	0.6
175	0.7
176	0.56
177	0.11
178	0.1
179	0.8
180	0.32
181	0.99
182	0.29
183	0.41
184	0.41
185	0.21
186	0.56
187	0.34
188	0.87
189	0.5
190	0.99
191	0.74
192	0.73
193	0.34
194	0.63
195	0.22
196	0.87
197	0.98
198	0.14
199	0.38
200	0.69
201	0.46
202	0.2
203	0.11
204	0.29
205	0.68
206	0.34
207	0.17
208	0.81
209	0.14
210	0.19
211	0.51
212	0.11
213	0.53
214	0.15
215	0.16
216	0.5
217	0.62
218	0.72
219	0.81
220	0.17
221	0.98
222	0.8
223	0.95
224	0
225	0.28
226	0.26
227	0.43
228	0.69
229	0.31
230	0.9
231	0.5
232	0.32
233	0.34
234	0.97
235	0.65
236	0.32
237	0.67
238	0.29
239	0.65
240	0.8
241	0.54
242	0.66
243	0.45
244	0.28
245	0.05
246	0.68
247	0.21
248	0.92
249	0.8
250	0.69
251	0.62
252	0.16
253	0.58
254	0.51
255	0.55
256	0.58
257	0.23
258	0.52
259	0.94
260	0.26
261	0.2
262	0.99
263	0.19
264	0.46
265	0.87
266	0
267	0.01
268	0.84
269	0.46
270	0.54
271	0.63
272	0.33
273	0.54
274	0.21
275	0.56
276	0.28
277	0.43
278	0.23
279	0.11
280	0.32
281	0.87
282	0.98
283	0.36
284	0.26
285	0
286	0.8
287	0.64
288	0.59
289	0.27
290	0.49
291	0.88
292	0.58
293	0.95
294	0.23
295	0.76
296	0.67
297	0.03
298	0.62
299	0.08
300	0.74
301	0.81
302	0.57
303	0.92
304	0.94
305	0.45
306	0.51
307	1
308	0.57
309	0.78
310	0.98
311	0.94
312	0.14
313	0.64
314	0.15
315	0.96
316	0.58
317	0.9
318	0.66
319	0.32
320	0.23
321	0.48
322	0.72
323	0.45
324	0.36
325	0.19
326	0.71
327	0.93
328	0.98
329	1
330	0.27
331	0.21
332	0.53
333	0.3
334	0.3
335	0.62
336	0.93
337	0.85
338	0.13
339	0.86
340	0.74
341	0.04
342	0.33
343	0.31
344	0.62
345	0.31
346	0.89
347	0.49
348	0.98
349	0.43
350	0.47
351	0.13
352	0.55
353	0.19
354	0.56
355	0.65
356	0.4
357	0.61
358	0.57
359	0.59
360	0.36
361	0.89
362	0.42
363	0.61
364	0.28
365	0.79
366	0.62
367	0
368	0.97
369	0.07
370	0.85
371	0.58
372	0.1
373	0.14
374	0.09
375	0.21
376	0.98
377	0.22
378	0.26
379	0.39
380	0.57
381	0.32
382	0.9
383	0.78
384	0.22
385	0.45
386	0.43
387	0.04
388	0.86
389	0.23
390	0.74
391	0.39
392	0.42
393	0.71
394	0.16
395	0.91
396	0.37
397	0.38
398	0.05
399	0.19
400	0.79
401	0.97
402	0.77
403	0.61
404	0.36
405	0.23
406	0.3
407	0.18
408	0.46
409	0.26
410	0.99
411	0.48
412	0.1
413	0.53
414	0.1
415	0.7
416	0.7
417	0.59
418	0.27
419	0.8
420	0.72
421	0.77
422	0.64
423	0.15
424	0.19
425	0.93
426	0.36
427	0.98
428	0.26
429	0.34
430	0.88
431	0.61
432	0.84
433	0.71
434	0.38
435	0.07
436	0.35
437	0.83
438	0.94
439	0.43
440	0.52
441	0.29
442	0.05
443	0.65
444	0.08
445	0.97
446	0.96
447	0.8
448	0.85
449	0.05
450	0.77
451	0.04
452	0.54
453	0.39
454	0.91
455	0.73
456	0.2
457	0.25
458	0.12
459	0.17
460	0.46
461	0.13
462	0.2
463	0.17
464	0.27
465	0.1
466	0.4
467	0.08
468	0.69
469	0.17
470	0.68
471	0.93
472	0.6
473	0.51
474	0.95
475	0.39
476	0.08
477	0.89
478	0.26
479	0.84
480	0.7
481	0.54
482	0.36
483	0
484	0.38
485	0.13
486	0.03
487	0.1
488	0.4
489	0.59
490	0.12
491	0.79
492	0.06
493	0.2
494	0.06
495	0.14
496	0.41
497	0.87
498	0.93
499	0.7
500	0.43
501	0.13
502	0.19
503	0.06
504	0.85
505	0.85
506	0.04
507	0.84
508	0.98
509	0.55
510	0.8
511	0.23
512	0.23
513	0.61
514	0.04
515	0.74
516	0.9
517	0.71
518	0.97
519	0.87
520	0.62
521	0.73
522	0.58
523	0.14
524	0.59
525	0.03
526	0.24
527	0.34
528	0.14
529	0.31
530	0.59
531	0.14
532	0.24
533	0.4
534	0.24
535	0.38
536	0.86
537	0.16
538	0
539	0.09
540	0.54
541	0.42
542	0.2
543	0.94
544	0.93
545	0.74
546	0.25
547	0.24
548	0.88
549	0.73
550	0.83
551	0.86
552	0.59
553	0.42
554	0.15
555	0.13
556	0.1
557	0.45
558	0.4
559	0.2
560	0.42
561	0.76
562	0.2
563	0.05
564	0.02
565	0.8
566	0.31
567	0.33
568	0.77
569	0.22
570	0.45
571	0.84
572	0.79
573	0.48
574	0.57
575	0.75
576	0.9
577	0.92
578	0.76
579	0.94
580	0.56
581	0.57
582	0.15
583	0.16
584	0.22
585	0.8
586	0.65
587	0.26
588	0.83
589	0.93
590	0.72
591	0.84
592	0.51
593	0.85
594	0.82
595	0.6
596	0.72
597	0.91
598	0.3
599	0.67
600	0.47
601	0.18
602	0.32
603	0.54
604	0.04
605	0.89
606	0.96
607	0.28
608	0.11
609	0.54
610	0.56
611	0.1
612	0.33
613	0.8
614	0.49
615	0.21
616	0.92
617	0.71
618	0.56
619	0.45
620	0.26
621	0.01
622	0.77
623	0.12
624	0.22
625	0.22
626	0.47
627	0.7
628	0.71
629	0.38
630	0.34
631	0.69
632	0.11
633	0.07
634	0.99
635	0.22
636	0.95
637	0.55
638	0.82
639	0.29
640	0.46
641	0.76
642	0.32
643	0.46
644	0.63
645	0.84
646	0.81
647	0.71
648	0.2
649	0.13
650	0.83
651	0.94
652	0.54
653	0.51
654	0.4
655	0.41
656	0.76
657	0.52
658	0.65
659	0.73
660	0.91
661	0.67
662	0.25
663	0.55
664	0.73
665	0.96
666	0.71
667	0.18
668	0.62
669	0.67
670	0.44
671	0.07
672	0.82
673	0.43
674	0.1
675	0.21
676	0.85
677	0.14
678	0.17
679	0.44
680	0.95
681	0.11
682	0.81
683	0.79
684	0.54
685	0.33
686	0.52
687	0.23
688	0.68
689	0.73
690	0.48
691	0.36
692	0.49
693	0.28
694	0.85
695	0.72
696	0.16
697	0.75
698	0.41
699	0.55
700	0.36
701	0.22
702	0.51
703	0.55
704	0.37
705	0.98
706	0.57
707	0.57
708	0.85
709	0.95
710	0.26
711	0.36
712	0.95
713	0.39
714	0.44
715	0.13
716	0.64
717	0.1
718	0.29
719	0.53
720	0.99
721	0.21
722	0.62
723	0.55
724	0.69
725	0.14
726	0.46
727	0.3
728	0.17
729	0.94
730	0.72
731	1
732	0.62
733	0.61
734	0.55
735	0.16
736	0.24
737	0.78
738	0.62
739	0.31
740	0.8
741	0.89
742	0.74
743	0.42
744	0.96
745	0.04
746	0.29
747	0.61
748	0.65
749	0.79
750	0.24
751	0.23
752	0.35
753	0.94
754	0.53
755	0.79
756	0.69
757	0.19
758	0.81
759	0.89
760	0.45
761	0.88
762	0.69
763	0.57
764	0.63
765	0.31
766	0.69
767	0.03
768	0.74
769	0.71
770	0.5
771	0.73
772	0.37
773	0.66
774	0.06
775	0.23
776	0.11
777	0.3
778	0
779	0.39
780	0.61
781	0.96
782	0.85
783	0.76
784	0.17
785	0.28
786	0.67
787	0.64
788	0.54
789	0.89
790	0.93
791	0.08
792	0.25
793	0.96
794	0.86
795	0.16
796	0.05
797	0.94
798	0.46
799	0.71
800	0.8
801	0.15
802	0.57
803	0.6
804	0.75
805	0.81
806	0.21
807	0.85
808	0.52
809	0.9
810	0.48
811	0.93
812	0.96
813	0.11
814	0.4
815	0.61
816	0.28
817	0.2
818	0.17
819	0.98
820	0.22
821	0.77
822	0.67
823	0.34
824	0.82
825	0.9
826	0.89
827	0.63
828	0.79
829	0.22
830	0.29
831	0.6
832	0.65
833	0.28
834	0.82
835	0.34
836	0.51
837	0.67
838	0.01
839	0.2
840	0.77
841	0.06
842	0.81
843	0.8
844	0.63
845	0
846	0.07
847	0.79
848	0.94
849	0.81
850	0.85
851	0.13
852	0.74
853	0.16
854	0.04
855	0.08
856	0.85
857	0.19
858	0.68
859	0.41
860	0.8
861	0.93
862	0.55
863	0.74
864	0.21
865	0.73
866	0.3
867	0.69
868	0.43
869	0.62
870	0.76
871	0.44
872	0.54
873	0.85
874	0.06
875	0.45
876	0.01
877	0.34
878	0.04
879	0.01
880	0.03
881	0.32
882	0.14
883	0.86
884	0.3
885	0.98
886	0.82
887	0.35
888	0.46
889	0.21
890	0.28
891	0.28
892	0.09
893	0.72
894	0.78
895	0.03
896	0.3
897	0.38
898	0.9
899	0.97
900	0.73
901	1
902	0.5
903	0.64
904	0.42
905	0.57
906	0.16
907	0.34
908	0.52
909	0.33
910	0.88
911	0.95
912	0.54
913	0.45
914	0.29
915	0.22
916	0.91
917	0.7
918	0.35
919	0.57
920	0.11
921	0.14
922	0.24
923	0.28
924	0.73
925	0.79
926	0.48
927	0.64
928	0.91
929	0.75
930	0.78
931	0.73
932	0.09
933	0.52
934	0.9
935	0.43
936	0.03
937	0.74
938	0.03
939	0.03
940	0.45
941	0.52
942	0.05
943	0.17
944	0.65
945	0.14
946	0.45
947	0.59
948	0.66
949	0.51
950	0.35
951	0.97
952	0.43
953	0.46
954	0.8
955	0.8
956	0.38
957	0.96
958	0.85
959	0.19
960	0.49
961	0.24
962	0.81
963	0.93
964	0.54
965	0.52
966	0.34
967	0.85
968	0.65
969	0.63
970	0.5
971	0.37
972	0.12
973	0
974	0.57
975	0.22
976	0.58
977	0.18
978	0.87
979	0.65
980	0.46
981	0.55
982	0.89
983	0.91
984	0.55
985	0.09
986	0.79
987	0.44
988	0.18
989	0.77
990	0.78
991	0.16
992	0.42
993	0.5
994	0.09
995	0.91
996	0.03
997	0.69
998	0.58
999	0.76
1000	0.64
