# Supplementary material for: A Regularized MANOVA Test for Semicontinuous High‐Dimensional Data
Source: Biom J. 2025 Apr 29;67(3):e70054. doi: 10.1002/bimj.70054 (PMC12041841; doi:10.1002/bimj.70054)
Supplement: Supplementary file 1 — Supporting information [file BIMJ-67-e70054-s001.zip › Replicability/Results_CHEN/K2/H0/CHEN-H0-10-150-0.5-0.txt]

1	0.74
2	0.78
3	0.45
4	0.63
5	0.52
6	0.05
7	0.59
8	0.78
9	0.53
10	0.63
11	0.33
12	0.58
13	0.88
14	0.55
15	0.37
16	0.8
17	0.26
18	0.74
19	0.48
20	0.58
21	0.99
22	0.04
23	0.77
24	0.28
25	0.07
26	0.4
27	0.98
28	0.7
29	0.54
30	0.93
31	0.18
32	0.21
33	0.07
34	0.79
35	0.56
36	0.77
37	0.62
38	0.31
39	0.77
40	0.86
41	0.86
42	0.27
43	0.05
44	0.49
45	0.73
46	0.12
47	0.58
48	0.1
49	0.67
50	0.88
51	0.24
52	0.29
53	0.01
54	0.18
55	0.48
56	0.92
57	0.05
58	0.31
59	0.29
60	0.4
61	0.4
62	0.94
63	0.99
64	0.75
65	0.89
66	0.28
67	0.96
68	0.68
69	0.32
70	0.61
71	0.17
72	0.74
73	0.38
74	0.05
75	0.37
76	0.32
77	0.46
78	0.03
79	0.92
80	0.61
81	0.8
82	0.81
83	0.28
84	0.16
85	0.62
86	0.34
87	0.43
88	0.15
89	0.79
90	0.85
91	0.11
92	0.77
93	0.93
94	0.31
95	0.15
96	0.51
97	0.65
98	0.81
99	0.09
100	0.32
101	0.81
102	0.39
103	0.08
104	0.3
105	0.85
106	0.41
107	0.04
108	0.15
109	0.74
110	0.55
111	0.95
112	0.13
113	0.93
114	0.23
115	0.93
116	0.32
117	0.93
118	0.61
119	0.54
120	0.52
121	0.35
122	0.3
123	0.13
124	0.82
125	0.84
126	0.07
127	0.71
128	0.77
129	0.44
130	0.67
131	0.77
132	0.67
133	0.12
134	0.24
135	0.91
136	0.64
137	0.13
138	0.84
139	0.12
140	0.8
141	0.34
142	0.62
143	0.9
144	0.52
145	0.9
146	0.49
147	0.66
148	0.91
149	0.89
150	0.22
151	0.77
152	0.26
153	0.3
154	0.63
155	0.15
156	0.29
157	0.91
158	0.41
159	0.21
160	0.89
161	0.07
162	0.15
163	0.31
164	0.98
165	0.19
166	0.54
167	0.75
168	1
169	0.35
170	0.21
171	0.17
172	0.52
173	0.43
174	0.85
175	0.86
176	0.64
177	0.2
178	0.22
179	0.79
180	0.35
181	0.99
182	0.69
183	0.39
184	0.45
185	0.55
186	0.35
187	0.34
188	0.53
189	0.3
190	0.98
191	0.69
192	0.67
193	0.14
194	0.61
195	0.52
196	0.53
197	0.97
198	0.09
199	0.2
200	0.88
201	0.22
202	0.42
203	0.1
204	0.72
205	0.12
206	0.65
207	0.22
208	0.73
209	0.61
210	0.18
211	0.66
212	0.14
213	0.38
214	0.16
215	0.13
216	0.77
217	0.86
218	0.71
219	0.6
220	0.31
221	0.86
222	0.8
223	0.95
224	0.32
225	0.24
226	0.14
227	0.59
228	0.75
229	0.37
230	0.84
231	0.55
232	0.19
233	0.48
234	0.99
235	0.51
236	0.58
237	0.64
238	0.48
239	0.88
240	0.58
241	0.28
242	0.34
243	0.15
244	0.1
245	0.2
246	0.91
247	0.36
248	0.82
249	0.78
250	0.81
251	0.53
252	0.03
253	0.66
254	0.32
255	0.91
256	0.37
257	0.58
258	0.34
259	0.93
260	0.11
261	0.1
262	0.97
263	0.53
264	0.82
265	0.76
266	0
267	0.03
268	0.91
269	0.22
270	0.93
271	0.69
272	0.41
273	0.51
274	0.3
275	0.28
276	0.99
277	0.28
278	0.01
279	0.03
280	0.38
281	0.9
282	0.77
283	0.28
284	0.61
285	0.01
286	0.41
287	0.75
288	0.26
289	0.2
290	0.06
291	0.99
292	0.11
293	0.94
294	0.19
295	0.79
296	0.46
297	0.5
298	0.66
299	0.15
300	0.44
301	0.72
302	0.76
303	0.98
304	0.91
305	0.77
306	0.2
307	0.88
308	0.64
309	0.71
310	0.9
311	0.41
312	0.36
313	0.89
314	0.13
315	0.9
316	0.71
317	0.84
318	0.61
319	0.22
320	0.35
321	0.76
322	0.69
323	0.1
324	0.16
325	0.27
326	0.52
327	0.79
328	0.92
329	1
330	0.31
331	0.46
332	0.67
333	0.4
334	0.32
335	0.48
336	0.82
337	0.93
338	0.08
339	0.76
340	0.82
341	0.29
342	0.09
343	0.03
344	0.48
345	0.27
346	1
347	0.56
348	0.92
349	0.16
350	0.46
351	0.36
352	0.54
353	0.55
354	0.42
355	0.27
356	0.74
357	0.61
358	0.23
359	0.7
360	0.39
361	0.83
362	0.38
363	0.63
364	0.1
365	0.72
366	0.58
367	0
368	0.66
369	0.1
370	0.7
371	0.54
372	0.17
373	0.18
374	0.2
375	0.05
376	0.75
377	0.9
378	0.15
379	0.36
380	0.32
381	0.52
382	0.78
383	0.73
384	0.28
385	0.32
386	0.15
387	0.46
388	0.77
389	0.4
390	0.7
391	0.26
392	0.53
393	0.67
394	0.2
395	0.4
396	0.32
397	0.39
398	0.18
399	0.34
400	0.94
401	0.55
402	0.84
403	0.83
404	0.29
405	0.71
406	0.59
407	0.34
408	0.37
409	0.26
410	0.72
411	0.52
412	0.01
413	0.61
414	0.13
415	0.22
416	0.93
417	0.91
418	0.4
419	0.77
420	0.8
421	0.98
422	0.33
423	0.75
424	0.82
425	0.99
426	0.56
427	0.94
428	0.07
429	0.1
430	0.45
431	0.36
432	0.85
433	0.53
434	0.89
435	0.08
436	0.09
437	0.83
438	0.88
439	0.35
440	0.26
441	0.3
442	0.17
443	0.2
444	0.11
445	0.77
446	1
447	0.9
448	0.45
449	0.66
450	0.54
451	0.3
452	0.59
453	0.7
454	0.62
455	0.86
456	0.32
457	0.26
458	0.08
459	0.28
460	0.31
461	0.08
462	0.11
463	0.54
464	0.91
465	0
466	0.54
467	0.27
468	0.59
469	0.23
470	0.45
471	0.92
472	0.57
473	0.36
474	0.94
475	0.57
476	0.18
477	0.97
478	0.68
479	0.61
480	0.72
481	0.74
482	0.67
483	0.06
484	0.76
485	0.47
486	0.17
487	0.18
488	0.86
489	0.33
490	0.08
491	0.83
492	0.23
493	0.25
494	0.05
495	0.09
496	0.58
497	0.72
498	0.57
499	0.32
500	0.48
501	0.12
502	0.3
503	0.21
504	0.69
505	0.91
506	0.75
507	0.65
508	0.95
509	0.45
510	0.84
511	0.15
512	0.25
513	0.37
514	0.01
515	0.1
516	0.99
517	0.82
518	1
519	0.56
520	0.88
521	0.61
522	0.33
523	0.05
524	0.5
525	0.77
526	0.85
527	0.99
528	0.15
529	0.09
530	0.67
531	0.84
532	0.47
533	0.79
534	0.73
535	0.28
536	0.41
537	0.03
538	0.22
539	0.09
540	0.69
541	0.36
542	0.34
543	0.82
544	0.74
545	0.78
546	0.32
547	0.48
548	0.63
549	0.67
550	0.84
551	0.82
552	0.11
553	0.38
554	0.36
555	0.13
556	0.67
557	0.87
558	0.15
559	0.78
560	0.34
561	0.93
562	0.4
563	0.02
564	0.55
565	0.73
566	0.95
567	0.41
568	0.49
569	0.2
570	0.26
571	0.89
572	0.81
573	0.78
574	0.59
575	0.81
576	0.86
577	0.83
578	0.25
579	0.89
580	0.24
581	0.56
582	0.12
583	0.15
584	0.14
585	0.73
586	0.17
587	0.17
588	0.42
589	0.97
590	0.77
591	0.8
592	0.19
593	0.85
594	0.97
595	0.71
596	0.48
597	0.8
598	0.18
599	0.3
600	0.57
601	0.07
602	0.27
603	0.74
604	0
605	0.55
606	1
607	0.23
608	0.2
609	0.58
610	0.83
611	0.73
612	0.3
613	0.66
614	0.41
615	0.19
616	0.93
617	0.71
618	0.14
619	0.33
620	0.48
621	0.04
622	0.55
623	0.55
624	0.09
625	0.14
626	0.52
627	0.85
628	0.73
629	0.46
630	0.42
631	0.57
632	0.94
633	0.36
634	0.97
635	0.37
636	0.9
637	0.31
638	0.77
639	0.27
640	0.43
641	0.38
642	0.21
643	0.55
644	0.58
645	0.52
646	0.34
647	0.96
648	0.09
649	0.11
650	0.61
651	0.5
652	0.82
653	0.38
654	0.88
655	0.53
656	0.77
657	0.28
658	0.44
659	0.65
660	0.89
661	0.37
662	0.38
663	0.43
664	0.78
665	0.96
666	0.82
667	0.03
668	0.74
669	0.44
670	0.07
671	0.04
672	0.75
673	0.71
674	0.04
675	0.32
676	0.83
677	0.34
678	0.29
679	0.64
680	0.96
681	0.05
682	0.95
683	0.89
684	0.9
685	0.9
686	0.83
687	0.36
688	0.48
689	0.68
690	0.25
691	0.46
692	0.15
693	0.05
694	0.57
695	0.71
696	0.4
697	0.6
698	0.48
699	0.17
700	0.99
701	0.34
702	0.53
703	0.15
704	0.51
705	0.97
706	0.45
707	0.25
708	0.96
709	0.51
710	0.39
711	0.49
712	0.5
713	0.4
714	0.52
715	0.56
716	0.73
717	0.07
718	0.26
719	0.24
720	0.76
721	0.62
722	0.43
723	0.46
724	1
725	0.11
726	0.35
727	0.3
728	0.88
729	0.87
730	0.93
731	0.97
732	0.49
733	0.62
734	0.57
735	0.07
736	0.36
737	0.77
738	0.59
739	0.34
740	0.79
741	0.85
742	0.31
743	0.66
744	0.92
745	0.05
746	0.47
747	0.37
748	0.4
749	0.94
750	0.17
751	0.41
752	0.3
753	0.95
754	0.85
755	0.83
756	0.66
757	0.33
758	0.51
759	0.86
760	0.5
761	0.86
762	0.53
763	0.52
764	0.21
765	0.07
766	0.74
767	0.02
768	0.58
769	0.83
770	0.7
771	0.73
772	0.34
773	0.52
774	0.14
775	0.48
776	0.19
777	0.71
778	0.4
779	0.3
780	0.27
781	1
782	0.8
783	0.7
784	0.87
785	0.5
786	0.46
787	0.64
788	0.47
789	0.58
790	0.79
791	0.01
792	0.43
793	0.87
794	0.74
795	0.03
796	0.57
797	0.86
798	0.39
799	0.67
800	0.77
801	0.19
802	0.66
803	0.66
804	0.75
805	0.95
806	0.24
807	0.83
808	0.51
809	0.58
810	0.44
811	0.95
812	0.93
813	0.21
814	0.77
815	0.29
816	0.19
817	0.33
818	0.57
819	0.98
820	0.66
821	0.81
822	0.25
823	0.28
824	0.79
825	0.99
826	0.92
827	0.11
828	0.68
829	0.1
830	0.61
831	0.32
832	0.57
833	0.53
834	0.87
835	0.17
836	0.53
837	0.43
838	0.16
839	0.52
840	0.64
841	0.23
842	0.51
843	0.54
844	0.79
845	0.17
846	0.06
847	0.98
848	0.89
849	0.61
850	0.78
851	0.1
852	0.79
853	0.07
854	0.04
855	0.18
856	0.89
857	0.38
858	0.61
859	0.66
860	0.87
861	0.49
862	0.65
863	0.54
864	0.07
865	0.9
866	0.84
867	0.32
868	0.56
869	0.4
870	0.82
871	0.58
872	0.41
873	0.21
874	0.19
875	0.58
876	0.13
877	0.5
878	0.13
879	0.04
880	0.03
881	0.16
882	0.01
883	0.69
884	0.47
885	1
886	0.73
887	0.69
888	0.57
889	0.25
890	0.16
891	0.27
892	0.24
893	0.42
894	0.45
895	0.18
896	0.36
897	0.14
898	0.83
899	0.98
900	0.85
901	0.86
902	0.64
903	0.66
904	0.15
905	0.23
906	0.97
907	0.2
908	0.41
909	0.24
910	0.84
911	0.93
912	0.35
913	0.06
914	0.69
915	0.4
916	0.93
917	0.84
918	0.1
919	0.36
920	0.17
921	0.21
922	0.07
923	0.88
924	0.86
925	0.85
926	0.29
927	0.55
928	0.77
929	0.49
930	0.67
931	0.9
932	0.12
933	0.43
934	0.91
935	0.8
936	0.01
937	0.45
938	0.07
939	0.02
940	0.72
941	0.54
942	0.06
943	0.48
944	0.95
945	0.12
946	0.18
947	0.45
948	0.61
949	0.36
950	0.97
951	0.66
952	0.53
953	0.33
954	0.98
955	0.76
956	0.43
957	0.88
958	0.66
959	0.33
960	0.89
961	0.51
962	0.5
963	0.94
964	0.48
965	0.3
966	0.1
967	0.77
968	0.68
969	0.26
970	0.25
971	0.41
972	0.12
973	0.43
974	0.56
975	0.42
976	0.33
977	0.66
978	0.71
979	0.67
980	0.45
981	0.59
982	0.82
983	0.98
984	0.87
985	0.44
986	0.84
987	0.86
988	0.11
989	0.81
990	0.65
991	0.12
992	0.64
993	0.27
994	0.03
995	0.73
996	0.03
997	0.95
998	0.48
999	0.86
1000	0.64
