# Supplementary material for: A Regularized MANOVA Test for Semicontinuous High‐Dimensional Data
Source: Biom J. 2025 Apr 29;67(3):e70054. doi: 10.1002/bimj.70054 (PMC12041841; doi:10.1002/bimj.70054)
Supplement: Supplementary file 1 — Supporting information [file BIMJ-67-e70054-s001.zip › Replicability/Results_CHEN/K2/H0/CHEN-H0-10-150-0.8-0.4.txt]

1	0.03
2	0.18
3	0.08
4	0.1
5	0.25
6	0.15
7	0.14
8	0.09
9	0.01
10	0.03
11	0.16
12	0.05
13	0.12
14	0.01
15	0.11
16	0.19
17	0.12
18	0.03
19	0.08
20	0
21	0
22	0.07
23	0.07
24	0.1
25	0.1
26	0.04
27	0.14
28	0.06
29	0.01
30	0.03
31	0.05
32	0.04
33	0.05
34	0.04
35	0.12
36	0.26
37	0.07
38	0.09
39	0.16
40	0.13
41	0.1
42	0.42
43	0.12
44	0.01
45	0.02
46	0.02
47	0
48	0.15
49	0.17
50	0.07
51	0.04
52	0.06
53	0.05
54	0.09
55	0.1
56	0.09
57	0.01
58	0.06
59	0.07
60	0.36
61	0.05
62	0.15
63	0.01
64	0.04
65	0
66	0.02
67	0.16
68	0.1
69	0.03
70	0.01
71	0.08
72	0.03
73	0.04
74	0.21
75	0.03
76	0.06
77	0.03
78	0.03
79	0.16
80	0.04
81	0.04
82	0.03
83	0.2
84	0.14
85	0.22
86	0.17
87	0
88	0
89	0
90	0.1
91	0.01
92	0.09
93	0.42
94	0.34
95	0.05
96	0.08
97	0.02
98	0.02
99	0.05
100	0.38
101	0.07
102	0.02
103	0.09
104	0
105	0.05
106	0.02
107	0.02
108	0.09
109	0.07
110	0.13
111	0.15
112	0.22
113	0.14
114	0.15
115	0.06
116	0.06
117	0
118	0.02
119	0.03
120	0.11
121	0.03
122	0
123	0.04
124	0.01
125	0.03
126	0.03
127	0.01
128	0.04
129	0.06
130	0.11
131	0.21
132	0.01
133	0.15
134	0.14
135	0.2
136	0
137	0.15
138	0.01
139	0.2
140	0.05
141	0.5
142	0.07
143	0.05
144	0.09
145	0.06
146	0.11
147	0.03
148	0.05
149	0.08
150	0.05
151	0.12
152	0
153	0.02
154	0.04
155	0.01
156	0.08
157	0.05
158	0
159	0.01
160	0.29
161	0.08
162	0.06
163	0
164	0.03
165	0.18
166	0.04
167	0.15
168	0.09
169	0.21
170	0.07
171	0.12
172	0.2
173	0.1
174	0.09
175	0.08
176	0.26
177	0.01
178	0.01
179	0.12
180	0.09
181	0.17
182	0.01
183	0.21
184	0.02
185	0.1
186	0.06
187	0.1
188	0.03
189	0.01
190	0.23
191	0.02
192	0.17
193	0.02
194	0.33
195	0.24
196	0.16
197	0.03
198	0.04
199	0.06
200	0.01
201	0.06
202	0.04
203	0.12
204	0.03
205	0.03
206	0
207	0.19
208	0.06
209	0.07
210	0.05
211	0.1
212	0.09
213	0.03
214	0.01
215	0
216	0.05
217	0.06
218	0.06
219	0.04
220	0.05
221	0.06
222	0.03
223	0.03
224	0.06
225	0.03
226	0.04
227	0.01
228	0.11
229	0.01
230	0.1
231	0.06
232	0.11
233	0.05
234	0.1
235	0.06
236	0.06
237	0.03
238	0.06
239	0
240	0.01
241	0.02
242	0.06
243	0.15
244	0.04
245	0.11
246	0.02
247	0.1
248	0.06
249	0.09
250	0.44
251	0.03
252	0.06
253	0.1
254	0.05
255	0.07
256	0.02
257	0.02
258	0.04
259	0.02
260	0
261	0.16
262	0.14
263	0.06
264	0.08
265	0.02
266	0.18
267	0.02
268	0.12
269	0.02
270	0.12
271	0.09
272	0.02
273	0.11
274	0.16
275	0.01
276	0.03
277	0.18
278	0.11
279	0.05
280	0.06
281	0.02
282	0
283	0.05
284	0.16
285	0.08
286	0.05
287	0.02
288	0.12
289	0
290	0.04
291	0.07
292	0.07
293	0.04
294	0.19
295	0.07
296	0.05
297	0.04
298	0.06
299	0.27
300	0.19
301	0.16
302	0.21
303	0.02
304	0.15
305	0.05
306	0.13
307	0.01
308	0.05
309	0.16
310	0.03
311	0.02
312	0.18
313	0.09
314	0.08
315	0
316	0.03
317	0.22
318	0.06
319	0.03
320	0.14
321	0.05
322	0.08
323	0.12
324	0.06
325	0.04
326	0.03
327	0.01
328	0.03
329	0.08
330	0.09
331	0.05
332	0.04
333	0.05
334	0.15
335	0.11
336	0.06
337	0.05
338	0.1
339	0.05
340	0.02
341	0.16
342	0.13
343	0.12
344	0.05
345	0.02
346	0.02
347	0.16
348	0
349	0.01
350	0.01
351	0.04
352	0.08
353	0.08
354	0.08
355	0.03
356	0.06
357	0.03
358	0.08
359	0.09
360	0.07
361	0.07
362	0.03
363	0.1
364	0.07
365	0.07
366	0.01
367	0.08
368	0.09
369	0.04
370	0
371	0.04
372	0.1
373	0.12
374	0.05
375	0.08
376	0.05
377	0
378	0.16
379	0.05
380	0.04
381	0.07
382	0.06
383	0.02
384	0.07
385	0.02
386	0.24
387	0.06
388	0.13
389	0.12
390	0.22
391	0.1
392	0.04
393	0.02
394	0.13
395	0.08
396	0.03
397	0.01
398	0.11
399	0.03
400	0.08
401	0.04
402	0.08
403	0.09
404	0.02
405	0.1
406	0.09
407	0.06
408	0.04
409	0.03
410	0.05
411	0.01
412	0.06
413	0.13
414	0.01
415	0.11
416	0
417	0.15
418	0.23
419	0.01
420	0.15
421	0.06
422	0.06
423	0.05
424	0
425	0.22
426	0.02
427	0.14
428	0.05
429	0.06
430	0.01
431	0.09
432	0.12
433	0.06
434	0.11
435	0.01
436	0.05
437	0.41
438	0.11
439	0.09
440	0
441	0.08
442	0.07
443	0
444	0.02
445	0.06
446	0.18
447	0.19
448	0.01
449	0.02
450	0.06
451	0.17
452	0.08
453	0.06
454	0.02
455	0.22
456	0.02
457	0.17
458	0.01
459	0.05
460	0.18
461	0
462	0.16
463	0.02
464	0.57
465	0
466	0.25
467	0.01
468	0.11
469	0.05
470	0.02
471	0.08
472	0.19
473	0.02
474	0.01
475	0
476	0.1
477	0.15
478	0.16
479	0.02
480	0.22
481	0.06
482	0.09
483	0.05
484	0.24
485	0.03
486	0.01
487	0.1
488	0.04
489	0.02
490	0.03
491	0.08
492	0.18
493	0.08
494	0.18
495	0.05
496	0.12
497	0.03
498	0.11
499	0.05
500	0.03
501	0.07
502	0.05
503	0.13
504	0.07
505	0.08
506	0.02
507	0.16
508	0.1
509	0.06
510	0.06
511	0.09
512	0.08
513	0
514	0.01
515	0.05
516	0.03
517	0.07
518	0.1
519	0.02
520	0.01
521	0.18
522	0.03
523	0
524	0.12
525	0.17
526	0.07
527	0.03
528	0.06
529	0.06
530	0.01
531	0.04
532	0.04
533	0.03
534	0.1
535	0.05
536	0.01
537	0.11
538	0.07
539	0.04
540	0.03
541	0.03
542	0.05
543	0.04
544	0.17
545	0
546	0.03
547	0.06
548	0.05
549	0.09
550	0.05
551	0.01
552	0.11
553	0.06
554	0.11
555	0.03
556	0.09
557	0.01
558	0.05
559	0.12
560	0.13
561	0.08
562	0.03
563	0.13
564	0.15
565	0.05
566	0.06
567	0.07
568	0.02
569	0
570	0.25
571	0.1
572	0.08
573	0.05
574	0.04
575	0.06
576	0.03
577	0.1
578	0.04
579	0.17
580	0.02
581	0.05
582	0.07
583	0.09
584	0.03
585	0.04
586	0.02
587	0.09
588	0.11
589	0.01
590	0.02
591	0.03
592	0.02
593	0.06
594	0.04
595	0.21
596	0.06
597	0.1
598	0.01
599	0.03
600	0.03
601	0.05
602	0.04
603	0.08
604	0.2
605	0.06
606	0.09
607	0.27
608	0.05
609	0.05
610	0.07
611	0.09
612	0.1
613	0.09
614	0.07
615	0.05
616	0.23
617	0.06
618	0.19
619	0.17
620	0.06
621	0.01
622	0.05
623	0.1
624	0.1
625	0.06
626	0.02
627	0.04
628	0
629	0.13
630	0.05
631	0.06
632	0.28
633	0.22
634	0.13
635	0.1
636	0.04
637	0.23
638	0.02
639	0.02
640	0.09
641	0.1
642	0.01
643	0.03
644	0.06
645	0.02
646	0.05
647	0.18
648	0
649	0.05
650	0.09
651	0.15
652	0.03
653	0.18
654	0.07
655	0.11
656	0.11
657	0.01
658	0.06
659	0.14
660	0.04
661	0
662	0.04
663	0.09
664	0.04
665	0.05
666	0.01
667	0.01
668	0.08
669	0.06
670	0.01
671	0.01
672	0.04
673	0.15
674	0
675	0.14
676	0.03
677	0.17
678	0.03
679	0.07
680	0.05
681	0.08
682	0.02
683	0.21
684	0
685	0.16
686	0.17
687	0.17
688	0
689	0
690	0.42
691	0.07
692	0.01
693	0.09
694	0.03
695	0.12
696	0.14
697	0.22
698	0.06
699	0.06
700	0.07
701	0.15
702	0.06
703	0.06
704	0.1
705	0.01
706	0.05
707	0.09
708	0.11
709	0.11
710	0.51
711	0.15
712	0.05
713	0.14
714	0.08
715	0.24
716	0.07
717	0.06
718	0.02
719	0
720	0.16
721	0.04
722	0.07
723	0.09
724	0.08
725	0.02
726	0.12
727	0.04
728	0.06
729	0.02
730	0.02
731	0.07
732	0.01
733	0.04
734	0.02
735	0.05
736	0.1
737	0.2
738	0.03
739	0
740	0.04
741	0.35
742	0.02
743	0.03
744	0.06
745	0.09
746	0.01
747	0.08
748	0.03
749	0.08
750	0.01
751	0.03
752	0
753	0.04
754	0.02
755	0
756	0.09
757	0.14
758	0.01
759	0.02
760	0.07
761	0.02
762	0.02
763	0.06
764	0.02
765	0.04
766	0.05
767	0.03
768	0.2
769	0.02
770	0
771	0.15
772	0.12
773	0.1
774	0.01
775	0.01
776	0.08
777	0.02
778	0.05
779	0.08
780	0.25
781	0.05
782	0.07
783	0.24
784	0.05
785	0.03
786	0.02
787	0.02
788	0.04
789	0.08
790	0.06
791	0
792	0.03
793	0.47
794	0.25
795	0.09
796	0.22
797	0.07
798	0
799	0.11
800	0.04
801	0.05
802	0.04
803	0.13
804	0.21
805	0.04
806	0
807	0.17
808	0.08
809	0.43
810	0.06
811	0.06
812	0.13
813	0.13
814	0.01
815	0.04
816	0.01
817	0.03
818	0.06
819	0.06
820	0.09
821	0.01
822	0.08
823	0.03
824	0.15
825	0.08
826	0.14
827	0.02
828	0.05
829	0.25
830	0.09
831	0.14
832	0.06
833	0.01
834	0.08
835	0.08
836	0.07
837	0.09
838	0.12
839	0.11
840	0.03
841	0
842	0.02
843	0.03
844	0.05
845	0
846	0.09
847	0.29
848	0.12
849	0.05
850	0.03
851	0.09
852	0.04
853	0.04
854	0.19
855	0.05
856	0.09
857	0.05
858	0.02
859	0.02
860	0.15
861	0.08
862	0.03
863	0.07
864	0.01
865	0.04
866	0
867	0.1
868	0.06
869	0.02
870	0.01
871	0.01
872	0.13
873	0.01
874	0.22
875	0.04
876	0.05
877	0.04
878	0.02
879	0.12
880	0.03
881	0.04
882	0.1
883	0.21
884	0
885	0.12
886	0.01
887	0.13
888	0.08
889	0.02
890	0
891	0.35
892	0.06
893	0.08
894	0.04
895	0.07
896	0.06
897	0.05
898	0.07
899	0
900	0.13
901	0.03
902	0.03
903	0.06
904	0.04
905	0.17
906	0.03
907	0.06
908	0.11
909	0.09
910	0.08
911	0.2
912	0.07
913	0.01
914	0.15
915	0.04
916	0.06
917	0.22
918	0.11
919	0.21
920	0.11
921	0.14
922	0
923	0.06
924	0.16
925	0.02
926	0.24
927	0.04
928	0.07
929	0.03
930	0.02
931	0.11
932	0.03
933	0.07
934	0.11
935	0.2
936	0.19
937	0
938	0.09
939	0.08
940	0.2
941	0.27
942	0
943	0.01
944	0.17
945	0.01
946	0.05
947	0.09
948	0.07
949	0.01
950	0.13
951	0.15
952	0.18
953	0.05
954	0.13
955	0.11
956	0.04
957	0.05
958	0.02
959	0.11
960	0.15
961	0.11
962	0.01
963	0.14
964	0.03
965	0.04
966	0.28
967	0.02
968	0.09
969	0.05
970	0.08
971	0.01
972	0.03
973	0.21
974	0.08
975	0.01
976	0.02
977	0.02
978	0.31
979	0.07
980	0.02
981	0.14
982	0.02
983	0.08
984	0.07
985	0.05
986	0
987	0.08
988	0.12
989	0.05
990	0
991	0.14
992	0.13
993	0.11
994	0.02
995	0.05
996	0.01
997	0.06
998	0.02
999	0.14
1000	0
