# Supplementary material for: A Regularized MANOVA Test for Semicontinuous High‐Dimensional Data
Source: Biom J. 2025 Apr 29;67(3):e70054. doi: 10.1002/bimj.70054 (PMC12041841; doi:10.1002/bimj.70054)
Supplement: Supplementary file 1 — Supporting information [file BIMJ-67-e70054-s001.zip › Replicability/Results_CHEN/K2/H0/CHEN-H0-10-200-0.2-0.4.txt]

1	0.84
2	0.83
3	0.99
4	0.24
5	0.62
6	0.56
7	0.03
8	0.78
9	0.89
10	0.23
11	0.62
12	0.48
13	0.8
14	0.79
15	0.12
16	0.92
17	0.79
18	0.1
19	0.71
20	0.07
21	0.71
22	0.95
23	0.98
24	0.97
25	0.59
26	0.01
27	0.95
28	0.25
29	0.35
30	0.38
31	0.15
32	0.77
33	0.59
34	0.13
35	0.15
36	0.97
37	0.32
38	0.58
39	0.46
40	0.19
41	0.74
42	0.56
43	0.12
44	0.8
45	0.96
46	0.03
47	0.59
48	0.83
49	0.78
50	0.38
51	0.19
52	0.43
53	0.93
54	0
55	0.14
56	0.22
57	0.29
58	0.89
59	0.6
60	0.67
61	0.78
62	0.36
63	0.89
64	0.39
65	0.63
66	0.14
67	0.1
68	0.18
69	0.94
70	0.11
71	0.37
72	0.41
73	0.84
74	0.05
75	0.88
76	0.05
77	0.97
78	0.51
79	0.71
80	0.87
81	0.46
82	0.96
83	0.37
84	0.27
85	0.44
86	0.46
87	0.55
88	0.58
89	0.11
90	0.32
91	0.41
92	0.34
93	0.49
94	0.84
95	0.62
96	0.8
97	0.96
98	0.34
99	0.27
100	0.9
101	0.17
102	0.83
103	0.1
104	0.61
105	0.79
106	0.32
107	0.88
108	0.93
109	0.97
110	0.7
111	0.26
112	0.42
113	0.85
114	0.84
115	0.67
116	0.56
117	0.22
118	0.2
119	0.26
120	0.35
121	0.83
122	0.42
123	0
124	0.31
125	0.84
126	0.07
127	0.56
128	0.51
129	0.84
130	0.65
131	0.31
132	0.69
133	0.03
134	0.77
135	0.45
136	0.83
137	0.05
138	0.77
139	0.46
140	0.8
141	0.83
142	0.7
143	0.49
144	0.86
145	0.77
146	0.03
147	0.57
148	0.59
149	0.25
150	1
151	0.39
152	0.56
153	0.47
154	0.18
155	0.57
156	0.33
157	0.52
158	0.08
159	0.57
160	0.44
161	0.02
162	0.96
163	0.85
164	0.94
165	0.49
166	0.22
167	0.65
168	0.81
169	0.35
170	0.36
171	0.03
172	0.32
173	0.51
174	0.88
175	0.31
176	0.58
177	0.36
178	0.65
179	0.71
180	0.45
181	0.31
182	0.01
183	0.12
184	0.04
185	0.1
186	0.25
187	0.5
188	0.23
189	0.23
190	0.39
191	0.6
192	0.17
193	0.77
194	0.72
195	0.68
196	0.85
197	0.24
198	0.19
199	0.26
200	0.86
201	0.69
202	0.3
203	0.49
204	0.35
205	0.77
206	0.11
207	0.1
208	0.15
209	0.17
210	0.66
211	0.84
212	0.89
213	0.66
214	0.53
215	0.55
216	0.71
217	0.24
218	1
219	0.58
220	0.18
221	0.81
222	0.85
223	0.9
224	0.11
225	0.93
226	0.91
227	1
228	0.07
229	0.49
230	0.42
231	0.67
232	0.55
233	0.77
234	0.74
235	0.97
236	0.2
237	0.61
238	0.88
239	0.8
240	0.08
241	0.14
242	0.65
243	0.43
244	0.2
245	0.18
246	0.03
247	0.67
248	0.82
249	0.06
250	0.33
251	0.44
252	0.19
253	0.82
254	0.01
255	0.23
256	0.65
257	0.39
258	0.51
259	0.49
260	0.32
261	0.25
262	0.22
263	0.71
264	0.26
265	0.12
266	0.34
267	0.01
268	0.81
269	0.22
270	0.12
271	0.21
272	0.94
273	0.3
274	0.93
275	0.33
276	0.75
277	0.23
278	0.31
279	0.18
280	1
281	0.8
282	0
283	0.87
284	0.94
285	0
286	0.77
287	0.21
288	0.27
289	0.88
290	0.5
291	0.26
292	0.81
293	0.39
294	0.26
295	0.87
296	0.04
297	0.51
298	0.15
299	0.25
300	0.97
301	0.48
302	0.56
303	0.41
304	0.45
305	0.15
306	0.91
307	0.93
308	0.17
309	0.15
310	0.72
311	0.93
312	0.63
313	0.18
314	0.01
315	0.42
316	0.37
317	0.54
318	0.41
319	0.8
320	0.92
321	0.05
322	0.57
323	0.55
324	0.42
325	0.12
326	0.26
327	0.75
328	0.87
329	0.38
330	0.27
331	0.96
332	0.19
333	0.7
334	0.8
335	0.69
336	0.18
337	0.43
338	0.01
339	1
340	0.37
341	0.14
342	0.21
343	0.31
344	0.8
345	0.05
346	0.13
347	0.09
348	0.58
349	0.47
350	0.6
351	0.02
352	0.46
353	0.29
354	0.9
355	0.36
356	0.29
357	0.53
358	0.49
359	0.17
360	0.88
361	0.54
362	0.8
363	0.97
364	0.24
365	0.82
366	0.83
367	0.56
368	0.81
369	0.37
370	0.9
371	0.25
372	0.61
373	0.43
374	0.12
375	0.59
376	0.85
377	0.52
378	0.85
379	0.78
380	0.02
381	0.03
382	0.09
383	0.34
384	0.22
385	0.97
386	0.39
387	0.07
388	0.47
389	0.68
390	0.13
391	0.58
392	0.4
393	0.73
394	0.25
395	0.28
396	0.61
397	0.36
398	0.38
399	0.17
400	0.81
401	0.43
402	0.99
403	0.42
404	0.56
405	0.24
406	0.45
407	0.34
408	0.39
409	0.03
410	0.92
411	0.76
412	0.52
413	0.86
414	0.68
415	0.33
416	0.91
417	0.28
418	0.36
419	0.29
420	0
421	0.9
422	0.9
423	0.96
424	0.61
425	0.4
426	0.43
427	0.28
428	0.42
429	0.83
430	0.52
431	0.37
432	0.41
433	0.52
434	0.73
435	0.92
436	0.21
437	0.41
438	0.85
439	0.39
440	0.55
441	0.9
442	0.04
443	0.02
444	0.62
445	0.86
446	0.97
447	0.01
448	0.53
449	0.03
450	0.07
451	0.15
452	0.87
453	0.14
454	0.66
455	0.62
456	0.85
457	0.59
458	0.43
459	0.91
460	0.71
461	0.87
462	0.98
463	0.09
464	0.48
465	0.79
466	0.56
467	0.38
468	0.93
469	0.23
470	0.7
471	0.5
472	0.3
473	0.79
474	0.74
475	0.51
476	0.69
477	0.53
478	0.01
479	0.14
480	0.63
481	0.77
482	0.53
483	0.39
484	0.53
485	0.89
486	0.19
487	0.56
488	0.53
489	0.53
490	0.88
491	0.09
492	0.19
493	0.58
494	0.99
495	0.49
496	0.72
497	0.53
498	0.9
499	0.48
500	0.83
501	0.05
502	0.29
503	0.04
504	0.76
505	0.74
506	0.73
507	0.6
508	0.75
509	0.66
510	0.25
511	0.47
512	0.53
513	0.75
514	0.78
515	0.65
516	0.92
517	0.19
518	0.26
519	0.25
520	0.22
521	0.5
522	0.4
523	0.6
524	0.46
525	0.19
526	0.21
527	0.42
528	0.09
529	0.74
530	0.19
531	0.85
532	0.06
533	0.76
534	0.38
535	0.01
536	0.25
537	0.53
538	0.94
539	0.93
540	0.16
541	0.77
542	0.41
543	0.59
544	0.21
545	0.78
546	0.06
547	0.95
548	0.76
549	0.83
550	0.47
551	0.88
552	0.56
553	0.42
554	0.51
555	0.03
556	0.11
557	0.45
558	0.51
559	0.8
560	0.43
561	0
562	0.47
563	0.91
564	0.01
565	0.43
566	0.14
567	0.49
568	0.63
569	0.96
570	0.29
571	0.28
572	0.22
573	0.35
574	0.48
575	0.18
576	0.87
577	0.11
578	0.39
579	0.21
580	0.7
581	0.47
582	0.21
583	0.59
584	0.56
585	0.9
586	0.41
587	0.36
588	0.87
589	0.07
590	0.38
591	0.84
592	0.69
593	0.04
594	0.44
595	0.51
596	0.54
597	0.62
598	0.64
599	0.81
600	0.83
601	0.56
602	0.96
603	0.63
604	0.8
605	0.02
606	0.51
607	0.27
608	0.69
609	0.21
610	0.02
611	0.2
612	0.65
613	0.97
614	0.66
615	0.32
616	0.39
617	0.45
618	0.49
619	0.14
620	0.14
621	0.68
622	0.97
623	0.12
624	0.25
625	0.88
626	0.93
627	0.77
628	0.97
629	0.93
630	0.34
631	0.27
632	0.13
633	0.55
634	0.27
635	0.75
636	0.05
637	0.06
638	0.74
639	0.24
640	0.38
641	0.34
642	0.82
643	0.73
644	0.04
645	0.29
646	0.6
647	0.57
648	0.06
649	0.07
650	0.38
651	0.93
652	0.65
653	0.18
654	0.26
655	0.4
656	0.45
657	0.87
658	0
659	0.36
660	0.88
661	0.62
662	0.59
663	0.04
664	0.09
665	0.07
666	0.51
667	0.09
668	0.26
669	0.58
670	0.32
671	0
672	0.92
673	0.42
674	0.41
675	0.88
676	0.26
677	0.88
678	0.59
679	0.89
680	1
681	0.29
682	0.61
683	0.24
684	0.73
685	0.49
686	0.74
687	0.31
688	0.32
689	0.36
690	0.14
691	0.73
692	0.13
693	0.58
694	0.11
695	0.89
696	0.1
697	0.92
698	0.51
699	0.16
700	0.96
701	0.12
702	0.6
703	0.58
704	0.37
705	1
706	0.72
707	0.21
708	0.53
709	0.84
710	0.69
711	0.19
712	0.05
713	0.03
714	0.2
715	0.51
716	1
717	0.08
718	0.24
719	0.75
720	0.63
721	0.79
722	0.92
723	0.46
724	0.46
725	0.9
726	0.81
727	0.42
728	0.02
729	0.7
730	0.12
731	0.7
732	0.76
733	0.92
734	0.98
735	0.9
736	0.52
737	0.36
738	0.36
739	0.78
740	0.87
741	0.51
742	0.8
743	0.07
744	0.34
745	0.05
746	0.55
747	0.22
748	0.13
749	0.76
750	0.19
751	0.27
752	0.39
753	0.64
754	0.48
755	0.31
756	0.92
757	0.25
758	0.21
759	0.28
760	0.87
761	0.53
762	0.37
763	0.69
764	0.47
765	0.08
766	0.53
767	0.92
768	0.31
769	0.98
770	0.96
771	0.96
772	0.39
773	0.05
774	0.44
775	0.14
776	0
777	0.58
778	0.59
779	0.67
780	0.19
781	0.47
782	0.51
783	0.14
784	0.28
785	0.53
786	0.82
787	0.54
788	0.39
789	0.72
790	0.02
791	0.82
792	0.61
793	0.13
794	0.25
795	0.94
796	0.08
797	0.89
798	0.28
799	0.1
800	0.26
801	0.87
802	0.23
803	0.63
804	0.93
805	0.3
806	0.38
807	0.06
808	0.31
809	0.98
810	1
811	0.3
812	0.64
813	0.54
814	0.71
815	0.01
816	0.31
817	0.92
818	0.18
819	0.02
820	0.52
821	0.98
822	0.65
823	0.53
824	0.32
825	0.26
826	0.62
827	0.42
828	0.9
829	0.36
830	0.18
831	0.27
832	0.21
833	0.56
834	0.04
835	0.69
836	0.38
837	0.34
838	0.2
839	0.88
840	0.85
841	0.01
842	0.37
843	0.26
844	0.1
845	0
846	0.57
847	0.78
848	0.94
849	0.97
850	0.26
851	0.36
852	0.16
853	0.76
854	0.29
855	0.84
856	0.43
857	0.76
858	0.93
859	0.27
860	0.57
861	0.71
862	0.64
863	0.5
864	0.24
865	0.1
866	0.05
867	0.44
868	0.74
869	0.61
870	0.89
871	0.69
872	0.29
873	0.03
874	0.86
875	0.5
876	0.22
877	0.77
878	0.82
879	0.02
880	0.94
881	0.35
882	0.41
883	0.18
884	0.52
885	0.87
886	0.07
887	0.86
888	0.82
889	0.81
890	0.56
891	0.24
892	0.82
893	0.34
894	0.72
895	0.53
896	0.87
897	0.46
898	0.9
899	0.88
900	0.47
901	0.5
902	0.07
903	0.01
904	0.26
905	0.37
906	0.07
907	0.99
908	0.81
909	0.69
910	0.11
911	0.64
912	0.18
913	0.23
914	0.25
915	0.17
916	0.34
917	0.96
918	0.05
919	0.56
920	0.52
921	0.17
922	0.34
923	0.65
924	0.71
925	0.62
926	0.17
927	0.1
928	0.22
929	0.33
930	0.92
931	0.11
932	0.78
933	0.72
934	0.21
935	0.71
936	0.96
937	0.54
938	0.94
939	0.4
940	0.03
941	0.17
942	0
943	0.7
944	0.5
945	0.18
946	0.02
947	0.24
948	0.04
949	0.4
950	0.49
951	0.33
952	0.33
953	0.68
954	0.04
955	0.74
956	0.7
957	0.63
958	0.18
959	0.67
960	0.04
961	0.43
962	0.63
963	0.94
964	0.24
965	0.66
966	0.86
967	0.04
968	0.06
969	0.04
970	0.09
971	0.6
972	0.22
973	0.43
974	0.88
975	0.21
976	0.16
977	0.42
978	0.11
979	0.75
980	0.66
981	0.5
982	0.29
983	0.01
984	0.6
985	0.17
986	0.34
987	0.65
988	0.23
989	0.37
990	0.72
991	0.03
992	0.92
993	0.86
994	0.13
995	0.63
996	0.44
997	0.72
998	0.45
999	0.2
1000	0.03
