# Supplementary material for: A Regularized MANOVA Test for Semicontinuous High‐Dimensional Data
Source: Biom J. 2025 Apr 29;67(3):e70054. doi: 10.1002/bimj.70054 (PMC12041841; doi:10.1002/bimj.70054)
Supplement: Supplementary file 1 — Supporting information [file BIMJ-67-e70054-s001.zip › Replicability/Results_CHEN/K2/H0/CHEN-H0-10-200-0.2-0.txt]

1	0.56
2	0.79
3	0.43
4	0.16
5	0.46
6	0.32
7	0.54
8	0.57
9	0.89
10	0.24
11	0.53
12	0.85
13	0.77
14	0.51
15	0.89
16	0.92
17	0.72
18	0.06
19	0.43
20	0.2
21	0.53
22	0.88
23	0.88
24	0.95
25	0.19
26	0
27	0.88
28	0.43
29	0.19
30	0.6
31	0.25
32	0.7
33	0.88
34	0.78
35	0.08
36	0.85
37	0.69
38	0.41
39	0.91
40	0.87
41	0.16
42	0.61
43	0.73
44	0.92
45	0.93
46	0.68
47	0.14
48	0.61
49	0.73
50	0.47
51	0.31
52	0.3
53	0.94
54	0.68
55	0.33
56	0.27
57	0.17
58	0.81
59	0.18
60	0.28
61	0.72
62	0.7
63	0.5
64	0.55
65	0.21
66	0.02
67	0.37
68	0.02
69	0.83
70	0.81
71	0.05
72	0.23
73	0.95
74	0.42
75	0.69
76	0.33
77	1
78	0.5
79	0.41
80	0.95
81	0.08
82	0.89
83	0.06
84	0.1
85	0.21
86	0.23
87	0.44
88	0.49
89	0.19
90	0.09
91	0.96
92	0.05
93	0.16
94	0.89
95	0.33
96	0.51
97	0.86
98	0
99	0
100	0.91
101	0.6
102	0.69
103	0.02
104	0.7
105	0.64
106	0.79
107	0.84
108	0.93
109	0.91
110	0.74
111	0.13
112	0.15
113	0.89
114	0.81
115	0.29
116	0.11
117	0.15
118	0.17
119	0.07
120	0.39
121	0.78
122	0.31
123	0.35
124	0.39
125	0.84
126	0.84
127	0.39
128	0.22
129	0.84
130	0.21
131	0.88
132	0.76
133	0.86
134	0.56
135	0.86
136	0.54
137	0.29
138	0.54
139	0.35
140	0.3
141	0.78
142	0.33
143	0.24
144	0.81
145	0.75
146	0.29
147	0.25
148	0.5
149	0.29
150	0.95
151	0.76
152	0.6
153	0.49
154	0.15
155	0.9
156	0.19
157	0.86
158	0
159	0.76
160	0.13
161	0.08
162	0.91
163	0.66
164	0.96
165	0.36
166	0.9
167	0.74
168	0.71
169	0.55
170	0.3
171	0.35
172	0.01
173	0.64
174	0.65
175	0.15
176	0.86
177	0.32
178	0.91
179	0.81
180	0.12
181	0.13
182	0.15
183	0
184	0.08
185	0.47
186	0.41
187	0.84
188	0.34
189	0.16
190	0.6
191	0.4
192	0.27
193	0.94
194	0.31
195	0.24
196	0.98
197	0.08
198	0.02
199	0.73
200	0.82
201	0.4
202	0.06
203	0.84
204	0.92
205	0.41
206	0.11
207	0.09
208	0.01
209	0.64
210	0.37
211	0.67
212	0.58
213	0.54
214	0.17
215	0.03
216	0.82
217	0
218	0.99
219	0.5
220	0.68
221	0.57
222	0.79
223	0.84
224	0.15
225	0.43
226	0.39
227	1
228	0.58
229	0.28
230	0.64
231	0.55
232	0.95
233	0.64
234	0.6
235	0.96
236	0.24
237	0.1
238	0.86
239	0.7
240	0.71
241	0.03
242	0.62
243	0.46
244	0.03
245	0.25
246	0.16
247	0.48
248	0.57
249	0.43
250	0.27
251	0.64
252	0.05
253	0.91
254	0.36
255	0.84
256	0.62
257	0.47
258	0.85
259	0.25
260	0.84
261	0
262	0.28
263	0.48
264	0.51
265	0.03
266	0.94
267	0.02
268	0.72
269	0.44
270	0.28
271	0.17
272	0.78
273	0.49
274	0.73
275	0.58
276	0.67
277	0.19
278	0.31
279	0.47
280	0.87
281	0.41
282	0.13
283	0.75
284	0.97
285	0.22
286	0.5
287	0.02
288	0.49
289	0.87
290	0.16
291	0.31
292	0.37
293	0.02
294	0.12
295	0.88
296	1
297	0.69
298	0.34
299	0.23
300	0.94
301	0.52
302	0.82
303	0.13
304	0.31
305	0.01
306	0.9
307	0.82
308	0.26
309	0.11
310	0.83
311	0.95
312	0.35
313	0.32
314	0.19
315	0.35
316	0.18
317	0.38
318	0.79
319	0.82
320	0.8
321	0.19
322	0.46
323	0.6
324	0.78
325	0.29
326	0.9
327	0.8
328	0.66
329	0.14
330	0.29
331	0.96
332	0.54
333	0.86
334	0.68
335	0.38
336	0.31
337	0.31
338	0.25
339	0.96
340	0.84
341	0.15
342	0.63
343	0.52
344	0.72
345	0.19
346	0.13
347	0.56
348	0.36
349	0.04
350	0.64
351	0.29
352	0.21
353	0.38
354	0.67
355	0.05
356	0.23
357	0.11
358	0.85
359	0.91
360	0.67
361	0.15
362	0.7
363	0.89
364	0.13
365	0.97
366	0.46
367	0.22
368	0.69
369	0.17
370	0.87
371	0.17
372	0.24
373	0.29
374	0.01
375	0.77
376	0.78
377	0.19
378	0.8
379	0.51
380	0.07
381	0.19
382	0.06
383	0.92
384	0.49
385	0.91
386	0.81
387	0.11
388	0.47
389	0.29
390	0.2
391	0.63
392	0.15
393	0.25
394	0.39
395	0.41
396	0.52
397	0.8
398	0.36
399	0.77
400	0.95
401	0.81
402	0.99
403	0.36
404	0.61
405	0.91
406	0.01
407	0.1
408	0.44
409	0.76
410	0.93
411	0.71
412	0.25
413	0.87
414	0.5
415	0.72
416	0.89
417	0.08
418	0.94
419	0.08
420	0.36
421	0.78
422	0.97
423	0.98
424	0.96
425	0.23
426	0.72
427	0.48
428	0.53
429	0.63
430	0.06
431	0.08
432	0.85
433	0.27
434	0.7
435	0.76
436	0.17
437	0.32
438	0.59
439	0.81
440	0.16
441	0.76
442	0.71
443	0.35
444	0.33
445	0.8
446	0.98
447	0.19
448	0.31
449	0
450	0.18
451	0.58
452	0.78
453	0.4
454	0.34
455	0.31
456	0.69
457	0.2
458	0.14
459	0.7
460	0.5
461	0.72
462	0.97
463	0.32
464	0.61
465	0.54
466	0.74
467	0.08
468	0.94
469	0.07
470	0.37
471	0.55
472	0.03
473	0.43
474	0.83
475	0.14
476	0.78
477	0.25
478	0.15
479	0.86
480	0.71
481	0.56
482	0.58
483	0.07
484	0.29
485	0.87
486	0.79
487	0.61
488	0.19
489	0.15
490	0.88
491	0.01
492	0.07
493	0.4
494	0.98
495	0.31
496	0.55
497	0.63
498	0.92
499	0.26
500	0.95
501	0.57
502	0.58
503	0.15
504	0.66
505	0.39
506	0.38
507	0.15
508	0.52
509	0.85
510	0.16
511	0.37
512	0.4
513	0.35
514	1
515	0.42
516	0.85
517	0.87
518	0.13
519	0.12
520	0.87
521	0.37
522	0.26
523	0.76
524	0.64
525	0.18
526	0.52
527	0.69
528	0
529	0.47
530	0.14
531	0.72
532	0.16
533	0.79
534	0.63
535	0.94
536	0.48
537	0.56
538	0.58
539	0.89
540	0.51
541	0.91
542	0.61
543	0.86
544	0.44
545	0.59
546	0.02
547	0.75
548	0.8
549	0.6
550	0.33
551	0.81
552	0.36
553	0.13
554	0.74
555	0.17
556	0.28
557	0.3
558	0.47
559	0.46
560	0.36
561	0.82
562	0.14
563	0.89
564	0.06
565	0.08
566	0.52
567	0.23
568	0.42
569	0.9
570	0.95
571	0.13
572	0.4
573	0.26
574	0.12
575	0.25
576	0.6
577	0.06
578	0.21
579	0.54
580	0.87
581	0.15
582	0.46
583	0.43
584	0.94
585	0.88
586	0.21
587	0.28
588	0.68
589	0.01
590	0.71
591	0.72
592	0.51
593	0.36
594	0.38
595	0.51
596	0.81
597	0.54
598	0.13
599	0.9
600	0.39
601	0.68
602	0.97
603	0.66
604	0.75
605	0.32
606	0.66
607	0.01
608	0.82
609	0.4
610	0.39
611	0.88
612	0.7
613	0.76
614	0.54
615	0.48
616	0.1
617	0.21
618	0.1
619	0
620	0.25
621	0.18
622	0.95
623	0.11
624	0.69
625	0.78
626	0.95
627	0.67
628	0.9
629	0.81
630	0.85
631	0.15
632	0.83
633	0.28
634	0.42
635	0.52
636	0.32
637	0.07
638	0.45
639	0.42
640	0.25
641	0.18
642	0.69
643	0.64
644	0.04
645	0.85
646	0.46
647	0.34
648	0.28
649	0.16
650	0.49
651	0.47
652	0.38
653	0.68
654	0.16
655	0.37
656	0.37
657	0.59
658	0.09
659	0.7
660	0.82
661	0.23
662	0.28
663	0.44
664	0.94
665	0
666	0.97
667	0.08
668	0.18
669	0.37
670	0.02
671	0.41
672	0.89
673	0.33
674	0.57
675	0.5
676	0.42
677	0.69
678	0.56
679	0.83
680	0.91
681	0.33
682	0.8
683	0.03
684	0.38
685	0.36
686	0.43
687	0.08
688	0.63
689	0.47
690	0.59
691	0.45
692	0.07
693	0.17
694	0.08
695	0.91
696	0.62
697	0.83
698	0.29
699	0.22
700	0.85
701	0.07
702	0.16
703	0.32
704	0.26
705	1
706	0.93
707	0.15
708	0.2
709	0.73
710	0.87
711	0.27
712	0.28
713	0.13
714	0.23
715	0.78
716	0.99
717	0.07
718	0.03
719	0.78
720	0.92
721	0.85
722	0.97
723	0.6
724	0.26
725	0.85
726	0.59
727	0.24
728	0.2
729	0.34
730	0.05
731	0.84
732	0.74
733	0.86
734	0.91
735	0.5
736	0.45
737	0.51
738	0.36
739	0.51
740	0.33
741	0.31
742	0.81
743	0.09
744	0.36
745	0.47
746	0.47
747	0.52
748	0.18
749	0.61
750	0.01
751	0.78
752	0.34
753	0.38
754	0.25
755	0.43
756	0.99
757	0.86
758	0.05
759	0.19
760	0.97
761	0.42
762	0.19
763	0.39
764	0.17
765	1
766	0.63
767	0.81
768	0.22
769	0.82
770	0.87
771	0.92
772	0.33
773	0.18
774	0.32
775	0.18
776	0.22
777	0.15
778	0.95
779	0.73
780	0.84
781	0.09
782	0.54
783	0.04
784	0.93
785	0.4
786	0.84
787	0.37
788	0.07
789	0.54
790	0.24
791	0.45
792	0.59
793	0.6
794	0.65
795	0.85
796	0.13
797	0.64
798	0.03
799	0.02
800	0.4
801	0.87
802	0.25
803	0.22
804	0.92
805	0.8
806	0.66
807	0.19
808	0.68
809	0.92
810	0.95
811	0.55
812	0.12
813	0.55
814	0.29
815	0.32
816	0.35
817	0.85
818	0.33
819	0.25
820	0.15
821	0.88
822	0.46
823	0.87
824	0.29
825	0.04
826	0.27
827	0.5
828	0.83
829	0.85
830	0.95
831	0.74
832	0.05
833	0.61
834	0
835	0.91
836	0.34
837	0.32
838	0.76
839	0.99
840	0.58
841	0.04
842	0.08
843	0.04
844	0.06
845	0.22
846	0.22
847	0.7
848	0.97
849	0.85
850	0.6
851	0.07
852	0.34
853	0.93
854	0.2
855	0.81
856	0.16
857	0.5
858	0.89
859	0.04
860	0.86
861	0.53
862	0.99
863	0.21
864	0.06
865	0.12
866	0.6
867	0.76
868	0.54
869	0.82
870	0.88
871	0.61
872	0.11
873	0.39
874	0.73
875	0.23
876	0.13
877	0.64
878	0.42
879	0
880	0.69
881	0.34
882	0.57
883	0.06
884	0.22
885	0.79
886	0.62
887	0.8
888	0.96
889	0.7
890	0.23
891	0.74
892	0.84
893	0.68
894	0.66
895	0.56
896	0.82
897	0.41
898	0.86
899	0.87
900	0.42
901	0.34
902	0
903	0.03
904	0.07
905	0.37
906	0.47
907	1
908	0.58
909	0.63
910	0.43
911	0.09
912	0.63
913	0.26
914	0.41
915	0
916	0.05
917	0.96
918	0.03
919	0.5
920	0.54
921	0.31
922	0
923	0.6
924	0.76
925	0.4
926	0.22
927	0.09
928	0.08
929	0.44
930	0.68
931	0.78
932	0.57
933	0.52
934	0.03
935	0.86
936	0.97
937	0.2
938	0.97
939	0.43
940	0.17
941	0.39
942	0.81
943	0.32
944	0.3
945	0.28
946	0.6
947	0.06
948	0.16
949	0.24
950	0.09
951	0.31
952	0.6
953	0.76
954	0.79
955	0.72
956	0.63
957	0.87
958	0.32
959	0.84
960	0.44
961	0.85
962	0.53
963	0.76
964	0.17
965	0.65
966	0.81
967	0.41
968	0.29
969	0.25
970	0.01
971	0.76
972	0.62
973	0.49
974	0.92
975	0.05
976	0
977	0.69
978	0.54
979	0.53
980	0.52
981	0.28
982	0.13
983	0.26
984	0.91
985	0.5
986	0.15
987	0.59
988	0.51
989	0.42
990	0.85
991	0.06
992	0.98
993	0.62
994	0.37
995	0.35
996	0.24
997	0.83
998	0.29
999	0.14
1000	0.16
