# Supplementary material for: A Regularized MANOVA Test for Semicontinuous High‐Dimensional Data
Source: Biom J. 2025 Apr 29;67(3):e70054. doi: 10.1002/bimj.70054 (PMC12041841; doi:10.1002/bimj.70054)
Supplement: Supplementary file 1 — Supporting information [file BIMJ-67-e70054-s001.zip › Replicability/Results_CHEN/K2/H0/CHEN-H0-10-200-0.5-0.4.txt]

1	0.75
2	0.84
3	0.81
4	0.35
5	0.87
6	0.95
7	0.4
8	0.34
9	0.75
10	0.41
11	0.06
12	0.58
13	0.26
14	0.55
15	0.73
16	0.73
17	0.19
18	0.49
19	0.97
20	0.11
21	0.68
22	0.46
23	0.46
24	0.78
25	0.8
26	0.3
27	0.36
28	0.02
29	0.71
30	0.96
31	0.13
32	0.79
33	0.69
34	0.04
35	0.12
36	0.47
37	0.19
38	0.38
39	0.46
40	0.26
41	0.91
42	0.7
43	0.63
44	0.15
45	0.77
46	0.01
47	0.3
48	0.56
49	0.85
50	0.21
51	0.3
52	0.38
53	0.39
54	0.03
55	0.34
56	0.54
57	0.21
58	0.27
59	0.13
60	0.34
61	0.62
62	0.15
63	0.68
64	0.17
65	0.14
66	0.2
67	0.18
68	0.73
69	0.79
70	0.11
71	0.84
72	0.44
73	0.96
74	0.25
75	0.44
76	0.07
77	0.63
78	0.35
79	0.27
80	0.65
81	0.45
82	0.88
83	0.79
84	0.43
85	0.69
86	0.45
87	0.68
88	0.33
89	0.17
90	0.37
91	0.42
92	0.53
93	0.47
94	0.67
95	0.52
96	0.68
97	0.65
98	0.47
99	0.09
100	0.47
101	0.71
102	0.52
103	0.06
104	0.49
105	0.82
106	0.62
107	0.53
108	0.09
109	0.7
110	0.34
111	0.34
112	0.32
113	0.91
114	0.34
115	0.28
116	0.72
117	0.03
118	0.37
119	0.35
120	0.69
121	1
122	0.37
123	0
124	0.22
125	0.25
126	0
127	0.82
128	0.86
129	0.6
130	0.61
131	0.71
132	0.3
133	0.01
134	0.5
135	0.39
136	0.26
137	0.27
138	0.51
139	0.27
140	0.74
141	0.78
142	0.97
143	0.12
144	0.39
145	0.37
146	0.09
147	0.33
148	0.58
149	0.96
150	0.68
151	0.42
152	0.41
153	0.36
154	0.5
155	0.65
156	0.62
157	0.69
158	0.01
159	0.19
160	0.46
161	0.15
162	0.98
163	0.89
164	0.29
165	0.61
166	0.12
167	0.48
168	0.99
169	0.71
170	0.64
171	0.24
172	0.29
173	0.86
174	0.97
175	0.32
176	1
177	0.6
178	0.66
179	0.47
180	0.58
181	0.89
182	0.04
183	0.75
184	0.02
185	0.85
186	0.03
187	0.62
188	0.11
189	0.14
190	0.08
191	0.23
192	0.38
193	0.67
194	0.35
195	0.44
196	0.33
197	0.14
198	0.86
199	0.37
200	0.7
201	0.99
202	0.74
203	0.48
204	0.92
205	0.14
206	0.44
207	0.4
208	0.22
209	0.04
210	0.27
211	0.85
212	0.67
213	0.43
214	0.05
215	0.79
216	0.52
217	0.59
218	0.66
219	0.89
220	0.07
221	0.89
222	0.5
223	0.4
224	0.07
225	0.11
226	0.68
227	0.94
228	0.06
229	0.71
230	0.21
231	0.75
232	0.37
233	0.22
234	0.72
235	0.87
236	0.39
237	0.43
238	0.78
239	0.8
240	0.78
241	0.76
242	0.15
243	0.42
244	0.7
245	0.71
246	0.09
247	0.28
248	0.6
249	0.16
250	0.89
251	0.53
252	1
253	0.68
254	0.11
255	0.3
256	0.32
257	0.6
258	0.11
259	0.09
260	0.78
261	0.37
262	0.71
263	0.6
264	0.62
265	0.17
266	0.13
267	0.11
268	0.7
269	0.6
270	0.34
271	0.17
272	0.96
273	0.55
274	0.42
275	0.68
276	0.71
277	0.76
278	0.59
279	0.11
280	0.77
281	0.79
282	0.3
283	0.92
284	0.91
285	0
286	0.12
287	0.1
288	0.53
289	0.28
290	0.49
291	0.86
292	0.48
293	0.23
294	0.14
295	0.84
296	0.03
297	1
298	0.25
299	0.36
300	0.33
301	0.56
302	0.11
303	0.82
304	0.43
305	0.32
306	0.89
307	0.98
308	0
309	0.65
310	0.09
311	0.93
312	0.38
313	0.01
314	0.04
315	0.04
316	0.26
317	0.14
318	0.25
319	0.67
320	0.4
321	0
322	0.9
323	0.47
324	0.05
325	0.05
326	0.59
327	0.92
328	0.57
329	0.89
330	0.14
331	0.91
332	0.32
333	0.48
334	0.48
335	0.02
336	0.65
337	0.92
338	0.26
339	0.39
340	0.97
341	0.27
342	0.03
343	0.42
344	0.2
345	0.41
346	0.49
347	0.02
348	0.75
349	0.56
350	0.05
351	0.09
352	0.79
353	0.72
354	0.72
355	0.57
356	0.45
357	0.8
358	0.42
359	0.76
360	0.6
361	0.88
362	0.15
363	0.93
364	0.9
365	0.68
366	0.32
367	0.55
368	0.69
369	0.67
370	0.63
371	0.67
372	0.06
373	0.69
374	0.38
375	0.48
376	0.98
377	0.88
378	0.62
379	0.83
380	0.02
381	0.8
382	0.1
383	0
384	0.13
385	0.7
386	0.46
387	0.32
388	0.68
389	0.46
390	0.14
391	1
392	0.36
393	0.69
394	0.28
395	0.14
396	0.27
397	0.52
398	0.66
399	0.05
400	0.68
401	0.77
402	0.82
403	0.79
404	0.38
405	0.27
406	0.37
407	0.68
408	0.75
409	0.01
410	0.6
411	0.32
412	0.79
413	0.94
414	0.53
415	0.21
416	0.85
417	0.2
418	0.64
419	0.1
420	0.07
421	0.98
422	0.87
423	0.84
424	0.12
425	0.48
426	0.41
427	0.11
428	0.51
429	0.49
430	0.31
431	0.51
432	0.9
433	0.63
434	0.25
435	0.83
436	0.04
437	0.15
438	0.31
439	0.9
440	0.59
441	0.98
442	0.09
443	0
444	0.32
445	0.68
446	0.83
447	0.46
448	0.28
449	0.21
450	0.72
451	0.04
452	0.82
453	0.27
454	0.36
455	0.48
456	0.74
457	0.3
458	0.79
459	1
460	0.7
461	0.15
462	0.92
463	0.67
464	0.12
465	0.6
466	0.12
467	0.88
468	0.64
469	0.13
470	0.27
471	0.73
472	0.4
473	0.09
474	0.89
475	0.98
476	0.71
477	0.6
478	0.06
479	0.62
480	0.73
481	0.65
482	0.35
483	0.83
484	0.74
485	0.82
486	0.68
487	0.18
488	0.57
489	0.24
490	0.88
491	0.76
492	0.04
493	0.72
494	0.49
495	0.87
496	0.54
497	0.45
498	0.33
499	0.44
500	0.75
501	0.09
502	0.65
503	0.02
504	0.73
505	0.41
506	0.94
507	0.78
508	0.52
509	0.61
510	0.37
511	0.47
512	0.37
513	0.79
514	0.37
515	0.57
516	0.56
517	0.35
518	0.24
519	0.2
520	0.8
521	0.78
522	0
523	0.99
524	0.55
525	0.73
526	0.57
527	0.35
528	0.03
529	0.97
530	0.06
531	0.77
532	0.58
533	0.79
534	0.39
535	0.38
536	0.45
537	0.5
538	0.8
539	0.74
540	0.98
541	0.77
542	0.38
543	0.67
544	0.41
545	0.68
546	0.59
547	0.73
548	0.32
549	0.85
550	0.16
551	0.58
552	0.77
553	0.94
554	0.35
555	0.16
556	0.28
557	0.9
558	0.67
559	0.75
560	0.45
561	0.14
562	0.86
563	0.38
564	0.01
565	0.63
566	0.13
567	0.34
568	0.27
569	0.03
570	0.05
571	0.12
572	0.33
573	0.44
574	0.45
575	0.19
576	0.87
577	0.28
578	0.55
579	0.15
580	0.65
581	0.8
582	0.6
583	0.22
584	0.13
585	0.79
586	0.87
587	0.68
588	0.4
589	0.94
590	0.48
591	0.98
592	0.86
593	0.05
594	0.87
595	0.31
596	0.27
597	0.04
598	0.89
599	0.86
600	0.65
601	0.78
602	0.58
603	0.13
604	0.96
605	0.01
606	0.56
607	0.47
608	0.24
609	0.09
610	0.31
611	0.18
612	0.64
613	0.97
614	0.36
615	0.33
616	0.24
617	0.53
618	0.96
619	0.48
620	0.25
621	0.75
622	0.69
623	0.65
624	0.55
625	0.22
626	0.95
627	0.95
628	0.65
629	0.53
630	0.98
631	0.9
632	0.14
633	0.72
634	0.41
635	0.62
636	0.02
637	0.27
638	0.83
639	0.28
640	0.38
641	0.38
642	0.6
643	0.61
644	0.08
645	0.77
646	0.63
647	0.98
648	0.49
649	0.66
650	0.01
651	0.55
652	0.53
653	0.51
654	0.77
655	0.52
656	0.82
657	0.48
658	0.07
659	0.43
660	0.57
661	0.8
662	0.93
663	0.66
664	0.37
665	0.25
666	0.21
667	0.38
668	0.9
669	0.8
670	0.09
671	0.14
672	0.95
673	0.45
674	0.13
675	0.89
676	0.82
677	0.24
678	0.94
679	0.7
680	0.85
681	0.2
682	0.64
683	0.79
684	0.29
685	0.62
686	0.91
687	0.54
688	0.31
689	0.88
690	0.69
691	0.81
692	0.83
693	0.69
694	0.58
695	0.18
696	0.13
697	0.9
698	0.65
699	0.72
700	0.64
701	0.94
702	0.86
703	0.09
704	0.14
705	0.84
706	0.28
707	0.18
708	0.79
709	0.96
710	0.41
711	0.54
712	0.16
713	0.3
714	0.38
715	0.17
716	0.99
717	0.84
718	0.3
719	0.72
720	0.94
721	0.76
722	0.56
723	0.47
724	0.76
725	0.1
726	0.72
727	0.42
728	0
729	0.84
730	0.15
731	0.82
732	0.79
733	0.83
734	0.38
735	0.57
736	0.84
737	0.2
738	0.89
739	0.83
740	0.7
741	0.06
742	0.94
743	0.38
744	0.96
745	0.23
746	0.99
747	0.93
748	0.24
749	0.63
750	0.95
751	0.82
752	0.16
753	0.99
754	0.9
755	0.28
756	0.89
757	0.1
758	0.77
759	0.32
760	0.98
761	0.84
762	0.98
763	0.24
764	0.69
765	0.19
766	0.52
767	0.75
768	0.34
769	0.66
770	0.46
771	0.64
772	0.82
773	0.15
774	0.88
775	0.78
776	0.01
777	0.42
778	0
779	0.55
780	0
781	0.96
782	0.45
783	0.08
784	0.41
785	0.9
786	0.88
787	0.3
788	0.86
789	0.89
790	0.81
791	0.9
792	0.83
793	0.08
794	0.67
795	0.84
796	0.19
797	0.83
798	0.51
799	0.21
800	0.95
801	0.22
802	0.42
803	0.99
804	0.94
805	0.47
806	0.69
807	0.34
808	0.49
809	0.76
810	0.49
811	0.98
812	0.8
813	0.43
814	0.87
815	0
816	0.49
817	0.55
818	0.58
819	0.04
820	0.59
821	0.85
822	0.23
823	0.44
824	0.4
825	0.69
826	0.31
827	0.97
828	0.25
829	0.29
830	0.3
831	0.29
832	0.11
833	0.69
834	0.8
835	0.69
836	0.46
837	0.81
838	0.53
839	0.91
840	0.64
841	0.99
842	0.14
843	0.04
844	0.22
845	0
846	0.54
847	0.16
848	0.68
849	0.47
850	0.51
851	0.33
852	0.07
853	0.78
854	0.34
855	0.1
856	0.25
857	0.93
858	0.72
859	0.52
860	0.09
861	0.54
862	0.87
863	0.44
864	0.43
865	0.23
866	0.1
867	0.51
868	0.98
869	0.18
870	1
871	0.43
872	0.12
873	0.41
874	0.56
875	0.53
876	0.11
877	0.95
878	0.17
879	0.02
880	0.64
881	1
882	0.09
883	0.39
884	0.79
885	0.62
886	0.49
887	0.98
888	0.66
889	0.46
890	0.23
891	0.05
892	0.8
893	0.13
894	0.81
895	0.77
896	0.45
897	0.73
898	0.76
899	0.7
900	0.39
901	0.48
902	0.31
903	0.04
904	0.06
905	0.32
906	0.98
907	0.6
908	0.5
909	0.65
910	0.15
911	0.79
912	0.19
913	0.46
914	0.5
915	0.27
916	0.79
917	0.8
918	0.28
919	0.71
920	0.3
921	0.22
922	0.02
923	0.55
924	0.81
925	0.22
926	0.25
927	0.33
928	0.87
929	0.37
930	0.79
931	0.17
932	0.44
933	0.93
934	1
935	0.25
936	0.9
937	0.46
938	0.91
939	0.48
940	0.12
941	0.1
942	0.27
943	0.85
944	0.68
945	0.73
946	0.04
947	0.16
948	0.1
949	0.35
950	0.64
951	0.64
952	0.14
953	0.3
954	0.03
955	0.98
956	0.78
957	0.82
958	0.6
959	0.6
960	0.32
961	0.5
962	0.95
963	0.49
964	0.34
965	0.77
966	0.45
967	0.14
968	0.04
969	0.06
970	0.03
971	0.49
972	0.31
973	0.64
974	0.98
975	0.75
976	0.47
977	0.51
978	0.19
979	0.84
980	0.9
981	0.33
982	0.88
983	0.19
984	0.4
985	0.98
986	0.04
987	0.95
988	0.04
989	0.48
990	0.8
991	0.67
992	0.21
993	0.97
994	0.89
995	0.07
996	0.93
997	0.63
998	0.93
999	0.14
1000	0.49
