# Supplementary material for: A Regularized MANOVA Test for Semicontinuous High‐Dimensional Data
Source: Biom J. 2025 Apr 29;67(3):e70054. doi: 10.1002/bimj.70054 (PMC12041841; doi:10.1002/bimj.70054)
Supplement: Supplementary file 1 — Supporting information [file BIMJ-67-e70054-s001.zip › Replicability/Results_CHEN/K2/H0/CHEN-H0-10-200-0.5-0.txt]

1	0.61
2	0.71
3	0.26
4	0.56
5	0.69
6	0.77
7	0.36
8	0.18
9	0.69
10	0.26
11	0.03
12	0.32
13	0.25
14	0.46
15	0.93
16	0.8
17	0.19
18	0.27
19	0.96
20	0.3
21	0.58
22	0.32
23	0.35
24	0.13
25	0.69
26	0.27
27	0.38
28	0.19
29	0.88
30	0.92
31	0.25
32	0.84
33	0.7
34	0.25
35	0.02
36	0.08
37	0.27
38	0.23
39	0.53
40	0.68
41	0.87
42	0.49
43	0.88
44	0.05
45	0.73
46	0.04
47	0.13
48	0.31
49	0.36
50	0.15
51	0.42
52	0.23
53	0.11
54	0.27
55	0.58
56	0.71
57	0.38
58	0.28
59	0
60	0.26
61	0.69
62	0.24
63	0.39
64	0.29
65	0.01
66	0.22
67	0.47
68	0.31
69	0.61
70	0.46
71	0.89
72	0.27
73	0.96
74	0.27
75	0.1
76	0.03
77	0.87
78	0.84
79	0.11
80	0.82
81	0.34
82	0.93
83	0.88
84	0.54
85	0.14
86	0.7
87	0.67
88	0.33
89	0.6
90	0.33
91	0.58
92	0.41
93	0.37
94	0.54
95	0.27
96	0.49
97	0.53
98	0
99	0.1
100	0.47
101	0.78
102	0.29
103	0
104	0.65
105	0.89
106	0.74
107	0.84
108	0.22
109	0.69
110	0.52
111	0.44
112	0.24
113	0.47
114	0.06
115	0.16
116	0.83
117	0.02
118	0.32
119	0.22
120	0.87
121	0.98
122	0.4
123	0.36
124	0.52
125	0.43
126	0.11
127	0.92
128	0.6
129	0.67
130	0.62
131	0.49
132	0.57
133	0.08
134	0.34
135	0.52
136	0.25
137	0.42
138	0.19
139	0.24
140	0.37
141	0.6
142	1
143	0.01
144	0.16
145	0.45
146	0.19
147	0.14
148	0.51
149	0.94
150	0.91
151	0.8
152	0.72
153	0.51
154	0.73
155	0.65
156	0.72
157	0.73
158	0
159	0.05
160	0.47
161	0.84
162	0.93
163	0.71
164	0.22
165	0.3
166	0.64
167	0.52
168	0.79
169	0.76
170	0.42
171	0.72
172	0.3
173	0.85
174	0.89
175	0.23
176	0.98
177	0.64
178	0.21
179	0.37
180	0.06
181	0.88
182	0.08
183	0.88
184	0.07
185	0.96
186	0.07
187	0.75
188	0.18
189	0.39
190	0.31
191	0.32
192	0.66
193	0.57
194	0.09
195	0.23
196	0.46
197	0.02
198	0.83
199	0.71
200	0.5
201	1
202	0.52
203	0.47
204	0.95
205	0.1
206	0.22
207	0.34
208	0.28
209	0.39
210	0.14
211	0.72
212	0.11
213	0.62
214	0.01
215	0.36
216	0.86
217	0.45
218	0.63
219	0.9
220	0.6
221	0.94
222	0.36
223	0.51
224	0.22
225	0.48
226	0.36
227	0.96
228	0.15
229	0.57
230	0.27
231	0.51
232	0.47
233	0.48
234	0.57
235	0.89
236	0.26
237	0.15
238	0.6
239	0.22
240	0.8
241	0.85
242	0.29
243	0.4
244	0.76
245	0.23
246	0.63
247	0.31
248	0.56
249	0.17
250	0.91
251	0.51
252	0.99
253	0.68
254	0.36
255	0.53
256	0.26
257	0.84
258	0.29
259	0.06
260	0.87
261	0.15
262	0.75
263	0.96
264	0.76
265	0.11
266	0.45
267	0.22
268	0.72
269	0.45
270	0.37
271	0.07
272	0.82
273	0.53
274	0.6
275	0.86
276	0.93
277	0.7
278	0.44
279	0.24
280	0.73
281	0.54
282	0.58
283	0.81
284	0.88
285	0.47
286	0
287	0.11
288	0.57
289	0.26
290	0.54
291	0.92
292	0.63
293	0.07
294	0.12
295	0.59
296	0.7
297	0.79
298	0.39
299	0.22
300	0.45
301	0.19
302	0.08
303	0.97
304	0.54
305	0.1
306	0.89
307	0.98
308	0.23
309	0.72
310	0.11
311	0.87
312	0.2
313	0
314	0.57
315	0.02
316	0.3
317	0.37
318	0.55
319	0.8
320	0.08
321	0.03
322	0.85
323	0.69
324	0.02
325	0.44
326	0.99
327	0.99
328	0.42
329	0.69
330	0.31
331	0.91
332	0.61
333	0.61
334	0.33
335	0
336	0.6
337	0.56
338	0.66
339	0.3
340	0.92
341	0.9
342	0.21
343	0.53
344	0.26
345	0.52
346	0.96
347	0.13
348	0.74
349	0.26
350	0.26
351	0.13
352	0.73
353	0.81
354	0.46
355	0.21
356	0.18
357	0.63
358	0.59
359	0.94
360	0.39
361	0.74
362	0.12
363	0.84
364	0.99
365	0.44
366	0.24
367	0.32
368	0.56
369	0.44
370	0.39
371	0.68
372	0
373	0.73
374	0.5
375	0.51
376	0.81
377	0.73
378	0.12
379	0.5
380	0.07
381	0.75
382	0.11
383	0.19
384	0.02
385	0.75
386	0.66
387	0.69
388	0.91
389	0.32
390	0.12
391	0.99
392	0.24
393	0.35
394	0.3
395	0.39
396	0.33
397	0.55
398	0.24
399	0.26
400	0.44
401	0.96
402	0.8
403	0.81
404	0.14
405	0.42
406	0.08
407	0.74
408	0.9
409	0.4
410	0.89
411	0.19
412	0.64
413	0.78
414	0.24
415	0.1
416	0.92
417	0.29
418	0.59
419	0.01
420	0.79
421	0.8
422	0.87
423	0.88
424	0.81
425	0.51
426	0.54
427	0.02
428	0.32
429	0.41
430	0.01
431	0.14
432	0.91
433	0.45
434	0.15
435	0.79
436	0.02
437	0.26
438	0.24
439	0.93
440	0.41
441	0.91
442	0.1
443	0.08
444	0.1
445	0.92
446	0.79
447	0.67
448	0.26
449	0.21
450	0.9
451	0.37
452	0.72
453	0.61
454	0.42
455	0.34
456	0.61
457	0.06
458	0.65
459	1
460	0.52
461	0.26
462	0.77
463	0.82
464	0.18
465	0.52
466	0.24
467	0.99
468	0.84
469	0.19
470	0.5
471	0.59
472	0.44
473	0.01
474	0.73
475	0.93
476	0.68
477	0.54
478	0.32
479	0.76
480	0.62
481	0.91
482	0.33
483	0.71
484	0.72
485	0.9
486	0.93
487	0.16
488	0.29
489	0.04
490	0.74
491	0.67
492	0
493	0.33
494	0.34
495	0.87
496	0.49
497	0.4
498	0.51
499	0.28
500	0.99
501	0.55
502	0.88
503	0.47
504	0.5
505	0.39
506	0.92
507	0.64
508	0.58
509	0.03
510	0.53
511	0.19
512	0.27
513	0.91
514	0.8
515	0.06
516	0.61
517	0.49
518	0.04
519	0.19
520	0.88
521	0.85
522	0.02
523	0.98
524	0.5
525	0.64
526	0.86
527	0.29
528	0.03
529	0.86
530	0.12
531	0.74
532	0.9
533	0.82
534	0.52
535	0.98
536	0.68
537	0.42
538	0.16
539	0.87
540	0.49
541	0.87
542	0.48
543	0.48
544	0.87
545	0.5
546	0.58
547	0.69
548	0.17
549	0.57
550	0.26
551	0.43
552	0.79
553	0.89
554	0.17
555	0.41
556	0.16
557	0.73
558	0.6
559	0.53
560	0.2
561	0.29
562	0.51
563	0.26
564	0.13
565	0.36
566	0.65
567	0.13
568	0.45
569	0.01
570	0.13
571	0.04
572	0.55
573	0.63
574	0.37
575	0.69
576	0.82
577	0.15
578	0.31
579	0.29
580	0.84
581	0.49
582	0.73
583	0.21
584	0.3
585	0.75
586	0.89
587	0.64
588	0.42
589	0.19
590	0.41
591	0.9
592	0.62
593	0.66
594	0.87
595	0.22
596	0.5
597	0.04
598	0.4
599	0.72
600	0.31
601	0.67
602	0.88
603	0.05
604	0.9
605	0.01
606	0.43
607	0.33
608	0.29
609	0.09
610	0.96
611	0.79
612	0.77
613	0.91
614	0.2
615	0.19
616	0.15
617	0.48
618	0.74
619	0.56
620	0.41
621	0.68
622	0.58
623	0.89
624	0.22
625	0.35
626	0.91
627	0.6
628	0.64
629	0.49
630	1
631	0.71
632	0.59
633	0.65
634	0.77
635	0.54
636	0.15
637	0.27
638	0.6
639	0.39
640	0.11
641	0.32
642	0.6
643	0.36
644	0.15
645	0.98
646	0.31
647	0.94
648	0.49
649	0.75
650	0.02
651	0.17
652	0.52
653	0.63
654	0.73
655	0.52
656	0.98
657	0.74
658	0.56
659	0.45
660	0.38
661	0.29
662	0.84
663	0.77
664	0.82
665	0.13
666	0.59
667	0.37
668	0.87
669	0.73
670	0.05
671	0.18
672	0.84
673	0.3
674	0.16
675	0.54
676	0.32
677	0.02
678	0.94
679	0.16
680	0.61
681	0.3
682	0.61
683	0.77
684	0.32
685	0.77
686	0.62
687	0.05
688	0.41
689	0.96
690	0.76
691	0.83
692	0.99
693	0.57
694	0.78
695	0.11
696	0.63
697	0.88
698	0.33
699	0.77
700	0.56
701	0.97
702	0.78
703	0.06
704	0.2
705	0.55
706	0.28
707	0.1
708	0.62
709	0.67
710	0.81
711	0.44
712	0.17
713	0.84
714	0.39
715	0.12
716	0.85
717	0.41
718	0.3
719	0.65
720	0.94
721	0.83
722	0.49
723	0.4
724	0.91
725	0.04
726	0.38
727	0.36
728	0.27
729	0.62
730	0.14
731	0.57
732	0.66
733	0.81
734	0.36
735	0.62
736	0.55
737	0.22
738	0.64
739	0.82
740	0.59
741	0
742	0.98
743	0.21
744	0.86
745	0.55
746	0.96
747	0.56
748	0.21
749	0.35
750	0.61
751	0.61
752	0.14
753	0.96
754	0.95
755	0.15
756	0.87
757	0.29
758	0.77
759	0.49
760	0.96
761	0.45
762	1
763	0.23
764	0.32
765	0.77
766	0.61
767	0.44
768	0.26
769	0.67
770	0.48
771	0.41
772	0.51
773	0.09
774	0.87
775	0.92
776	0.02
777	0.11
778	0.04
779	0.12
780	0.16
781	0.9
782	0.58
783	0.01
784	0.32
785	0.94
786	0.95
787	0.24
788	0.77
789	0.69
790	0.53
791	0.83
792	0.72
793	0.25
794	0.74
795	0.72
796	0.57
797	0.61
798	0.36
799	0.19
800	0.96
801	0.1
802	0.44
803	0.94
804	0.74
805	0.54
806	0.91
807	0.3
808	0.53
809	0.25
810	0.49
811	0.98
812	0.56
813	0.52
814	0.83
815	0
816	0.84
817	0.29
818	0.95
819	0.26
820	0.42
821	0.98
822	0.1
823	0.68
824	0.12
825	0.69
826	0.53
827	0.92
828	0.15
829	0.19
830	0.45
831	0.82
832	0.25
833	0.83
834	0.95
835	0.4
836	0.53
837	0.91
838	0.58
839	0.86
840	0.49
841	0.88
842	0.1
843	0.06
844	0.05
845	0.03
846	0.43
847	0.05
848	0.95
849	0.83
850	0.79
851	0.25
852	0.25
853	0.8
854	0.35
855	0.05
856	0.27
857	0.97
858	0.64
859	0.36
860	0.2
861	0.46
862	0.71
863	0.23
864	0.33
865	0.69
866	0.15
867	0.89
868	0.92
869	0.34
870	0.99
871	0.35
872	0.03
873	0.89
874	0.24
875	0.48
876	0.04
877	1
878	0.2
879	0.1
880	0.42
881	0.95
882	0.08
883	0.88
884	0.71
885	0.5
886	0.52
887	0.98
888	0.89
889	0.48
890	0.35
891	0.15
892	0.69
893	0.06
894	0.39
895	0.73
896	0.42
897	0.77
898	0.76
899	0.67
900	0.48
901	0.25
902	0.11
903	0.73
904	0.02
905	0.21
906	0.95
907	0.6
908	0.5
909	0.74
910	0.19
911	0.59
912	0.35
913	0.44
914	0.79
915	0.16
916	0.49
917	0.71
918	0.31
919	0.38
920	0.15
921	0.7
922	0
923	0.5
924	0.43
925	0.26
926	0.71
927	0.6
928	0.78
929	0.23
930	0.62
931	0.78
932	0.3
933	0.89
934	0.99
935	0.18
936	0.67
937	0.41
938	0.89
939	0.24
940	0.53
941	0.14
942	0.42
943	0.8
944	0.58
945	0.89
946	0.56
947	0.07
948	0.53
949	0.06
950	0.69
951	0.46
952	0.01
953	0.27
954	0.35
955	0.92
956	0.71
957	0.94
958	0.91
959	0.78
960	0.78
961	0.66
962	0.77
963	0.22
964	0.4
965	0.5
966	0.29
967	0.16
968	0.04
969	0.62
970	0.05
971	0.8
972	0.45
973	0.52
974	0.92
975	0.8
976	0.57
977	1
978	0.6
979	0.79
980	0.99
981	0.09
982	0.88
983	0.68
984	0.36
985	0.92
986	0.13
987	0.83
988	0.05
989	0.59
990	0.47
991	0.86
992	0.44
993	0.96
994	0.91
995	0.14
996	0.91
997	0.84
998	0.98
999	0.51
1000	0.65
