# Supplementary material for: A Regularized MANOVA Test for Semicontinuous High‐Dimensional Data
Source: Biom J. 2025 Apr 29;67(3):e70054. doi: 10.1002/bimj.70054 (PMC12041841; doi:10.1002/bimj.70054)
Supplement: Supplementary file 1 — Supporting information [file BIMJ-67-e70054-s001.zip › Replicability/Results_CHEN/K2/H0/CHEN-H0-10-50-0.2-0.4.txt]

1	0.09
2	0.02
3	0.09
4	0.38
5	0.97
6	0.79
7	0.86
8	0
9	0.19
10	0.05
11	0.72
12	0.6
13	0.2
14	0.07
15	0.9
16	0.47
17	0.43
18	0.18
19	0.59
20	0.35
21	0.42
22	0.04
23	0.72
24	0.16
25	0.29
26	0.56
27	0.77
28	0.48
29	0.35
30	0.04
31	0.47
32	0.07
33	0.56
34	0.98
35	0.93
36	0.73
37	0.67
38	0.79
39	0.07
40	0
41	0.76
42	0.2
43	0.48
44	0.55
45	0.24
46	0.85
47	0.57
48	0.18
49	0.26
50	1
51	0.78
52	0.18
53	0.57
54	0.67
55	0.37
56	0.62
57	0.86
58	0.59
59	0.94
60	0.64
61	0.98
62	0.32
63	0.22
64	0.8
65	0.95
66	0.8
67	0.51
68	0.01
69	0.54
70	0.91
71	0.5
72	0.24
73	0.47
74	0.82
75	0.26
76	0.9
77	0.64
78	0.36
79	0
80	0.35
81	0.66
82	0.14
83	0.64
84	0.28
85	0.64
86	0.68
87	0.84
88	0.21
89	0.98
90	0.5
91	0.4
92	0.89
93	0.18
94	1
95	0.14
96	0.04
97	0.56
98	0.87
99	0.46
100	0.28
101	0.37
102	0.69
103	0.77
104	0.37
105	0.32
106	0.54
107	0.59
108	0.96
109	1
110	0.4
111	0.9
112	0.55
113	0.39
114	0.69
115	0.97
116	0.01
117	0.6
118	0.94
119	0.15
120	0.64
121	0.19
122	0.93
123	0.39
124	0.79
125	0.32
126	0.52
127	0.49
128	0.29
129	0.02
130	0.8
131	0.48
132	0
133	0.56
134	0.2
135	0.54
136	0.76
137	0.63
138	0.71
139	0.66
140	0.42
141	0.31
142	0.55
143	0.16
144	0.9
145	0.5
146	0.32
147	0.16
148	0.69
149	0.79
150	0.5
151	0.68
152	0.92
153	0.93
154	0.89
155	0.05
156	0.56
157	0.39
158	0.96
159	0.24
160	0.52
161	0.11
162	0.95
163	0.03
164	0.69
165	0.53
166	0.72
167	0.09
168	0.29
169	0.53
170	0.99
171	0.96
172	0.3
173	0.98
174	0.56
175	0.65
176	0.42
177	0.81
178	0.11
179	0.4
180	0.85
181	0.07
182	0.66
183	0.24
184	0.71
185	0.41
186	0.42
187	0.6
188	0.58
189	0.75
190	0.22
191	0.72
192	0.65
193	0.81
194	0.46
195	0.49
196	0.3
197	0.99
198	0.22
199	0.01
200	0.65
201	0.11
202	0.5
203	0.75
204	0
205	0.78
206	0.51
207	0.31
208	0.73
209	0.26
210	0.8
211	0.79
212	0.06
213	0.3
214	0.86
215	0.87
216	0.09
217	0.36
218	0.99
219	0.54
220	0.16
221	0.63
222	0.81
223	0.11
224	0.82
225	0.78
226	0.13
227	0.16
228	1
229	0.87
230	0.77
231	0.86
232	0.82
233	1
234	0.77
235	0.35
236	0.4
237	0.21
238	0.41
239	0.85
240	0.22
241	0.15
242	0.84
243	0.29
244	0.66
245	0.09
246	0.66
247	0.43
248	0.72
249	0.05
250	0.68
251	0.09
252	0.71
253	0.19
254	0.68
255	0.46
256	0.74
257	0.53
258	0.1
259	0.43
260	0.38
261	0.48
262	0.07
263	0.71
264	0.34
265	0.88
266	0.07
267	0.77
268	0.92
269	0.65
270	0.74
271	0.4
272	0.68
273	0
274	0.78
275	0.12
276	0.08
277	0.3
278	0.57
279	0.63
280	0.49
281	0.79
282	0.42
283	0.39
284	0.88
285	0.27
286	0.06
287	0.65
288	0.57
289	0.6
290	0.37
291	0.08
292	0.94
293	0.74
294	0.76
295	0.45
296	0.36
297	0.39
298	0.45
299	0.55
300	0.91
301	0.75
302	0.18
303	0.37
304	0.39
305	0.48
306	0.62
307	0.99
308	0.75
309	0.25
310	0.77
311	0
312	0.24
313	0.69
314	0.17
315	0.85
316	0.08
317	0.34
318	0.44
319	0.84
320	0.82
321	0.04
322	0.11
323	0.76
324	0.48
325	0.58
326	0.19
327	0.51
328	0.76
329	0.93
330	0.51
331	0.02
332	0.21
333	0.73
334	0.14
335	0.9
336	0.01
337	0.14
338	0.35
339	0.31
340	0.93
341	0.1
342	0.75
343	0.35
344	0.96
345	0.8
346	0.37
347	0.97
348	0.56
349	0.4
350	0.27
351	0.62
352	0.85
353	0.42
354	0.9
355	0.86
356	0.56
357	0.34
358	0.85
359	0.77
360	0.78
361	0.93
362	0.38
363	0.88
364	0.53
365	0.09
366	0.12
367	0.92
368	0.53
369	0.4
370	0.89
371	0.26
372	0.1
373	0.34
374	0.05
375	0.07
376	0.21
377	0.94
378	0.95
379	0.83
380	0.68
381	0.53
382	0.27
383	0.97
384	0.49
385	0.99
386	0.34
387	0.35
388	0.54
389	0.83
390	0.33
391	0.03
392	0.63
393	0.94
394	0.89
395	0.53
396	0.55
397	0.83
398	0.41
399	0.21
400	0.12
401	0.24
402	0.12
403	0.85
404	0.41
405	0.45
406	0.2
407	0.72
408	0.9
409	0.28
410	0.54
411	0.46
412	0.46
413	0.77
414	0.71
415	0.99
416	0.26
417	0.59
418	0.15
419	0.89
420	0.71
421	0.41
422	0.82
423	0.98
424	0.84
425	0.58
426	0.06
427	0.33
428	0.44
429	0.01
430	0.25
431	0.8
432	0.36
433	0.32
434	0.95
435	0.39
436	0.32
437	0.86
438	0.92
439	0.62
440	0.03
441	0.39
442	0.51
443	0.57
444	0.5
445	0.07
446	0.52
447	0.77
448	0.97
449	0.63
450	0.51
451	0.2
452	0.24
453	0.01
454	0.64
455	0.14
456	0.05
457	0.21
458	0.63
459	0.35
460	0.72
461	0.7
462	0.8
463	0.93
464	0.33
465	0.25
466	0.28
467	0.18
468	0.49
469	0.78
470	0.77
471	0.77
472	0.33
473	0.15
474	0.3
475	0.01
476	0.95
477	0.66
478	0.56
479	0.59
480	0.63
481	0.68
482	0.41
483	0.33
484	0.6
485	0.84
486	0.84
487	0.97
488	0.31
489	0.54
490	0.93
491	0.36
492	0.07
493	0.18
494	0.3
495	0.42
496	0.69
497	0.73
498	0.2
499	0.97
500	0.24
501	0.51
502	0.28
503	0.17
504	0.36
505	0.34
506	0.9
507	0.47
508	0.52
509	0.34
510	0.38
511	0.33
512	0.06
513	0.62
514	0.28
515	0.75
516	0.51
517	0.8
518	0.09
519	0.27
520	0.71
521	0.64
522	0.4
523	0.74
524	0.79
525	0.83
526	0.75
527	0.46
528	0.98
529	0.21
530	0.81
531	0.13
532	0.13
533	0.29
534	0.77
535	0.49
536	0.32
537	0.83
538	0.8
539	0.72
540	0.33
541	0.28
542	0.33
543	0.47
544	0.94
545	0.61
546	0.63
547	0.39
548	0.36
549	0.08
550	0.42
551	0.12
552	0.69
553	0.17
554	0.6
555	0.08
556	0.5
557	0.5
558	0.08
559	0.67
560	0.98
561	0.67
562	0.31
563	0.66
564	0.89
565	0.17
566	0.29
567	0.79
568	0.45
569	0.96
570	0.34
571	0.29
572	0.63
573	0.38
574	0.07
575	0.78
576	0.97
577	0.45
578	0.84
579	0.33
580	1
581	0.95
582	0.32
583	0.38
584	0.57
585	0.54
586	0.18
587	0.73
588	0.44
589	0.96
590	0.33
591	0.12
592	0.42
593	0.53
594	0.11
595	0.97
596	0.55
597	0.87
598	0.26
599	0.12
600	0.79
601	0.48
602	0.68
603	0.64
604	1
605	0.99
606	0.71
607	0.26
608	0.84
609	0.31
610	0.26
611	0.4
612	0.27
613	0.1
614	0.14
615	0.35
616	0.32
617	0.29
618	0.39
619	0.37
620	0.02
621	0.87
622	0.03
623	0.66
624	0.38
625	0.34
626	0.38
627	0.16
628	0.22
629	0.1
630	0
631	0.56
632	0.96
633	0.82
634	0.53
635	0.42
636	0.3
637	0
638	0.48
639	1
640	0.89
641	0.69
642	0.2
643	0.7
644	0.45
645	0.27
646	0.51
647	0.85
648	0.95
649	0.86
650	0.95
651	0.61
652	0.43
653	0.22
654	0.13
655	0.17
656	0.61
657	0.58
658	0.35
659	0.78
660	0.79
661	0.28
662	0.21
663	0.22
664	0.87
665	0.73
666	0.61
667	0.24
668	0.94
669	0.37
670	0.79
671	0.72
672	0.95
673	0.36
674	0.61
675	0.02
676	0.56
677	1
678	0.21
679	0.9
680	0.45
681	0.85
682	0.69
683	0.41
684	0.93
685	0.64
686	0.01
687	0.11
688	0.74
689	0.21
690	0.95
691	0.14
692	0.11
693	0.16
694	0.23
695	0.45
696	0.72
697	0.08
698	0.14
699	0.82
700	0
701	0.57
702	0.5
703	0.43
704	0.64
705	0.18
706	0.47
707	0.53
708	0.26
709	0.39
710	0.02
711	0.04
712	0.84
713	0.54
714	0.76
715	0.24
716	0.24
717	0.34
718	0.82
719	0.74
720	0.87
721	0.18
722	0.86
723	0.42
724	0.91
725	0.6
726	0.8
727	0.89
728	0.03
729	0.39
730	0.43
731	0.65
732	0.36
733	0.96
734	0.29
735	0.01
736	0.14
737	0.76
738	0.81
739	0.6
740	0.91
741	0.32
742	0.13
743	0.72
744	0.94
745	0.82
746	0.72
747	0
748	0.93
749	0.95
750	0.88
751	0.19
752	0.98
753	0.17
754	0.45
755	0.17
756	0.61
757	0.67
758	0.66
759	0.6
760	0.24
761	0.93
762	0.26
763	0.74
764	0
765	0.27
766	0.28
767	0.79
768	0.32
769	0.56
770	0.63
771	0.37
772	0.07
773	0.99
774	0.08
775	0.85
776	0.35
777	0.83
778	0.57
779	0.72
780	0.71
781	0.93
782	0.75
783	0.11
784	0.43
785	0.77
786	0.04
787	0.53
788	0.24
789	0.55
790	0.6
791	0.42
792	0.76
793	0.35
794	0.74
795	0.24
796	0.63
797	0.32
798	0.93
799	0.34
800	0.5
801	0.72
802	0.28
803	0.59
804	0.54
805	0.31
806	0.75
807	0.14
808	0.44
809	0.59
810	0.44
811	0.36
812	0.01
813	0
814	0.71
815	0.04
816	0.59
817	0.8
818	0.92
819	0.23
820	0.53
821	0.67
822	0.56
823	0.63
824	0.32
825	0.59
826	0.52
827	0.75
828	0.86
829	0.15
830	0.96
831	0.19
832	0.11
833	0.9
834	0.42
835	0.57
836	0.76
837	0.93
838	0.8
839	0.35
840	0.55
841	0.72
842	0.3
843	0.29
844	0.97
845	0.06
846	0.63
847	0.89
848	0.19
849	0.81
850	0.91
851	0.54
852	0.04
853	0.05
854	0.83
855	0.2
856	0.38
857	0.73
858	0.39
859	0.31
860	0.46
861	0.27
862	0.19
863	0.54
864	0.67
865	0.39
866	0.13
867	0.42
868	0.44
869	0.17
870	0.47
871	0.33
872	0.48
873	0.59
874	0.62
875	0.91
876	0.25
877	0.94
878	0.64
879	0.75
880	0.46
881	0.01
882	0.55
883	0.88
884	0.23
885	0.97
886	0.72
887	0.11
888	0.17
889	0.41
890	0.93
891	0.21
892	0.04
893	0.27
894	0.79
895	0.43
896	0.4
897	0.34
898	0.22
899	0.58
900	0.16
901	0.06
902	0.19
903	0.82
904	0.08
905	0.29
906	0.21
907	0.04
908	0.46
909	0.87
910	0.2
911	0.38
912	0.04
913	0.45
914	0.01
915	0.47
916	0.02
917	0.02
918	0.15
919	0.37
920	0.62
921	0.68
922	0.96
923	0.47
924	0.53
925	0.91
926	0.41
927	0.67
928	0.03
929	0.17
930	0.58
931	0.09
932	0.5
933	0.19
934	0.69
935	0.71
936	0.68
937	0.06
938	0.76
939	0.28
940	0.4
941	0.79
942	0.07
943	0.07
944	0.05
945	0.54
946	0.73
947	0.49
948	0.81
949	0.22
950	0.93
951	0.93
952	0.96
953	0.4
954	0.33
955	0.73
956	0.77
957	0.24
958	0.46
959	0.71
960	0.24
961	0.24
962	0.63
963	0.23
964	0.64
965	0.49
966	0.8
967	0.82
968	0.29
969	0.4
970	0.93
971	0.25
972	0.43
973	0.13
974	0.08
975	0.46
976	0.88
977	0.43
978	0.01
979	0.42
980	0.79
981	0.07
982	0.29
983	0.1
984	0.63
985	0.94
986	0.71
987	0.37
988	0.31
989	0.78
990	0.16
991	0.54
992	0.12
993	0.27
994	0.71
995	0.24
996	0.78
997	0.23
998	0.63
999	0.62
1000	0.45
