# Supplementary material for: A Regularized MANOVA Test for Semicontinuous High‐Dimensional Data
Source: Biom J. 2025 Apr 29;67(3):e70054. doi: 10.1002/bimj.70054 (PMC12041841; doi:10.1002/bimj.70054)
Supplement: Supplementary file 1 — Supporting information [file BIMJ-67-e70054-s001.zip › Replicability/Results_CHEN/K2/H0/CHEN-H0-10-50-0.2-0.txt]

1	0.06
2	0.06
3	0.19
4	0.14
5	0.96
6	0.89
7	0.93
8	0.1
9	0.22
10	0.47
11	0.34
12	0.47
13	0.74
14	0.1
15	0.87
16	0.58
17	0.4
18	0.1
19	0.39
20	0.26
21	0.41
22	0.26
23	0.53
24	0.44
25	0.39
26	0.3
27	0.68
28	0.65
29	0.77
30	0.28
31	0.27
32	0.09
33	0.34
34	0.78
35	0.95
36	0.86
37	0.62
38	0.76
39	0.06
40	0.27
41	0.73
42	0.03
43	0.86
44	0.61
45	0.83
46	0.88
47	0.6
48	0.4
49	0.89
50	0.99
51	0.51
52	0.36
53	0.61
54	0.98
55	0.59
56	0.9
57	0.89
58	0.47
59	0.94
60	0.27
61	0.99
62	0.31
63	0.4
64	0.94
65	0.93
66	0.65
67	0.19
68	0.03
69	0.1
70	0.81
71	0.3
72	0.5
73	0.99
74	0.96
75	0.1
76	0.46
77	0.57
78	0.11
79	0.02
80	0.39
81	0.58
82	0.13
83	0.79
84	0.05
85	0.8
86	0.53
87	0.54
88	0.03
89	0.67
90	0.59
91	0.26
92	0.83
93	0.15
94	0.97
95	0.44
96	0.26
97	0.95
98	0.76
99	0.64
100	0.55
101	0.18
102	0.81
103	0.69
104	0.36
105	0.13
106	0.4
107	0.6
108	0.98
109	0.96
110	0.31
111	0.81
112	0.4
113	0.14
114	0.65
115	0.96
116	0.45
117	0.52
118	0.75
119	0.11
120	0.97
121	0.1
122	0.89
123	0.18
124	0.79
125	0.34
126	0.3
127	0.38
128	0.15
129	0
130	0.7
131	0.34
132	0.32
133	0.61
134	0.61
135	0.57
136	0.7
137	0.62
138	0.98
139	0.84
140	0.53
141	0.47
142	0.63
143	0.4
144	0.91
145	0.21
146	0.37
147	0.07
148	0.66
149	0.57
150	0.86
151	0.89
152	0.89
153	0.8
154	0.76
155	0.13
156	0.42
157	0.23
158	0.93
159	0.11
160	0.31
161	0.11
162	0.84
163	0.01
164	0.28
165	0.75
166	0.89
167	0.17
168	0.47
169	0.32
170	0.96
171	0.89
172	0.34
173	1
174	0.34
175	0.6
176	0.71
177	0.93
178	0.23
179	0.67
180	0.97
181	0.25
182	0.58
183	0.48
184	0.7
185	0.16
186	0.4
187	0.32
188	0.36
189	0.67
190	0.39
191	0.65
192	0.59
193	0.75
194	0.17
195	0.54
196	0.22
197	1
198	0.33
199	0.28
200	0.24
201	0.21
202	0.13
203	0.64
204	0.71
205	0.76
206	0.6
207	0.19
208	0.41
209	0.02
210	0.62
211	0.91
212	0.04
213	0.25
214	0.79
215	0.74
216	0.16
217	0.17
218	0.98
219	0.44
220	0.43
221	0.43
222	0.62
223	0.03
224	0.73
225	0.91
226	0.51
227	0.57
228	0.91
229	0.8
230	0.72
231	0.91
232	0.65
233	0.99
234	0.9
235	0.67
236	0.3
237	0.06
238	0.17
239	0.82
240	0.26
241	0.08
242	0.63
243	0.42
244	0.37
245	0.42
246	0.48
247	0.32
248	0.36
249	0.03
250	0.82
251	0.28
252	0.71
253	0.59
254	0.63
255	0.9
256	0.84
257	0.79
258	0.39
259	0.31
260	0.14
261	0.38
262	0.54
263	0.56
264	0.33
265	0.69
266	0.31
267	0.84
268	0.85
269	0.28
270	0.62
271	0.55
272	0.96
273	0.33
274	0.66
275	0.05
276	0.12
277	0.37
278	0.46
279	0.69
280	0.15
281	0.93
282	0.4
283	0.29
284	0.78
285	0.16
286	0.53
287	0.47
288	0.43
289	0.59
290	0.16
291	0.18
292	0.88
293	0.48
294	0.57
295	0.52
296	0.08
297	0.48
298	0.78
299	0.56
300	0.81
301	0.36
302	0.1
303	0.96
304	0.17
305	0.47
306	0.9
307	0.84
308	0.59
309	0.42
310	0.83
311	0.49
312	0.51
313	0.43
314	0.15
315	0.89
316	0.71
317	0.26
318	0.64
319	0.64
320	0.86
321	0.18
322	0.16
323	0.92
324	0.93
325	0.51
326	0.09
327	0.55
328	0.55
329	0.84
330	0.21
331	0.34
332	0.47
333	0.64
334	0.36
335	0.92
336	0.2
337	0.73
338	0.26
339	0.03
340	0.91
341	0.06
342	0.87
343	0.15
344	0.97
345	0.57
346	0.27
347	1
348	0.65
349	0.53
350	0.1
351	0.27
352	0.74
353	0.32
354	0.82
355	0.93
356	0.45
357	0.27
358	0.58
359	0.73
360	0.64
361	0.8
362	0.25
363	0.9
364	0.58
365	0.05
366	0.54
367	0.67
368	0.66
369	0.33
370	0.98
371	0.18
372	0.81
373	0.54
374	0.01
375	0.09
376	0.03
377	0.68
378	0.92
379	0.48
380	0.71
381	0.34
382	0.08
383	0.97
384	0.87
385	0.98
386	0.55
387	0.42
388	0.37
389	0.53
390	0.13
391	0.22
392	0.48
393	0.8
394	0.55
395	0.38
396	0.57
397	0.68
398	0.18
399	0.07
400	0.05
401	0.55
402	0.53
403	0.78
404	0.4
405	0.68
406	0.12
407	0.52
408	0.83
409	0.14
410	0.29
411	0.59
412	0.57
413	0.87
414	0.6
415	0.76
416	0.22
417	0.66
418	0.11
419	0.85
420	0.59
421	0.24
422	0.44
423	0.96
424	0.91
425	0.51
426	0.69
427	0.65
428	0.49
429	0.97
430	0.09
431	0.51
432	0.26
433	0.45
434	0.94
435	0.39
436	0.17
437	0.94
438	0.32
439	0.8
440	0.15
441	0.21
442	0.41
443	0.34
444	0.52
445	0.73
446	0.21
447	0.76
448	1
449	0.54
450	0.62
451	0.39
452	0.56
453	0
454	0.73
455	0.06
456	0.09
457	0.36
458	0.44
459	0.25
460	0.64
461	0.57
462	0.93
463	0.73
464	0.93
465	0.06
466	0.45
467	0.02
468	0.51
469	0.88
470	0.66
471	0.48
472	0.53
473	0.07
474	0.42
475	0.02
476	0.86
477	0.48
478	0.13
479	0.48
480	0.72
481	0.6
482	0.27
483	0.12
484	0.48
485	0.66
486	0.45
487	0.99
488	0.09
489	0.5
490	0.8
491	0.2
492	0.06
493	0.14
494	0.43
495	0.43
496	0.49
497	0.83
498	0.04
499	0.88
500	0.25
501	0.28
502	0.06
503	0.07
504	0.78
505	0.1
506	0.89
507	0.36
508	0.79
509	0.46
510	0.19
511	0.34
512	0.57
513	0.45
514	0.1
515	0.61
516	0.57
517	0.74
518	0.04
519	0.27
520	0.49
521	0.56
522	0.27
523	0.67
524	0.78
525	1
526	0.59
527	0.52
528	1
529	0.25
530	0.82
531	0.04
532	0
533	0.22
534	0.92
535	0.16
536	0.18
537	0.72
538	0.61
539	0.5
540	0.4
541	0.2
542	0.21
543	0.92
544	0.89
545	0.12
546	0.51
547	0.6
548	0.3
549	0.27
550	0.76
551	0.08
552	0.46
553	0.03
554	0.31
555	0.1
556	0.83
557	0.8
558	0.07
559	0.65
560	0.99
561	0.37
562	0.16
563	0.93
564	0.6
565	0.49
566	0.09
567	0.64
568	0.51
569	0.94
570	0.62
571	0.33
572	0.55
573	0.27
574	0.14
575	0.95
576	0.99
577	0.68
578	0.77
579	0.94
580	0.99
581	0.9
582	0.29
583	0.44
584	0.28
585	0.28
586	0.45
587	0.68
588	0.29
589	0.96
590	0.86
591	0.06
592	0.42
593	0.58
594	0
595	0.54
596	0.66
597	0.67
598	0.44
599	0.39
600	0.62
601	0.43
602	0.47
603	0.66
604	0.99
605	0.88
606	0.76
607	0.21
608	0.6
609	0.45
610	0.44
611	0.39
612	0.37
613	0.36
614	0.64
615	0.48
616	0.36
617	0.54
618	0.93
619	0.76
620	0.48
621	0.91
622	0.11
623	0.38
624	0.54
625	0.14
626	0.22
627	0.04
628	0.23
629	0
630	0.91
631	0.52
632	1
633	0.64
634	0.51
635	0.26
636	0.04
637	0
638	0.31
639	1
640	0.7
641	0.73
642	0.12
643	0.66
644	0.38
645	0.74
646	0.28
647	0.63
648	0.84
649	0.74
650	1
651	0.76
652	0.46
653	0.19
654	0.28
655	0.23
656	0.78
657	0.5
658	0.33
659	0.56
660	0.86
661	0.26
662	0.11
663	0.16
664	0.83
665	0.61
666	0.42
667	0.1
668	0.97
669	0.33
670	0.97
671	0.64
672	0.92
673	0.29
674	0.33
675	0.21
676	0.37
677	0.96
678	0.4
679	0.92
680	0.23
681	0.93
682	0.85
683	0.1
684	0.9
685	0.15
686	0.3
687	0.02
688	0.77
689	0.05
690	0.99
691	0.13
692	0.11
693	0.14
694	0.29
695	0.61
696	0.71
697	0
698	0.61
699	0.68
700	0.35
701	0.42
702	0.36
703	0.13
704	0.3
705	0.63
706	0.29
707	0.4
708	0.05
709	0.26
710	0.01
711	0.14
712	0.59
713	0.44
714	0.73
715	0.03
716	0.6
717	0.68
718	0.63
719	0.85
720	0.89
721	0.73
722	0.58
723	0.68
724	0.97
725	0.36
726	0.82
727	0.99
728	0.13
729	0.13
730	0.08
731	0.51
732	0.54
733	0.86
734	0.28
735	0.03
736	0.01
737	0.87
738	0.53
739	0.59
740	0.88
741	0.18
742	0.01
743	0.48
744	0.96
745	0.47
746	0.64
747	0.04
748	1
749	0.91
750	0.88
751	0.11
752	0.96
753	0.14
754	0.58
755	0.41
756	0.45
757	0.72
758	0.51
759	0.64
760	0.25
761	0.72
762	0.5
763	0.79
764	0.84
765	0.1
766	0.38
767	0.77
768	0.77
769	0.97
770	0.79
771	0.46
772	0.16
773	0.98
774	0.43
775	0.91
776	0.33
777	0.99
778	0.65
779	0.5
780	0.71
781	0.93
782	0.75
783	0.86
784	0.36
785	0.87
786	0
787	0.2
788	0.25
789	0.69
790	0.29
791	0.27
792	0.7
793	0.19
794	0.61
795	0.15
796	0.62
797	0.29
798	0.97
799	0.21
800	0.63
801	0.91
802	0.24
803	0.36
804	0.72
805	0.15
806	0.64
807	0.08
808	0.52
809	0.32
810	0.27
811	0.18
812	0.14
813	0.45
814	0.62
815	0.28
816	0.75
817	0.94
818	0.95
819	0.21
820	0.89
821	0.66
822	0.22
823	0.57
824	0.71
825	0.32
826	0.12
827	0.64
828	0.8
829	0.21
830	0.94
831	0.22
832	0.27
833	0.86
834	0.34
835	0.46
836	0.55
837	0.8
838	0.67
839	0.16
840	0.44
841	0.57
842	0.27
843	0.29
844	0.89
845	0.57
846	0.33
847	1
848	0.2
849	0.69
850	0.86
851	0.74
852	0.15
853	0.03
854	0.6
855	0.21
856	0.47
857	0.27
858	0.72
859	0.09
860	0.37
861	0.21
862	0.02
863	0.29
864	0.64
865	0.53
866	0.38
867	0.43
868	0.19
869	0.02
870	1
871	0.61
872	0.22
873	0.44
874	0.32
875	0.76
876	0.33
877	0.95
878	0.71
879	0.84
880	0.33
881	0.08
882	0.44
883	0.76
884	0.11
885	1
886	0.44
887	0.16
888	0.3
889	0.37
890	0.99
891	0.25
892	0
893	0.05
894	0.7
895	0.33
896	0.33
897	0.52
898	0.21
899	0.37
900	0.1
901	0.16
902	0.11
903	0.87
904	0.03
905	0.37
906	0.03
907	0.03
908	0.25
909	0.8
910	0.26
911	0.81
912	0.44
913	0.42
914	0.31
915	0.23
916	0.72
917	0.35
918	0.6
919	0.17
920	0.56
921	0.46
922	0.92
923	0.61
924	0.46
925	0.84
926	0.4
927	0.74
928	0.51
929	0.26
930	0.69
931	0.58
932	0.33
933	0.37
934	0.71
935	0.56
936	0.47
937	0.21
938	0.65
939	0.2
940	0.17
941	0.28
942	0.05
943	0.35
944	0.09
945	0.16
946	0.43
947	0.33
948	0.54
949	0
950	0.93
951	0.85
952	0.85
953	0.26
954	0.14
955	0.77
956	0.85
957	0.31
958	0.44
959	0.75
960	0.17
961	0.35
962	0.54
963	0.15
964	0.48
965	0.31
966	0.72
967	0.5
968	0.19
969	0.21
970	0.86
971	0.05
972	0.47
973	0.03
974	0.26
975	0.45
976	0.96
977	0.38
978	0.11
979	0.18
980	0.8
981	0.11
982	0.5
983	0.32
984	0.6
985	0.93
986	0.53
987	0.3
988	0.2
989	0.97
990	0.15
991	0.42
992	0.01
993	0.37
994	0.83
995	0.61
996	0.76
997	0.25
998	0.83
999	0.29
1000	0.41
