# Supplementary material for: A Regularized MANOVA Test for Semicontinuous High‐Dimensional Data
Source: Biom J. 2025 Apr 29;67(3):e70054. doi: 10.1002/bimj.70054 (PMC12041841; doi:10.1002/bimj.70054)
Supplement: Supplementary file 1 — Supporting information [file BIMJ-67-e70054-s001.zip › Replicability/Results_CHEN/K2/H0/CHEN-H0-10-50-0.5-0.4.txt]

1	0.58
2	0.13
3	0.91
4	0.08
5	0.5
6	0.63
7	0.34
8	0.03
9	0.27
10	0.8
11	0.48
12	0.07
13	0.6
14	0.17
15	0.49
16	0.82
17	0.27
18	0.03
19	0.84
20	0.78
21	0.46
22	0.01
23	0.54
24	0.89
25	0.58
26	0.73
27	0.17
28	0.74
29	0.62
30	0.48
31	0.31
32	0.47
33	0.81
34	0.47
35	0.63
36	0.31
37	0.04
38	0.34
39	0.75
40	0.05
41	0.34
42	0.28
43	0.49
44	0.59
45	0.66
46	0.85
47	0.51
48	0
49	0.76
50	0.77
51	0.45
52	0.73
53	0
54	0.03
55	0.03
56	0.47
57	0.34
58	0.86
59	0.4
60	0.44
61	0.4
62	0.1
63	0.49
64	0.94
65	0.49
66	0.22
67	0.73
68	0.01
69	0.17
70	0.65
71	0.84
72	0.03
73	1
74	0.91
75	0.45
76	0.41
77	0.67
78	0.12
79	0.94
80	0.52
81	0.68
82	0.96
83	0.06
84	0.56
85	0.19
86	0.88
87	0.1
88	0.39
89	0.99
90	0.38
91	0.86
92	0.67
93	0.66
94	0.38
95	0.12
96	0.21
97	0.7
98	0.89
99	0.71
100	0.81
101	0.39
102	0.13
103	0.24
104	0.1
105	0.82
106	0.41
107	0.55
108	0.2
109	0.12
110	0.13
111	0.24
112	0.98
113	0.26
114	0.09
115	0.95
116	0.73
117	0.45
118	1
119	0.26
120	0.76
121	0.49
122	0.99
123	0.22
124	0.31
125	0.11
126	0.55
127	0.33
128	0.81
129	0.03
130	0.78
131	0.06
132	0.01
133	0.56
134	0.51
135	0.25
136	0.79
137	0.4
138	0.66
139	0.72
140	0.78
141	0.55
142	0.67
143	0.45
144	0.96
145	0.57
146	0.15
147	0.76
148	0.36
149	0.19
150	0.24
151	0.19
152	0.36
153	0.55
154	0.64
155	0.22
156	0.41
157	0.84
158	0.8
159	0.67
160	0.99
161	0.01
162	0.98
163	0.25
164	0.16
165	0.77
166	0.79
167	0.26
168	0.08
169	0.75
170	0.83
171	0.21
172	0.78
173	0.87
174	0.4
175	0.44
176	0.21
177	0.21
178	0.24
179	1
180	0.66
181	0.36
182	0.07
183	0.88
184	0.89
185	0.68
186	0.51
187	0.86
188	0.36
189	0.84
190	0.02
191	0.52
192	0.16
193	0.99
194	0.76
195	0.53
196	0.22
197	0.43
198	0.31
199	0.1
200	0.15
201	0.39
202	0.76
203	0.37
204	0.02
205	0.83
206	0.15
207	0.19
208	0.68
209	0.5
210	0.53
211	0.77
212	0.81
213	0.95
214	0.26
215	0.11
216	0.08
217	0.53
218	0.76
219	0.74
220	0.83
221	0.85
222	0.46
223	0.17
224	0.73
225	0.37
226	0.96
227	0.17
228	0.41
229	0.2
230	0.55
231	0.89
232	0.24
233	0.92
234	0.38
235	0.69
236	0.71
237	0.52
238	0.68
239	0.79
240	0.03
241	0.96
242	0.95
243	0.8
244	0.7
245	0.51
246	0.57
247	0.58
248	0.16
249	0.27
250	0.79
251	0.89
252	0.37
253	0.49
254	0.7
255	0.71
256	0.57
257	0.43
258	0.33
259	0.85
260	0.34
261	0.83
262	0.99
263	0.72
264	0.73
265	0.3
266	0.27
267	0.73
268	0.04
269	0.19
270	0.83
271	0.53
272	0.89
273	0.2
274	0.85
275	0.76
276	0.35
277	0.81
278	0.66
279	0.36
280	0.23
281	0.46
282	0.83
283	0.38
284	0.63
285	0.63
286	0.1
287	0.5
288	0.54
289	0.74
290	0.42
291	0.04
292	0.74
293	0.24
294	0.85
295	0.46
296	0.52
297	0.66
298	0.04
299	0.22
300	0.89
301	0.56
302	0.13
303	0.23
304	0.99
305	0.61
306	0.85
307	0.75
308	0.91
309	0.19
310	0.88
311	0.91
312	0.44
313	0.47
314	0.36
315	0.21
316	0
317	0.6
318	0.54
319	0.91
320	0.46
321	0.14
322	0.4
323	0.08
324	0.02
325	0.88
326	0.09
327	0.66
328	0.59
329	0.91
330	0.39
331	0.7
332	0.38
333	0.91
334	0.88
335	0.7
336	0.6
337	0.57
338	0.24
339	0.52
340	0.73
341	0.03
342	0.72
343	0.13
344	0.91
345	0.89
346	0.28
347	0.96
348	0.69
349	0.02
350	0.08
351	0.71
352	0.47
353	0.91
354	0.12
355	0.74
356	0.73
357	0.76
358	0.75
359	0.59
360	0.82
361	0.87
362	0.65
363	0.69
364	0.29
365	0.11
366	0.47
367	0.26
368	0.03
369	0.53
370	0.72
371	0.79
372	0.44
373	0.22
374	0.88
375	0.13
376	0.34
377	0.32
378	0.84
379	0.85
380	0.22
381	0.55
382	0.37
383	0.34
384	0.63
385	0.52
386	0.43
387	0.14
388	0.5
389	0.72
390	0.73
391	0.42
392	0.37
393	0.64
394	0.75
395	0.14
396	0.51
397	0.67
398	0.29
399	0.47
400	0.02
401	0.78
402	0.1
403	0.42
404	0.35
405	0.08
406	0.79
407	0.37
408	0.71
409	0.99
410	0.46
411	0.4
412	0.88
413	0.5
414	0.37
415	0.83
416	0.17
417	0.89
418	1
419	0.94
420	0.46
421	0.94
422	0.41
423	0.91
424	0.25
425	0.71
426	0.69
427	0.21
428	0.42
429	0
430	0.33
431	0.5
432	0.31
433	0.49
434	0.6
435	0.17
436	0.95
437	0.18
438	0.65
439	0.5
440	0.05
441	0.37
442	0.87
443	0.97
444	0.18
445	0.27
446	0.31
447	0.79
448	0.68
449	0.19
450	0.94
451	0.82
452	0.07
453	0.15
454	0.06
455	0.5
456	0.31
457	0.17
458	0.48
459	0.62
460	0.45
461	0.4
462	0.72
463	0.2
464	0.74
465	0.19
466	0.65
467	0.47
468	0.48
469	0.4
470	0.54
471	0.56
472	0.33
473	0.28
474	0.22
475	0.13
476	0.95
477	0.8
478	0.67
479	0.34
480	0.93
481	0.74
482	0.31
483	0.6
484	0.5
485	0.78
486	0.55
487	0.64
488	0.55
489	0.18
490	0.24
491	0.11
492	0.46
493	0.78
494	0.11
495	0.8
496	0.78
497	0.47
498	0.06
499	0.96
500	0.92
501	0.71
502	0.24
503	0.14
504	0.82
505	0.44
506	0.46
507	0.13
508	0.88
509	0.28
510	0.46
511	0.49
512	0.17
513	0.46
514	0.51
515	0.94
516	0.61
517	0.64
518	0.12
519	0.63
520	0.27
521	0.28
522	0.76
523	0.56
524	0.78
525	0.23
526	0.75
527	0.96
528	0.55
529	0.63
530	0.26
531	0.87
532	0.81
533	0.34
534	0
535	0.66
536	0.46
537	0.03
538	0.11
539	0.87
540	0.81
541	0.79
542	0.9
543	0.42
544	0.52
545	0.85
546	0.85
547	0.82
548	0.43
549	0.21
550	0.33
551	0.24
552	0.67
553	0.9
554	0.22
555	0.18
556	0.9
557	0.92
558	0.13
559	0.69
560	0.36
561	0.57
562	0.26
563	0.3
564	0.57
565	0.19
566	0.42
567	0.29
568	0.36
569	0.71
570	0.48
571	0.14
572	0.8
573	0.38
574	0.01
575	0.67
576	0.32
577	0.11
578	0.9
579	0.39
580	0.88
581	0.82
582	0.91
583	0.88
584	0.06
585	0.36
586	0.64
587	0.14
588	0.38
589	0.62
590	0.2
591	0.92
592	0.9
593	0.69
594	0.75
595	0.69
596	0.48
597	0.96
598	0.16
599	0.4
600	0.88
601	0.28
602	0.59
603	0.31
604	0.49
605	0.19
606	0.28
607	0.49
608	0.33
609	0.62
610	0.17
611	0.25
612	0.04
613	0.87
614	0.29
615	0.2
616	0.94
617	0.36
618	0.04
619	0.87
620	0.1
621	0.62
622	0.03
623	0.95
624	0.06
625	0.86
626	0.42
627	0.04
628	0.7
629	0.77
630	0.03
631	0.91
632	0.47
633	0.59
634	0.15
635	0.5
636	0.95
637	0.19
638	0.83
639	0.79
640	0.9
641	0.64
642	0.49
643	0.33
644	0.94
645	0.07
646	0.21
647	0.16
648	0.68
649	0.86
650	0.3
651	0.3
652	0.9
653	0.52
654	0.07
655	0.83
656	0.58
657	0.9
658	0.9
659	0.91
660	0.86
661	0.72
662	0.04
663	0.62
664	0.94
665	0.46
666	0.44
667	0.18
668	0.66
669	0.55
670	0.33
671	0.96
672	0.76
673	0.16
674	0.52
675	0.04
676	0.23
677	0.2
678	0.51
679	0.61
680	0.23
681	0.79
682	0.8
683	0.75
684	0.92
685	0.72
686	0.23
687	0.13
688	0.99
689	0.43
690	0.85
691	0.72
692	0
693	0.99
694	0.6
695	0.59
696	0.39
697	0.78
698	0.44
699	0.94
700	0.26
701	0.34
702	0.75
703	0.63
704	0.73
705	0.62
706	0.63
707	0.58
708	0.19
709	0.14
710	0.92
711	0.92
712	0.9
713	0.08
714	0.39
715	0.14
716	0.89
717	0.11
718	0.7
719	0.18
720	0.36
721	0.86
722	0.57
723	0.3
724	0.89
725	0.73
726	0.53
727	0.53
728	0.11
729	0.92
730	0.59
731	0.6
732	0.7
733	0.25
734	0.13
735	0.18
736	0.06
737	0.76
738	0.71
739	0.68
740	0.42
741	0.1
742	0.42
743	0.58
744	0.57
745	0.77
746	0.09
747	0.19
748	0.39
749	0.89
750	0.48
751	0.51
752	0.5
753	0.43
754	0.89
755	0.01
756	0.67
757	0.5
758	0.81
759	0.37
760	0.02
761	0.59
762	0.28
763	0.31
764	0.23
765	0.41
766	0.15
767	0.8
768	0.44
769	0.48
770	0.3
771	0.86
772	1
773	0.89
774	0.85
775	0.58
776	0.52
777	0.71
778	0.04
779	0.92
780	0.9
781	0.66
782	0.15
783	0.2
784	0.53
785	0.33
786	0.65
787	0.1
788	0.17
789	0.52
790	0.3
791	0.1
792	0.87
793	0.97
794	0.31
795	0.51
796	0.85
797	0.43
798	0.89
799	0.89
800	0.99
801	0.39
802	0.01
803	0.3
804	0.64
805	0.51
806	0.62
807	0.53
808	0.34
809	0.68
810	0.53
811	0.48
812	0.98
813	0.65
814	0.49
815	0.07
816	0.22
817	0.59
818	0.47
819	0.55
820	0.13
821	0.09
822	0.47
823	0.73
824	0.51
825	0
826	0.51
827	0.11
828	0.7
829	0.78
830	0.7
831	0.44
832	0.08
833	0.95
834	0.32
835	0.23
836	0.55
837	0.48
838	0.91
839	0.27
840	0.82
841	0.81
842	0.88
843	0.48
844	0.17
845	0.15
846	0.66
847	0.54
848	0.13
849	0.67
850	0.78
851	0.28
852	0.45
853	0.05
854	0.45
855	0.15
856	0.31
857	0.1
858	0.15
859	0.97
860	0.73
861	0.75
862	0.94
863	0.54
864	0.21
865	0.24
866	0
867	0.63
868	0.25
869	0.81
870	0.24
871	0.01
872	0.87
873	0.43
874	0.59
875	0.32
876	0.42
877	0.96
878	0.27
879	0.46
880	0.23
881	0.18
882	0.97
883	0.5
884	0.14
885	0.67
886	0.63
887	0.27
888	0.76
889	0.3
890	0.97
891	0.61
892	0.08
893	0.29
894	0.82
895	0.76
896	0.75
897	0.01
898	0.27
899	0.25
900	0.42
901	0.91
902	0.53
903	0.92
904	0.68
905	0.68
906	0.32
907	0.11
908	0.97
909	0.17
910	0.75
911	0.79
912	0.5
913	0.39
914	0
915	0.54
916	0.08
917	0.43
918	0.7
919	0.64
920	0.97
921	0.31
922	0.62
923	0.21
924	0.6
925	0.95
926	0.02
927	0.92
928	0.7
929	0.04
930	0.96
931	0.45
932	0.72
933	0.23
934	0.87
935	0.92
936	0.8
937	0.06
938	0.96
939	0.26
940	0.26
941	0.5
942	0
943	0.3
944	0.06
945	0.14
946	0.15
947	0.76
948	0.75
949	0.85
950	0.72
951	0.6
952	0.83
953	0.77
954	0.66
955	0.4
956	0.58
957	0.43
958	0.32
959	0.4
960	0.43
961	0.23
962	0.9
963	0.9
964	0.69
965	0.33
966	0.43
967	0.57
968	0.87
969	0.9
970	0.18
971	0.83
972	0.4
973	0.41
974	0.42
975	0.6
976	0.41
977	0.21
978	0.91
979	0.96
980	0.34
981	0.67
982	0.04
983	0.44
984	0.08
985	0.76
986	0.4
987	0.39
988	0.8
989	0.19
990	0.67
991	0.84
992	0.79
993	0.98
994	0.32
995	0.06
996	0.72
997	0.64
998	0.74
999	0.78
1000	0.22
