# Supplementary material for: A Regularized MANOVA Test for Semicontinuous High‐Dimensional Data
Source: Biom J. 2025 Apr 29;67(3):e70054. doi: 10.1002/bimj.70054 (PMC12041841; doi:10.1002/bimj.70054)
Supplement: Supplementary file 1 — Supporting information [file BIMJ-67-e70054-s001.zip › Replicability/Results_CHEN/K2/H0/CHEN-H0-10-50-0.5-0.txt]

1	0.29
2	0.28
3	0.96
4	0.05
5	0.58
6	0.79
7	0.42
8	0.24
9	0.81
10	0.8
11	0.27
12	0.03
13	0.46
14	0.26
15	0.15
16	0.71
17	0.28
18	0.01
19	0.75
20	0.63
21	0.49
22	0
23	0.47
24	0.9
25	0.9
26	0.53
27	0.17
28	0.55
29	0.35
30	0.52
31	0.29
32	0.72
33	0.68
34	0.45
35	0.63
36	0.27
37	0.05
38	0.34
39	0.77
40	0.6
41	0.52
42	0.58
43	0.28
44	0.43
45	0.74
46	0.77
47	0.54
48	0.1
49	0.89
50	0.65
51	0.24
52	0.41
53	0
54	0.21
55	0.05
56	0.63
57	0.39
58	0.75
59	0.36
60	0.14
61	0.42
62	0.09
63	0.72
64	0.78
65	0.22
66	0.15
67	0.61
68	0.08
69	0.04
70	0.56
71	0.89
72	0.02
73	1
74	0.87
75	0.37
76	0.38
77	0.44
78	0.09
79	0.94
80	0.39
81	0.55
82	0.87
83	0.08
84	0.31
85	0.17
86	0.63
87	0.13
88	0.4
89	0.87
90	0.35
91	0.86
92	0.27
93	0.73
94	0.23
95	0.13
96	0.68
97	0.73
98	0.81
99	0.44
100	0.69
101	0.48
102	0.09
103	0.25
104	0.01
105	0.82
106	0.44
107	0.56
108	0.02
109	0.08
110	0.23
111	0.13
112	0.98
113	0.25
114	0.08
115	0.98
116	0.31
117	0.37
118	1
119	0.33
120	0.64
121	0.73
122	0.91
123	0.17
124	0.31
125	0.22
126	0.62
127	0.16
128	0.8
129	0.01
130	0.79
131	0.06
132	0.19
133	0.74
134	0.85
135	0.36
136	0.84
137	0.46
138	0.8
139	0.74
140	0.62
141	0.5
142	0.82
143	0.54
144	0.96
145	0.56
146	0.36
147	0.76
148	0.25
149	0.12
150	0.5
151	0.41
152	0.4
153	0.51
154	0.51
155	0.17
156	0.37
157	0.84
158	0.88
159	0.69
160	0.99
161	0.04
162	0.92
163	0.05
164	0.03
165	0.92
166	0.53
167	0.34
168	0.01
169	0.72
170	0.89
171	0.32
172	0.86
173	0.6
174	0.43
175	0.46
176	0.5
177	0.35
178	0.3
179	0.99
180	0.62
181	0.54
182	0.06
183	0.62
184	0.89
185	0.75
186	0.51
187	0.71
188	0.33
189	0.84
190	0.24
191	0.3
192	0.15
193	0.89
194	0.65
195	0.63
196	0.17
197	0.58
198	0.3
199	0.44
200	0.08
201	0.46
202	0.69
203	0.28
204	0.57
205	0.68
206	0.35
207	0.03
208	0.68
209	0.71
210	0.1
211	0.32
212	0.49
213	0.96
214	0.4
215	0.14
216	0.06
217	0.71
218	0.78
219	0.87
220	0.24
221	0.81
222	0.34
223	0.19
224	0.77
225	0.6
226	0.9
227	0.24
228	0.41
229	0.3
230	0.54
231	0.89
232	0.11
233	0.89
234	0.57
235	1
236	0.58
237	0.12
238	0.73
239	0.77
240	0.02
241	0.85
242	0.95
243	0.9
244	0.66
245	0.13
246	0.61
247	0.91
248	0.1
249	0.16
250	0.76
251	0.59
252	0.44
253	0.38
254	0.4
255	0.74
256	0.81
257	0.67
258	0.74
259	0.95
260	0.22
261	0.8
262	0.83
263	0.8
264	0.8
265	0.27
266	0.34
267	0.85
268	0.02
269	0.44
270	0.63
271	0.47
272	0.81
273	0.36
274	0.57
275	0.68
276	0.69
277	0.4
278	0.79
279	0.02
280	0.11
281	0.67
282	0.71
283	0.44
284	0.62
285	0.63
286	0.55
287	0.31
288	0.58
289	0.75
290	0.31
291	0.06
292	0.86
293	0.13
294	0.87
295	0.2
296	0.29
297	0.82
298	0.5
299	0.28
300	0.82
301	0.09
302	0.08
303	0.59
304	0.96
305	0.77
306	0.79
307	0.54
308	0.87
309	0.26
310	0.89
311	0.85
312	0.71
313	0.44
314	0.2
315	0.17
316	0.04
317	0.57
318	0.22
319	0.94
320	0.56
321	0.38
322	0.23
323	0.3
324	0.18
325	0.88
326	0.03
327	0.85
328	0.72
329	0.98
330	0.33
331	0.94
332	0.56
333	0.92
334	0.91
335	0.78
336	0.63
337	0.86
338	0.26
339	0.28
340	0.68
341	0.08
342	0.83
343	0.04
344	0.93
345	0.44
346	0.27
347	0.93
348	0.53
349	0.03
350	0.01
351	0.09
352	0.17
353	0.85
354	0.04
355	0.74
356	0.87
357	0.79
358	0.78
359	0.56
360	0.65
361	0.89
362	0.76
363	0.59
364	0.38
365	0.27
366	0.49
367	0.04
368	0.03
369	0.5
370	0.52
371	0.66
372	0.9
373	0.48
374	0.5
375	0.13
376	0.57
377	0.27
378	0.88
379	0.64
380	0.15
381	0.39
382	0.58
383	0.77
384	0.44
385	0.64
386	0.1
387	0.13
388	0.67
389	0.35
390	0.74
391	0.69
392	0.49
393	0.64
394	0.53
395	0.17
396	0.33
397	0.88
398	0.28
399	0.35
400	0
401	0.78
402	0.39
403	0.43
404	0.17
405	0.2
406	0.79
407	0.05
408	0.62
409	0.88
410	0.46
411	0.7
412	0.88
413	0.84
414	0.29
415	0.83
416	0.18
417	0.95
418	0.83
419	0.87
420	0.41
421	0.88
422	0.39
423	0.91
424	0.43
425	0.56
426	0.99
427	0.61
428	0.49
429	0.07
430	0.41
431	0.73
432	0.31
433	0.75
434	0.15
435	0.31
436	0.66
437	0.39
438	0.6
439	0.91
440	0.32
441	0.47
442	0.89
443	1
444	0.24
445	0.24
446	0.11
447	0.65
448	0.59
449	0.35
450	0.97
451	0.83
452	0.29
453	0.82
454	0.03
455	0.64
456	0.2
457	0.6
458	0.38
459	0.86
460	0.65
461	0.53
462	0.46
463	0.17
464	0.98
465	0.26
466	0.68
467	0.21
468	0.89
469	0.39
470	0.64
471	0.59
472	0.28
473	0.44
474	0.16
475	0.48
476	0.83
477	0.71
478	0.48
479	0.9
480	0.77
481	0.67
482	0.17
483	0.66
484	0.57
485	0.83
486	0.42
487	0.36
488	0.49
489	0.06
490	0.24
491	0.03
492	0.44
493	0.74
494	0.06
495	0.8
496	0.31
497	0.29
498	0.03
499	0.93
500	0.75
501	0.85
502	0.18
503	0.01
504	0.76
505	0.42
506	0.51
507	0.06
508	0.82
509	0.61
510	0.28
511	0.8
512	0.57
513	0.29
514	0.5
515	0.94
516	0.64
517	0.75
518	0.47
519	0.58
520	0.17
521	0.26
522	0.81
523	0.54
524	0.72
525	0.45
526	0.74
527	0.89
528	0.85
529	0.94
530	0.25
531	0.94
532	0.98
533	0.34
534	0.08
535	0.19
536	0.5
537	0.02
538	0.06
539	0.78
540	0.8
541	0.66
542	0.86
543	0.74
544	0.38
545	0.85
546	0.85
547	0.74
548	0.34
549	0.61
550	0.54
551	0.16
552	0.55
553	0.9
554	0.33
555	0.5
556	0.57
557	0.89
558	0.09
559	0.48
560	0.2
561	0.8
562	0.28
563	0.55
564	0.62
565	0.37
566	0.63
567	0.05
568	0.75
569	0.68
570	0.63
571	0.02
572	0.9
573	0.13
574	0.07
575	0.67
576	0.26
577	0.19
578	0.93
579	0.67
580	0.89
581	0.76
582	0.5
583	0.88
584	0.08
585	0.28
586	0.71
587	0.02
588	0.35
589	0.71
590	0.62
591	0.85
592	0.84
593	0.77
594	0.85
595	0.2
596	0.2
597	0.62
598	0.21
599	0.97
600	0.94
601	0.57
602	0.42
603	0.27
604	0.79
605	0.41
606	0.26
607	0.43
608	0.08
609	0.51
610	0.2
611	0.49
612	0.02
613	0.72
614	0.79
615	0.31
616	0.55
617	0.42
618	0.24
619	0.91
620	0.58
621	0.19
622	0.35
623	0.95
624	0.02
625	0.84
626	0.18
627	0.04
628	0.45
629	0.72
630	0.21
631	0.81
632	0.8
633	0.41
634	0.12
635	0.2
636	0.95
637	0.04
638	0.96
639	0.62
640	0.6
641	0.72
642	0.32
643	0.18
644	0.94
645	0.1
646	0.13
647	0.01
648	0.56
649	0.86
650	0.47
651	0.44
652	0.63
653	0.44
654	0.21
655	0.77
656	0.73
657	0.8
658	0.92
659	0.98
660	0.86
661	0.79
662	0.08
663	0.77
664	0.87
665	0.55
666	0.47
667	0.24
668	0.73
669	0.72
670	0.67
671	0.98
672	0.84
673	0.23
674	0.35
675	0.64
676	0.15
677	0.26
678	0.6
679	0.72
680	0.31
681	0.7
682	0.88
683	0.46
684	0.92
685	0.6
686	0.87
687	0.18
688	0.99
689	0.73
690	0.99
691	0.97
692	0.07
693	0.59
694	0.7
695	0.68
696	0.5
697	0.76
698	0.44
699	0.8
700	0.77
701	0.38
702	0.7
703	0.9
704	0.31
705	0.14
706	0.43
707	0.68
708	0.14
709	0.19
710	0.92
711	0.98
712	0.79
713	0.06
714	0.33
715	0.07
716	1
717	0.2
718	0.38
719	0.08
720	0.41
721	0.86
722	0.51
723	0.12
724	0.89
725	0.87
726	0.78
727	0.8
728	0.09
729	0.95
730	0.46
731	0.7
732	0.74
733	0.28
734	0
735	0.54
736	0
737	0.84
738	0.58
739	0.8
740	0.28
741	0.11
742	0.22
743	0.69
744	0.47
745	0.37
746	0.06
747	0.18
748	0.93
749	0.97
750	0.35
751	0.34
752	0.31
753	0.51
754	0.89
755	0.01
756	0.55
757	0.42
758	0.92
759	0.34
760	0.08
761	0.74
762	0.24
763	0.6
764	0.75
765	0.23
766	0.24
767	0.54
768	0.86
769	0.63
770	0.49
771	0.73
772	1
773	0.89
774	0.35
775	0.78
776	0.18
777	0.72
778	0.02
779	0.52
780	1
781	0.62
782	0.14
783	0.66
784	0.63
785	0.12
786	0.88
787	0.01
788	0.16
789	0.58
790	0.09
791	0.07
792	0.93
793	0.93
794	0.27
795	0.84
796	0.81
797	0.37
798	0.82
799	0.91
800	0.76
801	0.55
802	0.01
803	0.64
804	0.85
805	0.61
806	0.34
807	0.62
808	0.39
809	0.66
810	0.42
811	0.36
812	0.62
813	0.61
814	0.5
815	0.29
816	0.3
817	0.52
818	0.51
819	0.27
820	0.25
821	0.02
822	0.6
823	0.58
824	0.44
825	0
826	0.45
827	0.34
828	0.82
829	0.78
830	0.88
831	0.14
832	0.46
833	0.89
834	0.4
835	0.19
836	0.36
837	0.31
838	0.79
839	0.11
840	0.82
841	0.33
842	0.76
843	0.59
844	0.24
845	0.31
846	0.72
847	0.81
848	0.62
849	0.54
850	0.99
851	0.77
852	0.79
853	0.37
854	0.42
855	0.17
856	0.26
857	0.14
858	0.41
859	0.62
860	0.58
861	0.92
862	0.89
863	0.6
864	0.15
865	0.29
866	0.05
867	0.51
868	0.12
869	0.84
870	0.57
871	0.07
872	0.83
873	0.28
874	0.85
875	0.28
876	0.23
877	0.92
878	0.21
879	0.59
880	0.45
881	0.19
882	0.8
883	0.31
884	0.07
885	0.68
886	0.87
887	0.28
888	0.76
889	0.26
890	0.93
891	0.49
892	0.16
893	0.2
894	0.91
895	0.4
896	0.77
897	0.24
898	0.23
899	0.25
900	0.28
901	0.82
902	0.06
903	0.9
904	0.82
905	0.75
906	0.58
907	0.26
908	0.97
909	0.08
910	0.75
911	0.4
912	0.83
913	0.84
914	0.04
915	0.58
916	0.58
917	0.07
918	0.58
919	0.46
920	0.95
921	0.25
922	0.8
923	0.2
924	0.49
925	0.96
926	0.16
927	0.92
928	0.81
929	0.31
930	1
931	0.58
932	0.85
933	0.2
934	0.85
935	0.86
936	0.89
937	0.19
938	0.93
939	0.26
940	0.02
941	0.37
942	0.01
943	0.49
944	0.14
945	0.16
946	0.09
947	0.52
948	0.31
949	0.85
950	0.95
951	0.57
952	0.74
953	0.8
954	0.53
955	0.3
956	0.6
957	0.55
958	0.35
959	0.47
960	0.13
961	0.48
962	0.9
963	0.6
964	0.71
965	0.23
966	0.55
967	0.51
968	0.87
969	0.9
970	0.09
971	0.94
972	0.69
973	0.43
974	0.77
975	0.31
976	0.41
977	0.15
978	0.96
979	0.58
980	0.33
981	0.79
982	0.05
983	0.28
984	0.04
985	0.71
986	0.36
987	0.25
988	0.8
989	0.61
990	0.36
991	0.61
992	0.96
993	0.99
994	0.63
995	0.16
996	0.72
997	0.36
998	0.81
999	0.56
1000	0.11
