# Supplementary material for: A Regularized MANOVA Test for Semicontinuous High‐Dimensional Data
Source: Biom J. 2025 Apr 29;67(3):e70054. doi: 10.1002/bimj.70054 (PMC12041841; doi:10.1002/bimj.70054)
Supplement: Supplementary file 1 — Supporting information [file BIMJ-67-e70054-s001.zip › Replicability/Results_CHEN/K2/H0/CHEN-H0-20-100-0.2-0.4.txt]

1	0.55
2	0.35
3	0.39
4	0.13
5	0.67
6	0.75
7	0.33
8	0.37
9	0.72
10	0.91
11	0.36
12	0.79
13	0.97
14	0.3
15	0.27
16	0.28
17	0.73
18	0.34
19	0.88
20	0.26
21	0.66
22	0.39
23	0.39
24	0.33
25	0.7
26	0.2
27	0.13
28	0.31
29	0.56
30	0.53
31	0.11
32	0.98
33	0.11
34	0.15
35	0.47
36	0.96
37	0.39
38	0.59
39	0.81
40	0.27
41	0.48
42	0.35
43	0.15
44	0.72
45	0.62
46	0.08
47	0.78
48	0.82
49	0.43
50	0.01
51	0.78
52	0.6
53	0.39
54	0
55	0.1
56	0.16
57	0.3
58	0.05
59	0.07
60	0.25
61	0.88
62	0.18
63	0.7
64	0.46
65	0.79
66	0.92
67	0.03
68	0.99
69	0.96
70	0.43
71	0.97
72	0.99
73	0.82
74	0.19
75	0.79
76	0.3
77	0.43
78	0.95
79	0.82
80	0.92
81	0.93
82	0.37
83	0.96
84	0.49
85	0.99
86	0.37
87	0.2
88	0.29
89	0.9
90	0.73
91	0.41
92	0.39
93	0.87
94	0.22
95	0.45
96	0.39
97	0.74
98	0.33
99	0.7
100	0.24
101	0.29
102	0.94
103	0.81
104	0.78
105	0.92
106	0.44
107	0.69
108	0.47
109	0.79
110	0.97
111	0.21
112	0.63
113	0.25
114	0.17
115	0.89
116	0.85
117	0.15
118	1
119	0.35
120	0.37
121	0.8
122	0.81
123	0.1
124	0.29
125	0.36
126	0.83
127	0.27
128	0.97
129	0.31
130	1
131	0.93
132	0.93
133	0.18
134	0.54
135	0.29
136	0.3
137	0.58
138	0.86
139	0.09
140	0.25
141	0.66
142	0.66
143	0.99
144	0.31
145	0.79
146	0.02
147	0.28
148	0.96
149	0.41
150	0.81
151	0.2
152	0.68
153	0.74
154	0.06
155	0.23
156	0.23
157	0.4
158	0.34
159	0.61
160	0.71
161	0.02
162	0.96
163	0.96
164	0.82
165	0.9
166	0.08
167	0.4
168	0.34
169	0.14
170	0.43
171	0.82
172	0.83
173	0.04
174	0.85
175	0.91
176	0.79
177	0.04
178	0.23
179	0.6
180	0.78
181	0.95
182	0.75
183	0
184	0.11
185	0.27
186	0
187	0.18
188	0.52
189	0.08
190	0.34
191	0
192	0.35
193	0.87
194	0.78
195	0.26
196	0.13
197	0.25
198	0.74
199	0.26
200	0.94
201	0.57
202	0.57
203	0.79
204	0.65
205	0.74
206	0.13
207	0.79
208	0.44
209	0.91
210	0.59
211	0.95
212	0.94
213	0.8
214	0.2
215	0.39
216	0.61
217	0.68
218	0.76
219	0.12
220	0.45
221	0.95
222	0.35
223	0.9
224	0.48
225	0.39
226	0.53
227	0.93
228	0.08
229	0.14
230	0.34
231	0.76
232	0.65
233	0.83
234	0.76
235	0.54
236	0.62
237	0.33
238	0.45
239	0.89
240	0.08
241	0.23
242	0.08
243	0.3
244	0.35
245	0.72
246	0.1
247	0.14
248	0.79
249	0.77
250	0.59
251	0.78
252	0.52
253	0.61
254	0.41
255	0.65
256	0.98
257	0.77
258	0.67
259	0.44
260	0.37
261	0.2
262	0.12
263	0.18
264	0.51
265	0.33
266	0.52
267	0.12
268	0.48
269	0.29
270	0.53
271	0.33
272	0.65
273	0.05
274	0.09
275	0.34
276	0.53
277	0.06
278	0.56
279	0.88
280	0.87
281	0.41
282	0.38
283	0.5
284	0.88
285	0
286	0.83
287	0.54
288	0.5
289	0.66
290	1
291	0.38
292	0.64
293	0.34
294	0.24
295	1
296	0.26
297	0.13
298	0.37
299	0.92
300	0.62
301	0.37
302	0.54
303	0.54
304	0.6
305	0.54
306	0.82
307	0.86
308	0.93
309	0.23
310	0.57
311	0.61
312	0.94
313	0.15
314	0.16
315	0.71
316	0.33
317	0.57
318	0.55
319	0.2
320	1
321	0
322	0.08
323	0.39
324	0.7
325	0.07
326	0.34
327	0.54
328	0.68
329	0.48
330	0.36
331	0.94
332	0.36
333	0.72
334	0.45
335	0.27
336	0.27
337	0.68
338	0.06
339	0.08
340	0.41
341	0.54
342	0.28
343	0.21
344	0.16
345	0.66
346	0.06
347	0.37
348	0.66
349	0.89
350	0.42
351	0.21
352	0.35
353	0.23
354	0.99
355	0.06
356	0.1
357	0.56
358	0.23
359	0.13
360	0.41
361	0.36
362	0.41
363	0.77
364	0.01
365	0.06
366	0.59
367	0.92
368	0.59
369	0.62
370	0.86
371	0.4
372	0.92
373	0.6
374	0.07
375	0.94
376	0.56
377	0.67
378	0.13
379	0.27
380	0
381	0.06
382	0.57
383	0.57
384	0.63
385	0.68
386	0.42
387	0.1
388	0.75
389	0.8
390	0.36
391	0.33
392	0.25
393	0.3
394	0.06
395	0
396	0.19
397	0.39
398	0.8
399	0.11
400	0.63
401	0.06
402	0.52
403	0.93
404	0.17
405	0.06
406	0.76
407	0.53
408	0.56
409	0.14
410	0.56
411	0.66
412	0.71
413	0.33
414	0.71
415	0.23
416	0.8
417	0.7
418	0.1
419	0.96
420	0
421	0.29
422	0.27
423	1
424	0.79
425	0.73
426	0.38
427	0.1
428	0.65
429	0.79
430	0.38
431	0.43
432	0.08
433	0.6
434	0.94
435	0.88
436	0.67
437	1
438	0.43
439	0.54
440	0.86
441	0.5
442	0.28
443	0.14
444	0.89
445	0.67
446	0.93
447	0.22
448	0.14
449	0.14
450	0.02
451	0.25
452	0.27
453	0.47
454	0.26
455	0.98
456	0.84
457	0.92
458	0.88
459	0.92
460	0.14
461	0.52
462	0.88
463	0.1
464	0.34
465	0.83
466	0.64
467	0.73
468	0.43
469	0.06
470	0.97
471	0.97
472	0.52
473	0.52
474	0.45
475	0.58
476	0.98
477	0.32
478	0.17
479	0.91
480	0.69
481	0.32
482	0.89
483	0.5
484	0.68
485	0.65
486	0.01
487	0.92
488	0.41
489	1
490	0.5
491	0.52
492	0.2
493	0.44
494	0.41
495	0.94
496	0.38
497	0.68
498	0.31
499	0.42
500	0.51
501	0.08
502	0.95
503	0
504	0.8
505	0.34
506	0.51
507	0.79
508	0.67
509	0.33
510	0.35
511	0.26
512	0.82
513	0.83
514	0.84
515	0.8
516	0.75
517	0.16
518	1
519	1
520	0.55
521	0.33
522	0.69
523	0.57
524	0.63
525	0.16
526	0.38
527	0.76
528	0.44
529	0.75
530	0.94
531	0.82
532	0.62
533	0.75
534	0.87
535	0.18
536	0.46
537	0.3
538	0.69
539	0.33
540	0.41
541	0.06
542	0.68
543	0.15
544	0.07
545	0.64
546	0.48
547	0.7
548	0.84
549	0.25
550	0.43
551	0.68
552	0.8
553	0.17
554	0.27
555	0.01
556	0.88
557	0.44
558	0.4
559	0.86
560	0.95
561	0.03
562	0.81
563	0.74
564	0
565	0.94
566	0.37
567	0.41
568	0.92
569	0.13
570	0.01
571	0.75
572	0.89
573	0.22
574	0.59
575	0.49
576	0.97
577	0.36
578	0.43
579	0.05
580	0.8
581	0.36
582	0.38
583	0.75
584	0.13
585	0.59
586	0.68
587	0.62
588	0.07
589	0.23
590	0.19
591	0.65
592	0.37
593	0.04
594	0.6
595	0.94
596	0.11
597	0.75
598	0.64
599	0.7
600	0.68
601	0.43
602	0.47
603	0.73
604	0.64
605	0.56
606	0.51
607	0.76
608	0.7
609	0.41
610	0.13
611	0.53
612	0.25
613	0.99
614	0.81
615	0.86
616	0.47
617	0.11
618	0.82
619	0.66
620	0.22
621	0.01
622	0.97
623	0.28
624	0.54
625	0.95
626	0.72
627	0.13
628	1
629	0.58
630	0.38
631	0.73
632	0.29
633	0.4
634	0.13
635	0.92
636	0.06
637	0.3
638	0.54
639	0.3
640	0.9
641	0.07
642	0.84
643	0.99
644	0.01
645	0.05
646	0.75
647	0.15
648	0.65
649	0.07
650	0.41
651	0.78
652	0.39
653	0.12
654	0.65
655	0.39
656	0.13
657	0.4
658	0.2
659	0.01
660	0.37
661	0.92
662	0.82
663	0.52
664	0.08
665	0.1
666	0.12
667	0.63
668	0.08
669	0.37
670	0.3
671	0.22
672	0.44
673	0.45
674	0.67
675	0.78
676	0.18
677	0.95
678	0.57
679	0.11
680	0.56
681	0.43
682	0.85
683	0.84
684	0.16
685	0.87
686	0.35
687	0.01
688	0.07
689	0.09
690	0.69
691	0.47
692	0.92
693	0.3
694	0.09
695	0.66
696	0.36
697	0.76
698	0.18
699	0.59
700	0.22
701	0.67
702	0.69
703	0.14
704	0.22
705	0.57
706	0.88
707	0.64
708	0.36
709	0.72
710	0.22
711	0.98
712	0.26
713	0.2
714	0.64
715	0.35
716	0.87
717	0.7
718	0.79
719	0.46
720	0.2
721	0.12
722	0.25
723	0.69
724	0.43
725	0.97
726	0.75
727	0.66
728	0.07
729	0.89
730	0.96
731	0.42
732	0.35
733	0.87
734	0.9
735	0.82
736	0.3
737	0.26
738	0.54
739	0.92
740	0.8
741	0.96
742	0.98
743	0.28
744	0.83
745	0.12
746	0.36
747	0.01
748	0.74
749	0.83
750	0.47
751	0.22
752	0.12
753	0.32
754	0.13
755	0.23
756	1
757	0.26
758	0.83
759	0.53
760	0.75
761	0.45
762	0.71
763	0.43
764	0.3
765	0.25
766	0.98
767	0.68
768	0.3
769	0.72
770	0.2
771	0.45
772	0.57
773	0
774	0.73
775	0.57
776	0.42
777	0.55
778	0.38
779	0.59
780	0.12
781	0.86
782	0.23
783	0.79
784	0.57
785	0.57
786	0.59
787	0.18
788	0.28
789	0.64
790	0.28
791	1
792	0.34
793	0.13
794	0.49
795	0.99
796	0.32
797	0.64
798	0.58
799	0.28
800	0.54
801	0.64
802	0.54
803	0.56
804	0.98
805	0.19
806	0.72
807	0.59
808	0.03
809	0.4
810	0.35
811	0.28
812	0.3
813	0.94
814	0.93
815	0.67
816	0.21
817	0.49
818	0.02
819	0.01
820	0.54
821	0.92
822	0.58
823	0.38
824	0.69
825	0.7
826	0.56
827	0.17
828	1
829	0.08
830	0.02
831	0.33
832	0.55
833	0.49
834	0.2
835	0.18
836	0.8
837	0.25
838	0.23
839	0.54
840	0.78
841	0.32
842	0.2
843	0.21
844	0.6
845	0
846	0.99
847	0.91
848	0.48
849	0.83
850	0.57
851	0.21
852	0.15
853	0.65
854	0.4
855	0.68
856	0.27
857	0.92
858	0.41
859	0.9
860	0.41
861	1
862	0.88
863	0.43
864	0.13
865	0.19
866	0.25
867	0.78
868	0.83
869	0.14
870	0.6
871	0.42
872	0.82
873	0.01
874	0.76
875	0.54
876	0.15
877	0.55
878	0.69
879	0.01
880	0.5
881	0.01
882	0.55
883	0.19
884	0.64
885	0.68
886	0.38
887	0.44
888	0.78
889	0.59
890	0.85
891	0.28
892	0.94
893	0.56
894	0.26
895	0.75
896	0.79
897	0.79
898	0.83
899	0.83
900	0.97
901	0.1
902	0.88
903	0
904	0.87
905	0.89
906	0.1
907	0.74
908	0.2
909	0.83
910	0.49
911	0.52
912	0.16
913	0.53
914	0.93
915	0.67
916	0.95
917	0.26
918	0.19
919	0.91
920	0.84
921	0.19
922	0.44
923	0.21
924	0.53
925	0.78
926	0.02
927	0.71
928	0.31
929	0.17
930	0.71
931	0.13
932	0.27
933	0.45
934	0.9
935	0.48
936	0.99
937	0.21
938	0.95
939	0.74
940	0.03
941	0.53
942	0.58
943	0.9
944	0.33
945	0.2
946	0.18
947	0.27
948	0.21
949	0.52
950	0.46
951	0.76
952	0.48
953	0.64
954	0.28
955	0.33
956	0.84
957	0.37
958	0.07
959	0.63
960	0.15
961	0.24
962	0.75
963	0.86
964	0.47
965	0.66
966	0.92
967	0.43
968	0.08
969	0.12
970	0.98
971	0.36
972	0.22
973	0.34
974	0.24
975	0.31
976	0.51
977	0.6
978	0.1
979	0.46
980	0.79
981	0.49
982	0.94
983	0.01
984	0.48
985	0.71
986	0.92
987	0.59
988	0.57
989	0.38
990	0.63
991	0.01
992	0.41
993	0.29
994	0.02
995	0.76
996	0.25
997	0.49
998	0.43
999	0.08
1000	0.03
