# Supplementary material for: A Regularized MANOVA Test for Semicontinuous High‐Dimensional Data
Source: Biom J. 2025 Apr 29;67(3):e70054. doi: 10.1002/bimj.70054 (PMC12041841; doi:10.1002/bimj.70054)
Supplement: Supplementary file 1 — Supporting information [file BIMJ-67-e70054-s001.zip › Replicability/Results_CHEN/K2/H0/CHEN-H0-20-100-0.2-0.txt]

1	0.28
2	0.46
3	0.46
4	0.23
5	0.65
6	0.67
7	0.38
8	0.16
9	0.5
10	0.65
11	0.35
12	0.45
13	0.54
14	0.1
15	0.69
16	0.31
17	0.74
18	0.61
19	0.7
20	0.53
21	0.8
22	0.21
23	0.28
24	0.19
25	0.52
26	0.11
27	0.28
28	0
29	0.66
30	0.8
31	0.51
32	0.97
33	0.24
34	0.46
35	0.74
36	0.92
37	0.18
38	0.39
39	0.85
40	0.95
41	0.4
42	0.59
43	0.24
44	0.81
45	0.46
46	0.67
47	0.66
48	0.5
49	0.68
50	0.01
51	0.78
52	0.31
53	0.62
54	0.16
55	0.56
56	0.06
57	0.3
58	0.01
59	0.02
60	0.1
61	0.89
62	0.16
63	0.77
64	0.24
65	0.32
66	0.93
67	0.25
68	0.76
69	0.95
70	0.68
71	0.77
72	0.97
73	0.57
74	0.62
75	0.8
76	0.19
77	0.22
78	0.89
79	0.73
80	0.84
81	0.6
82	0.17
83	0.69
84	0.36
85	0.99
86	0.36
87	0.07
88	0.06
89	0.96
90	0.69
91	0.15
92	0.57
93	0.71
94	0.02
95	0.27
96	0.14
97	0.82
98	0.12
99	0.91
100	0.16
101	0.45
102	0.96
103	0.35
104	0.63
105	0.29
106	0.48
107	0.68
108	0.27
109	0.66
110	0.69
111	0.1
112	0.73
113	0.19
114	0.15
115	0.85
116	0.58
117	0.16
118	1
119	0.57
120	0.2
121	0.86
122	0.8
123	0.61
124	0.19
125	0.41
126	0.88
127	0.15
128	0.91
129	0.27
130	1
131	0.99
132	0.88
133	0.17
134	0.39
135	0.42
136	0.52
137	0.87
138	0.78
139	0.02
140	0.13
141	0.45
142	0.67
143	0.97
144	0.08
145	0.61
146	0.17
147	0.42
148	0.95
149	0.75
150	0.87
151	0.06
152	0.44
153	0.38
154	0.17
155	0.24
156	0.08
157	0.67
158	0.53
159	0.81
160	0.68
161	0.39
162	0.99
163	0.99
164	0.59
165	0.45
166	0.8
167	0.29
168	0.18
169	0.11
170	0.15
171	0.89
172	0.97
173	0.1
174	0.7
175	0.95
176	0.86
177	0.04
178	0.31
179	0.73
180	0.85
181	0.93
182	0.96
183	0.01
184	0.39
185	0.28
186	0
187	0.14
188	0.53
189	0.11
190	0.25
191	0
192	0.54
193	0.79
194	0.68
195	0.18
196	0.15
197	0.26
198	0.58
199	0.31
200	0.92
201	0.42
202	0.2
203	0.86
204	0.87
205	0.32
206	0.1
207	0.73
208	0.45
209	0.87
210	0.28
211	0.01
212	0.92
213	0.72
214	0
215	0.25
216	0.47
217	0.42
218	0.53
219	0.11
220	0.66
221	0.96
222	0.1
223	0.97
224	0.83
225	0.41
226	0.24
227	0.92
228	0.29
229	0
230	0.5
231	0.78
232	0.74
233	0.72
234	0.7
235	0.34
236	0.31
237	0.48
238	0.26
239	0.97
240	0.11
241	0.24
242	0.3
243	0.21
244	0.2
245	0.82
246	0.67
247	0.06
248	0.56
249	0.88
250	0.41
251	0.95
252	0.76
253	0.6
254	0.27
255	0.74
256	0.89
257	0.92
258	0.77
259	0.42
260	0.59
261	0.17
262	0.23
263	0.21
264	0.66
265	0.16
266	0.73
267	0.37
268	0.7
269	0.91
270	0.89
271	0.63
272	0.47
273	0.17
274	0.02
275	0.59
276	0.84
277	0.06
278	0.25
279	0.84
280	0.87
281	0.03
282	0.5
283	0.47
284	0.89
285	0.76
286	0.66
287	0.34
288	0.38
289	0.57
290	1
291	0.7
292	0.69
293	0.46
294	0.43
295	0.91
296	0.79
297	0.18
298	0.36
299	0.91
300	0.48
301	0.18
302	0.74
303	0.72
304	0.51
305	0.18
306	0.7
307	0.76
308	0.63
309	0.38
310	0.86
311	0.47
312	0.95
313	0.82
314	0.52
315	0.97
316	0.11
317	0.73
318	0.72
319	0.22
320	1
321	0.04
322	0.02
323	0.15
324	0.51
325	0.08
326	0.42
327	0.11
328	0.44
329	0.24
330	0.76
331	0.89
332	0.85
333	0.67
334	0.32
335	0.03
336	0.1
337	0.52
338	0.38
339	0
340	0.91
341	0.57
342	0.53
343	0.75
344	0.31
345	0.85
346	0.14
347	0.27
348	0.37
349	0.64
350	0.56
351	0.48
352	0.19
353	0.04
354	0.91
355	0.05
356	0
357	0.35
358	0.43
359	0.31
360	0.46
361	0.02
362	0.64
363	0.78
364	0
365	0.19
366	0.21
367	0.84
368	0.48
369	0.37
370	0.87
371	0.49
372	0.84
373	0.5
374	0.1
375	0.88
376	0.5
377	0.56
378	0.12
379	0.21
380	0.46
381	0.26
382	0.9
383	0.72
384	0.7
385	0.42
386	0.39
387	0.19
388	0.48
389	0.86
390	0.16
391	0.28
392	0.06
393	0.3
394	0.1
395	0.08
396	0.11
397	0.29
398	0.54
399	0.22
400	0.52
401	0
402	0.43
403	0.98
404	0.14
405	0.07
406	0.79
407	0.37
408	0.73
409	0.93
410	0.37
411	0.37
412	0.46
413	0.11
414	0.66
415	0.38
416	0.67
417	0.44
418	0.31
419	0.89
420	0.39
421	0.16
422	0.58
423	0.96
424	0.99
425	0.52
426	0.88
427	0.28
428	0.88
429	0.69
430	0.13
431	0.17
432	0.51
433	0.54
434	0.93
435	0.9
436	0.57
437	1
438	0.51
439	0.61
440	0.93
441	0.38
442	0.33
443	0.13
444	0.9
445	0.74
446	0.85
447	0.77
448	0.07
449	0.27
450	0.52
451	0.52
452	0.18
453	0.49
454	0.08
455	0.86
456	0.65
457	0.81
458	0.68
459	0.82
460	0.02
461	0.43
462	0.87
463	0.36
464	0.22
465	0.63
466	0.22
467	0.37
468	0.46
469	0.03
470	0.79
471	0.76
472	0.5
473	0.35
474	0.04
475	0.45
476	0.92
477	0.14
478	0.84
479	0.96
480	0.63
481	0.22
482	0.95
483	0.36
484	0.43
485	0.37
486	0.01
487	0.88
488	0.11
489	0.96
490	0.4
491	0.73
492	0.2
493	0.44
494	0.21
495	0.89
496	0.14
497	0.52
498	0.71
499	0.2
500	0.8
501	0.24
502	1
503	0.04
504	0.65
505	0.19
506	0.73
507	0.71
508	0.35
509	0.23
510	0.54
511	0.31
512	0.67
513	0.64
514	0.91
515	0.37
516	0.56
517	0.52
518	1
519	0.99
520	0.1
521	0.09
522	0.51
523	0.61
524	0.57
525	0.46
526	0.55
527	0.89
528	0.23
529	0.49
530	0.9
531	0.75
532	0.98
533	0.46
534	0.58
535	0.69
536	0.59
537	0.43
538	0.8
539	0.14
540	0.44
541	0.08
542	0.26
543	0.2
544	0.36
545	0.6
546	0.65
547	0.43
548	0.6
549	0.21
550	0.52
551	0.45
552	0.62
553	0.04
554	0.35
555	0.09
556	0.93
557	0.59
558	0.23
559	0.63
560	0.99
561	0.65
562	0.93
563	0.68
564	0.77
565	0.92
566	0.59
567	0.5
568	0.85
569	0.07
570	0.02
571	0.8
572	0.55
573	0.36
574	0.79
575	0.47
576	0.95
577	0.35
578	0.28
579	0.13
580	0.71
581	0.55
582	0.43
583	0.97
584	0.36
585	0.64
586	0.5
587	0.42
588	0.21
589	0.2
590	0.24
591	0.42
592	0.18
593	0.38
594	0.83
595	0.94
596	0.24
597	0.6
598	0.5
599	0.84
600	0.74
601	0.44
602	0.33
603	0.6
604	0.38
605	0.76
606	0.39
607	0.77
608	0.34
609	0.52
610	0.28
611	0.91
612	0.51
613	0.96
614	0.82
615	0.76
616	0.37
617	0.12
618	0.37
619	0.77
620	0.38
621	0.02
622	0.98
623	0.53
624	0.86
625	0.97
626	0.66
627	0.17
628	0.99
629	0.49
630	0.35
631	0.96
632	0.93
633	0.27
634	0.17
635	0.8
636	0.55
637	0.47
638	0.3
639	0.4
640	0.74
641	0.03
642	0.71
643	0.93
644	0.08
645	0.32
646	0.74
647	0.04
648	0.83
649	0.59
650	0.49
651	0.89
652	0.18
653	0.35
654	0.59
655	0.26
656	0.12
657	0.28
658	0.76
659	0
660	0.53
661	0.62
662	0.68
663	0.52
664	0.51
665	0.17
666	0.15
667	0.42
668	0.04
669	0.08
670	0.12
671	0.61
672	0.35
673	0.47
674	0.71
675	0.59
676	0.03
677	0.62
678	0.43
679	0.06
680	0.3
681	0.27
682	0.94
683	0.67
684	0.01
685	0.61
686	0.08
687	0.02
688	0.05
689	0.05
690	0.92
691	0.12
692	0.67
693	0.1
694	0.06
695	0.59
696	0.83
697	0.71
698	0.03
699	0.49
700	0.02
701	0.38
702	0.17
703	0.21
704	0.17
705	0.27
706	0.95
707	0.77
708	0.07
709	0.59
710	0.17
711	1
712	0.17
713	0.87
714	0.74
715	0.52
716	0.8
717	0.61
718	0.67
719	0.33
720	0.63
721	0.21
722	0.15
723	0.7
724	0.45
725	0.93
726	0.57
727	0.26
728	0.18
729	0.86
730	0.87
731	0.52
732	0.1
733	0.58
734	0.79
735	0.91
736	0.01
737	0.29
738	0.52
739	0.77
740	0.85
741	0.65
742	0.99
743	0.38
744	0.86
745	0.29
746	0.37
747	0.1
748	0.96
749	0.89
750	0.9
751	0.26
752	0.05
753	0.09
754	0.03
755	0.62
756	0.99
757	0.24
758	0.81
759	0.58
760	0.56
761	0.26
762	0.84
763	0.28
764	0.06
765	0.59
766	0.99
767	0.66
768	0.33
769	0.5
770	0.13
771	0.24
772	0.67
773	0.17
774	0.81
775	0.93
776	0.4
777	0.43
778	0.73
779	0.71
780	0.29
781	0.91
782	0.13
783	0.46
784	0.82
785	0.44
786	0.66
787	0.06
788	0.25
789	0.55
790	0.33
791	0.99
792	0.23
793	0.29
794	0.6
795	0.92
796	0.65
797	0.6
798	0.37
799	0.63
800	0.71
801	0.53
802	0.37
803	0.15
804	0.97
805	0.15
806	0.46
807	0.91
808	0.08
809	0.09
810	0.07
811	0.48
812	0.08
813	0.98
814	0.74
815	0.99
816	0.15
817	0.24
818	0.1
819	0.16
820	0.34
821	0.77
822	0.49
823	0.92
824	0.8
825	0.72
826	0.29
827	0.18
828	0.98
829	0.54
830	0.09
831	0.25
832	0.75
833	0.22
834	0.37
835	0.18
836	0.88
837	0.17
838	0.75
839	0.45
840	0.63
841	0.62
842	0.12
843	0.33
844	0.79
845	0
846	0.96
847	0.8
848	0.46
849	0.53
850	0.88
851	0.31
852	0.34
853	0.43
854	0.22
855	0.66
856	0.1
857	0.92
858	0.49
859	0.84
860	0.59
861	0.96
862	0.98
863	0.2
864	0.12
865	0.22
866	0.48
867	0.73
868	0.66
869	0.15
870	0.31
871	0.29
872	0.73
873	0.02
874	0.53
875	0.16
876	0.05
877	0.51
878	0.49
879	0.06
880	0.33
881	0
882	0.64
883	0.12
884	0.56
885	0.77
886	0.64
887	0.6
888	0.96
889	0.94
890	0.77
891	0.59
892	0.97
893	0.32
894	0.34
895	0.92
896	0.61
897	0.57
898	0.56
899	0.64
900	1
901	0.25
902	0.57
903	0.12
904	0.82
905	0.74
906	0.06
907	0.57
908	0.1
909	0.36
910	0.62
911	0.41
912	0.23
913	0.59
914	0.98
915	0.7
916	0.89
917	0.22
918	0.13
919	0.89
920	0.96
921	0.59
922	0.26
923	0.16
924	0.55
925	0.48
926	0.03
927	0.72
928	0.6
929	0.41
930	0.44
931	0.83
932	0.02
933	0.38
934	0.8
935	0.56
936	1
937	0.18
938	0.87
939	0.41
940	0.86
941	0.18
942	0.99
943	0.89
944	0.53
945	0.56
946	0.76
947	0.24
948	0.32
949	0.86
950	0.2
951	0.81
952	0.65
953	0.58
954	0.64
955	0.12
956	0.76
957	0.84
958	0.23
959	0.94
960	0.4
961	0.61
962	0.9
963	0.75
964	0.74
965	0.61
966	0.97
967	0.91
968	0.71
969	0.58
970	0.75
971	0.63
972	0.19
973	0.61
974	0.4
975	0.16
976	0.18
977	0.9
978	0.03
979	0.4
980	0.76
981	0.59
982	0.9
983	0.06
984	0.25
985	0.75
986	0.56
987	0.51
988	0.53
989	0.13
990	0.36
991	0.09
992	0.32
993	0.16
994	0.19
995	0.45
996	0.16
997	0.44
998	0.26
999	0.51
1000	0.11
