# Supplementary material for: A Regularized MANOVA Test for Semicontinuous High‐Dimensional Data
Source: Biom J. 2025 Apr 29;67(3):e70054. doi: 10.1002/bimj.70054 (PMC12041841; doi:10.1002/bimj.70054)
Supplement: Supplementary file 1 — Supporting information [file BIMJ-67-e70054-s001.zip › Replicability/Results_CHEN/K2/H0/CHEN-H0-20-100-0.5-0.txt]

1	0.04
2	0.18
3	0.09
4	0.17
5	0.42
6	0.06
7	0.17
8	0.15
9	0.11
10	0.17
11	0.08
12	0.1
13	0.07
14	0.02
15	0.12
16	0.15
17	0.09
18	0.11
19	0.29
20	0.2
21	0.13
22	0.15
23	0.2
24	0.18
25	0.16
26	0.14
27	0.19
28	0.21
29	0.25
30	0.14
31	0.11
32	0.13
33	0.06
34	0.04
35	0.1
36	0.53
37	0.06
38	0.21
39	0.09
40	0.1
41	0.08
42	0.05
43	0.03
44	0.16
45	0.16
46	0.04
47	0.07
48	0.21
49	0.24
50	0.06
51	0.13
52	0.26
53	0.35
54	0.02
55	0.2
56	0.05
57	0.45
58	0.13
59	0.16
60	0.17
61	0.01
62	0.02
63	0.13
64	0.18
65	0.01
66	0.18
67	0.18
68	0.09
69	0.08
70	0.22
71	0.13
72	0.09
73	0.07
74	0.06
75	0.17
76	0.13
77	0.18
78	0.03
79	0.12
80	0
81	0.23
82	0.15
83	0.09
84	0.11
85	0.05
86	0.21
87	0.04
88	0.1
89	0.16
90	0.27
91	0.12
92	0.03
93	0.09
94	0.15
95	0
96	0.09
97	0.33
98	0.19
99	0.11
100	0.14
101	0.12
102	0.39
103	0.21
104	0.17
105	0.18
106	0.19
107	0.14
108	0.15
109	0.1
110	0.02
111	0.03
112	0.17
113	0.09
114	0.19
115	0.08
116	0.13
117	0.13
118	0.16
119	0.08
120	0.08
121	0.17
122	0.1
123	0.15
124	0.08
125	0.08
126	0.16
127	0.1
128	0.27
129	0.08
130	0.07
131	0.11
132	0.11
133	0.01
134	0.12
135	0.17
136	0.08
137	0.15
138	0.28
139	0.18
140	0.08
141	0.13
142	0.08
143	0.12
144	0.1
145	0.07
146	0.08
147	0.14
148	0.23
149	0.06
150	0.1
151	0.08
152	0.18
153	0.01
154	0.19
155	0.14
156	0.15
157	0.12
158	0.02
159	0.06
160	0.17
161	0.23
162	0.1
163	0.16
164	0.19
165	0.27
166	0.07
167	0.04
168	0.13
169	0.03
170	0.09
171	0.21
172	0.26
173	0.11
174	0.09
175	0.38
176	0.07
177	0.15
178	0.32
179	0.03
180	0.09
181	0.13
182	0.29
183	0.13
184	0.21
185	0.08
186	0.21
187	0.14
188	0.26
189	0.08
190	0.16
191	0.21
192	0.08
193	0.01
194	0.2
195	0.14
196	0.12
197	0.18
198	0.18
199	0.05
200	0.14
201	0.11
202	0.14
203	0.15
204	0.09
205	0.08
206	0.19
207	0.29
208	0.16
209	0.15
210	0.32
211	0.32
212	0.2
213	0.05
214	0.1
215	0.25
216	0.16
217	0.08
218	0.27
219	0.1
220	0.16
221	0.13
222	0.17
223	0.17
224	0.08
225	0.06
226	0.14
227	0.13
228	0.09
229	0.07
230	0.28
231	0.24
232	0.15
233	0.11
234	0.13
235	0.27
236	0.04
237	0.14
238	0.2
239	0.08
240	0.16
241	0.15
242	0.11
243	0.2
244	0.05
245	0.22
246	0.39
247	0.11
248	0.07
249	0.09
250	0.46
251	0.22
252	0.16
253	0.15
254	0.04
255	0.16
256	0.12
257	0.13
258	0.16
259	0.03
260	0.13
261	0.08
262	0.07
263	0.06
264	0.16
265	0.14
266	0.09
267	0.25
268	0.19
269	0.03
270	0.1
271	0.22
272	0.14
273	0.11
274	0.04
275	0.22
276	0.09
277	0.17
278	0.21
279	0.13
280	0.26
281	0.33
282	0.18
283	0.1
284	0.16
285	0.15
286	0.24
287	0.09
288	0.35
289	0.09
290	0.3
291	0.09
292	0.22
293	0.21
294	0.09
295	0.2
296	0.21
297	0.09
298	0.05
299	0.15
300	0.02
301	0.15
302	0.04
303	0.14
304	0.29
305	0.31
306	0.33
307	0.17
308	0.05
309	0.02
310	0.25
311	0.1
312	0.08
313	0.09
314	0.1
315	0.15
316	0.08
317	0.18
318	0.31
319	0.16
320	0.23
321	0.23
322	0.18
323	0.24
324	0.08
325	0.13
326	0.1
327	0.14
328	0.07
329	0
330	0.14
331	0.15
332	0.24
333	0.01
334	0.15
335	0.05
336	0.19
337	0.09
338	0.18
339	0.03
340	0.1
341	0.1
342	0.14
343	0.25
344	0.19
345	0.06
346	0.26
347	0.16
348	0.17
349	0.15
350	0.2
351	0.21
352	0.08
353	0.04
354	0.15
355	0.01
356	0.24
357	0.21
358	0.09
359	0.09
360	0.18
361	0.25
362	0.18
363	0.17
364	0.17
365	0.01
366	0.11
367	0.22
368	0.2
369	0.19
370	0.11
371	0.23
372	0.13
373	0.16
374	0.16
375	0.21
376	0.2
377	0.07
378	0.16
379	0.17
380	0.02
381	0.16
382	0.39
383	0.09
384	0.08
385	0.25
386	0.23
387	0.08
388	0.11
389	0.11
390	0.11
391	0.11
392	0.34
393	0.05
394	0.09
395	0.32
396	0.11
397	0.12
398	0.11
399	0.09
400	0.09
401	0.24
402	0.11
403	0.16
404	0.18
405	0.19
406	0.26
407	0.07
408	0.13
409	0.23
410	0.1
411	0.06
412	0.22
413	0.05
414	0.24
415	0.06
416	0.14
417	0.12
418	0.17
419	0.02
420	0.07
421	0.02
422	0.18
423	0.15
424	0.06
425	0.1
426	0.26
427	0.19
428	0.29
429	0.05
430	0.23
431	0.12
432	0.09
433	0
434	0.16
435	0.11
436	0.2
437	0.1
438	0.1
439	0.23
440	0.1
441	0.09
442	0.13
443	0.11
444	0.26
445	0.25
446	0.25
447	0.18
448	0.2
449	0.07
450	0.12
451	0.06
452	0.11
453	0.31
454	0.08
455	0.1
456	0.08
457	0.11
458	0.09
459	0.23
460	0.27
461	0.31
462	0.28
463	0.32
464	0.09
465	0.12
466	0.05
467	0.28
468	0.06
469	0.2
470	0.17
471	0.05
472	0.07
473	0.11
474	0.22
475	0.15
476	0.3
477	0.25
478	0.07
479	0.13
480	0.33
481	0.21
482	0.05
483	0.15
484	0.42
485	0.15
486	0.22
487	0.15
488	0.09
489	0.11
490	0.04
491	0.09
492	0.11
493	0.04
494	0.13
495	0.26
496	0.08
497	0.44
498	0.11
499	0.17
500	0.14
501	0.2
502	0.41
503	0.14
504	0.22
505	0.05
506	0.22
507	0.22
508	0.14
509	0.33
510	0.35
511	0.34
512	0.01
513	0.13
514	0.06
515	0.1
516	0.05
517	0.12
518	0.37
519	0.28
520	0.05
521	0.08
522	0.22
523	0.21
524	0.2
525	0.14
526	0.17
527	0.15
528	0.15
529	0.15
530	0.3
531	0.18
532	0.12
533	0.17
534	0.12
535	0.16
536	0.1
537	0.47
538	0.05
539	0.13
540	0.1
541	0.14
542	0.09
543	0.07
544	0.2
545	0.19
546	0.15
547	0.12
548	0.1
549	0.11
550	0.15
551	0.27
552	0.11
553	0.19
554	0.23
555	0.26
556	0.07
557	0.1
558	0.08
559	0.29
560	0.27
561	0.07
562	0.16
563	0.26
564	0.25
565	0.11
566	0.25
567	0.24
568	0.59
569	0.12
570	0.22
571	0.42
572	0.24
573	0.09
574	0.13
575	0.24
576	0.32
577	0.13
578	0.29
579	0.12
580	0.07
581	0.16
582	0.05
583	0.25
584	0.05
585	0.26
586	0.01
587	0.09
588	0.34
589	0.08
590	0.13
591	0.58
592	0.06
593	0.11
594	0.18
595	0.25
596	0.31
597	0.07
598	0.09
599	0.16
600	0.1
601	0.09
602	0.2
603	0.12
604	0.17
605	0.29
606	0.09
607	0.09
608	0.11
609	0.11
610	0.24
611	0.06
612	0.08
613	0.16
614	0.18
615	0.17
616	0.1
617	0.04
618	0.23
619	0.26
620	0.04
621	0.2
622	0.06
623	0.38
624	0.3
625	0.07
626	0.18
627	0.26
628	0.04
629	0.06
630	0.13
631	0.06
632	0.14
633	0.08
634	0.09
635	0.07
636	0.11
637	0.18
638	0.37
639	0.2
640	0.01
641	0.17
642	0.27
643	0.17
644	0
645	0.36
646	0.13
647	0.21
648	0.14
649	0.17
650	0.04
651	0.59
652	0.14
653	0.09
654	0.03
655	0.16
656	0.14
657	0.1
658	0.16
659	0.15
660	0
661	0.12
662	0.18
663	0.14
664	0.1
665	0.32
666	0.05
667	0.09
668	0.01
669	0.18
670	0.2
671	0.24
672	0.2
673	0.23
674	0.1
675	0.18
676	0.09
677	0.4
678	0.27
679	0.16
680	0.11
681	0.18
682	0.09
683	0.07
684	0.03
685	0.29
686	0.24
687	0.07
688	0.18
689	0.08
690	0.02
691	0.27
692	0.08
693	0.08
694	0.31
695	0.25
696	0.23
697	0.13
698	0.16
699	0.15
700	0.09
701	0.16
702	0.07
703	0.15
704	0.3
705	0.17
706	0.11
707	0.08
708	0.17
709	0.13
710	0.27
711	0.14
712	0.08
713	0.1
714	0.32
715	0.14
716	0.15
717	0.1
718	0.19
719	0.19
720	0.16
721	0.3
722	0.1
723	0.06
724	0.12
725	0.11
726	0.18
727	0.15
728	0.15
729	0.09
730	0.02
731	0.15
732	0.09
733	0.05
734	0.2
735	0.19
736	0.08
737	0.07
738	0.16
739	0.17
740	0.17
741	0.24
742	0.16
743	0.26
744	0.12
745	0.04
746	0.09
747	0.24
748	0.18
749	0.16
750	0.19
751	0.14
752	0.05
753	0.15
754	0.13
755	0.13
756	0.09
757	0.28
758	0.07
759	0.26
760	0.27
761	0.16
762	0.06
763	0.19
764	0.21
765	0.12
766	0.12
767	0.08
768	0.11
769	0.23
770	0.09
771	0.21
772	0.12
773	0.08
774	0.05
775	0.02
776	0.43
777	0.41
778	0.14
779	0.21
780	0.04
781	0.15
782	0.26
783	0.22
784	0.05
785	0.13
786	0.09
787	0.11
788	0.32
789	0.34
790	0.09
791	0.35
792	0.16
793	0.23
794	0.02
795	0.25
796	0.13
797	0.16
798	0.07
799	0.36
800	0.14
801	0.08
802	0.28
803	0.14
804	0.29
805	0.1
806	0.12
807	0.12
808	0.06
809	0.04
810	0.09
811	0.09
812	0.11
813	0.2
814	0.18
815	0.05
816	0.2
817	0.17
818	0.12
819	0.14
820	0.13
821	0.13
822	0.13
823	0.09
824	0.03
825	0.27
826	0.19
827	0.18
828	0.39
829	0.32
830	0.22
831	0.28
832	0.1
833	0.32
834	0.19
835	0.09
836	0.14
837	0.1
838	0.04
839	0.31
840	0.17
841	0.34
842	0.23
843	0.07
844	0.17
845	0
846	0.18
847	0.44
848	0.08
849	0.15
850	0.15
851	0.15
852	0.2
853	0.13
854	0.34
855	0.01
856	0.01
857	0.15
858	0.13
859	0.44
860	0.11
861	0.13
862	0.1
863	0.32
864	0.1
865	0.11
866	0.18
867	0.13
868	0.14
869	0.03
870	0.07
871	0.1
872	0.14
873	0.13
874	0.19
875	0.07
876	0.11
877	0.22
878	0.08
879	0.32
880	0.14
881	0.14
882	0.21
883	0.4
884	0.26
885	0.36
886	0.27
887	0.09
888	0.03
889	0.19
890	0.21
891	0.32
892	0.1
893	0.27
894	0.09
895	0.06
896	0.19
897	0.09
898	0.24
899	0.39
900	0.17
901	0.07
902	0.23
903	0.09
904	0.04
905	0.17
906	0.17
907	0.23
908	0.22
909	0.15
910	0.13
911	0.21
912	0.03
913	0.16
914	0.11
915	0.37
916	0.07
917	0.23
918	0.18
919	0.18
920	0.11
921	0.21
922	0.23
923	0.16
924	0.11
925	0.19
926	0.19
927	0.16
928	0.29
929	0.18
930	0.15
931	0.15
932	0.05
933	0.07
934	0.01
935	0.01
936	0.12
937	0.28
938	0.05
939	0.09
940	0.17
941	0.07
942	0.09
943	0.03
944	0.28
945	0.12
946	0.3
947	0.22
948	0.3
949	0.16
950	0.18
951	0.13
952	0.04
953	0.18
954	0.07
955	0.26
956	0.06
957	0.11
958	0.06
959	0.04
960	0.13
961	0.19
962	0.23
963	0.47
964	0.06
965	0.17
966	0.19
967	0.09
968	0.11
969	0.18
970	0.13
971	0.19
972	0.26
973	0.04
974	0.47
975	0.05
976	0.31
977	0.31
978	0.11
979	0.14
980	0.09
981	0.11
982	0.15
983	0.13
984	0
985	0.1
986	0.07
987	0.12
988	0.07
989	0.11
990	0.03
991	0.11
992	0.24
993	0.19
994	0.24
995	0.02
996	0.07
997	0.07
998	0.07
999	0.08
1000	0.12
