# Supplementary material for: A Regularized MANOVA Test for Semicontinuous High‐Dimensional Data
Source: Biom J. 2025 Apr 29;67(3):e70054. doi: 10.1002/bimj.70054 (PMC12041841; doi:10.1002/bimj.70054)
Supplement: Supplementary file 1 — Supporting information [file BIMJ-67-e70054-s001.zip › Replicability/Results_CHEN/K2/H0/CHEN-H0-20-150-0.2-0.4.txt]

1	0.72
2	0.65
3	0.66
4	0.13
5	0.91
6	0.56
7	0.56
8	0.15
9	0.51
10	0.63
11	0.31
12	0.09
13	0
14	0.2
15	0.91
16	0.03
17	0.18
18	0.9
19	0.98
20	0.25
21	0.73
22	0.7
23	0.08
24	0.26
25	0.2
26	0.77
27	0.3
28	0.53
29	0.09
30	0.26
31	0.63
32	0.44
33	0.14
34	0.28
35	0.54
36	0.17
37	0.03
38	0.47
39	0.47
40	0.59
41	0.73
42	0.87
43	0.58
44	0.4
45	0.79
46	0.92
47	0.97
48	0.9
49	0.3
50	0.11
51	0.54
52	0.87
53	0.48
54	0.32
55	0.82
56	0.58
57	0.4
58	0.49
59	0.99
60	0.37
61	0.59
62	0.43
63	0.91
64	0.48
65	0.36
66	0.21
67	0.16
68	0.76
69	0.61
70	0.82
71	0.85
72	0.88
73	0.7
74	0.26
75	0.08
76	0.35
77	0.77
78	0.74
79	0.84
80	0.34
81	0.76
82	0.83
83	0.79
84	0.57
85	0.32
86	0.16
87	0.94
88	0.79
89	0.22
90	0.57
91	0.41
92	0.96
93	0.09
94	0.25
95	0.98
96	0.39
97	0.81
98	0.09
99	0.34
100	0.51
101	0.21
102	1
103	0.04
104	0.11
105	0.36
106	0.32
107	0.72
108	0.42
109	0.46
110	0.08
111	0.02
112	0.05
113	0.31
114	0.76
115	0.88
116	0.25
117	0.88
118	0.09
119	0.29
120	0.96
121	0.88
122	0.81
123	0.63
124	0.63
125	0.69
126	0.01
127	0.69
128	0.35
129	0.83
130	0.87
131	0.32
132	0.96
133	0.29
134	0.09
135	0.57
136	0.31
137	0.42
138	0.55
139	0.85
140	0.03
141	0.67
142	0.9
143	0.96
144	0.66
145	0.37
146	0.36
147	0.11
148	0.41
149	0.96
150	0.04
151	0.04
152	0.28
153	0.26
154	0.48
155	0.59
156	0.68
157	0.1
158	0.28
159	0.97
160	0.76
161	0.02
162	0.24
163	0.82
164	0.37
165	0.78
166	0.35
167	0.73
168	1
169	0.82
170	0.17
171	0.36
172	0.63
173	0.23
174	0.15
175	0.15
176	0.1
177	0.08
178	0.48
179	0.52
180	0.02
181	0.9
182	0.63
183	0.34
184	0.81
185	0.65
186	0.87
187	0.21
188	0.89
189	0.18
190	0.32
191	0.43
192	0.42
193	0.12
194	0.51
195	0.85
196	0.29
197	0.68
198	0.3
199	0.66
200	0.54
201	0.69
202	0.78
203	0.5
204	0.45
205	0.41
206	0.3
207	0.7
208	0.74
209	0.47
210	0.92
211	0.98
212	0.79
213	0.14
214	0.67
215	0.44
216	0.88
217	1
218	0.79
219	0.76
220	0.04
221	0.57
222	0.32
223	0.57
224	1
225	0.42
226	0.29
227	0.67
228	0.78
229	0.73
230	0.06
231	0.34
232	0.05
233	0.36
234	0.93
235	0.06
236	0
237	0.52
238	0.55
239	0.18
240	0.06
241	0.18
242	0.95
243	0.33
244	0.5
245	0.51
246	0.63
247	0.35
248	0.62
249	0.53
250	0.97
251	0.94
252	0.04
253	0.41
254	0.62
255	0.73
256	0.38
257	0.93
258	0.94
259	0.69
260	0.01
261	0.84
262	0.5
263	0.26
264	0.23
265	0.45
266	0.69
267	0.4
268	0.03
269	0.5
270	0.39
271	0.67
272	0.83
273	0.06
274	0.18
275	0.18
276	0.18
277	0.73
278	0.05
279	0.52
280	0.8
281	0.22
282	0.02
283	0.06
284	0.7
285	0.48
286	0.34
287	0.87
288	0.07
289	0.64
290	0.18
291	0.63
292	0.34
293	0.64
294	0.97
295	0.43
296	0.15
297	0.12
298	0.33
299	0.5
300	0.14
301	0.27
302	0.64
303	0.36
304	0.7
305	0.73
306	0.98
307	0.4
308	0.64
309	0
310	0.51
311	0.59
312	0.42
313	0.77
314	0.76
315	0.61
316	0.99
317	0.28
318	0.38
319	0.85
320	0.12
321	0.23
322	0.12
323	0.63
324	0.18
325	0.1
326	0.65
327	0.42
328	0.51
329	0.12
330	0.88
331	0.45
332	0.91
333	0.11
334	0.25
335	0.03
336	0.27
337	0.65
338	0.17
339	0.84
340	0.82
341	0.38
342	0.1
343	0.12
344	0.31
345	0.51
346	0.67
347	0.19
348	0.99
349	0.85
350	0.41
351	0.61
352	0.29
353	0.09
354	0.32
355	0.13
356	0.83
357	0.28
358	0.12
359	0.32
360	0.8
361	0.33
362	0.13
363	0.81
364	0.5
365	0.28
366	0.93
367	0.21
368	0.36
369	0.86
370	0.59
371	0.24
372	0.37
373	0.49
374	0.27
375	0.37
376	0.13
377	0.79
378	0.54
379	0.5
380	0.01
381	0.09
382	0.5
383	0.57
384	0.39
385	0.08
386	0.63
387	0.43
388	0.81
389	0.04
390	0.26
391	1
392	0.51
393	0.4
394	1
395	0.01
396	0.73
397	0.02
398	0.89
399	0.48
400	0.51
401	0.33
402	0.69
403	0.67
404	0.93
405	0.86
406	0
407	0.25
408	0.26
409	0.55
410	0.48
411	0.74
412	0.9
413	0.84
414	0.86
415	0.17
416	0.64
417	0.08
418	0.19
419	0.17
420	0
421	0.15
422	0.81
423	0.61
424	0.27
425	0.32
426	0.75
427	0
428	0.53
429	0.62
430	0.44
431	0.22
432	0.99
433	0.61
434	0.03
435	0.66
436	0.92
437	0.09
438	0.66
439	0.83
440	0.76
441	0.53
442	0.09
443	0.04
444	0.39
445	0.19
446	0.17
447	0.84
448	0.35
449	0.34
450	0.37
451	0.91
452	0.98
453	0.61
454	0.16
455	0.71
456	0.48
457	0.07
458	0.78
459	0.16
460	0.91
461	0.67
462	0.22
463	0.7
464	0.76
465	0.15
466	0.21
467	0.52
468	0.41
469	0.46
470	0.19
471	0.02
472	0.67
473	0.67
474	0.08
475	0.05
476	0.67
477	0.96
478	0.2
479	0.03
480	0.18
481	0.43
482	0.52
483	0.43
484	0.42
485	0.78
486	0.55
487	0.75
488	0.72
489	0.71
490	0.77
491	0.94
492	0.28
493	0.13
494	0.82
495	0.84
496	0.23
497	0.89
498	0.78
499	0.73
500	0.03
501	0.12
502	0.8
503	0.31
504	0.93
505	0.43
506	0.54
507	0.76
508	0.67
509	0.11
510	0.3
511	0.59
512	0.86
513	0.4
514	0.36
515	0.07
516	0.85
517	0.17
518	0.75
519	0.15
520	0.8
521	0.57
522	0
523	0.94
524	0.34
525	0.37
526	0.68
527	0.46
528	0.23
529	0.54
530	0.69
531	0.42
532	0.27
533	0.47
534	0.12
535	0.92
536	0.43
537	0.4
538	0
539	0.96
540	0.33
541	0.57
542	0.22
543	0.11
544	0.76
545	0.97
546	0.96
547	0.61
548	0.93
549	0.49
550	0.18
551	0.05
552	0.81
553	0.68
554	0.03
555	0.8
556	0.74
557	0.06
558	0.27
559	0.56
560	0.35
561	0.17
562	0.76
563	0.77
564	0.12
565	0.88
566	0.18
567	0.87
568	0.92
569	0.02
570	0.08
571	0.82
572	0.61
573	0.86
574	0.84
575	0.44
576	0.75
577	0.1
578	0.08
579	0.49
580	0.42
581	0.6
582	0.19
583	0.16
584	0.87
585	0.64
586	0.28
587	0.9
588	0.82
589	0.42
590	0.81
591	0.6
592	0.27
593	0.85
594	1
595	0.32
596	0.46
597	0.87
598	0.41
599	0.58
600	0.36
601	0.59
602	0.67
603	0.53
604	0.9
605	0.08
606	0.28
607	0.15
608	0.98
609	0.24
610	0.07
611	0.93
612	0.84
613	0.8
614	0.88
615	0.68
616	0.35
617	0.18
618	0.45
619	0.43
620	0.17
621	0.52
622	0.08
623	0.61
624	0.92
625	0.71
626	0.21
627	1
628	0.11
629	0.6
630	0.81
631	0.12
632	0.08
633	1
634	0.49
635	0.93
636	0.74
637	0.1
638	0.65
639	0.64
640	0.81
641	0.93
642	0.69
643	0.98
644	0.15
645	0.98
646	0.97
647	0.09
648	0.19
649	0.48
650	0.63
651	0.19
652	0.54
653	0.78
654	0.26
655	0.03
656	0.28
657	0.82
658	0.49
659	0.8
660	0.82
661	0.52
662	0.51
663	0.71
664	0.99
665	0.14
666	0.36
667	0.02
668	0.15
669	1
670	0.1
671	0.23
672	0.47
673	0.78
674	0.77
675	0.88
676	0.17
677	0.18
678	0.37
679	0.87
680	0.6
681	0.86
682	0.95
683	0.39
684	0.09
685	0.16
686	0.51
687	0.03
688	0.84
689	0.03
690	0.82
691	0.83
692	0.36
693	0.67
694	0.09
695	0.34
696	0.19
697	0.35
698	0.93
699	0.23
700	0.99
701	0.56
702	0.66
703	0.69
704	0.03
705	0.39
706	0.91
707	0.82
708	0.98
709	0.05
710	0.69
711	0.97
712	0.55
713	0.98
714	0.22
715	0.97
716	0.24
717	0.48
718	0.52
719	0.42
720	0.1
721	0.8
722	0.18
723	0.6
724	0.5
725	0.7
726	0.22
727	0.95
728	0.92
729	0.7
730	0.28
731	0.56
732	0.46
733	0.91
734	0.33
735	0.11
736	0.68
737	0.81
738	0.72
739	0.92
740	0.6
741	0.98
742	0.96
743	0.69
744	0.28
745	0.67
746	0.99
747	0.08
748	0.2
749	0.05
750	0.26
751	0.29
752	0.87
753	0.9
754	0.71
755	0.96
756	0.43
757	0.57
758	0.99
759	0.55
760	0.95
761	0
762	0.54
763	0.27
764	0.62
765	0.02
766	0.49
767	0
768	0.23
769	0.62
770	0.24
771	0.22
772	0.34
773	0.08
774	0.62
775	0.36
776	0.99
777	0.26
778	0.57
779	0.09
780	0.11
781	0.69
782	0.04
783	0.63
784	0.31
785	0.03
786	0.25
787	0.96
788	0.55
789	0.89
790	0.71
791	0.35
792	0.37
793	0.14
794	0.5
795	0.97
796	0.43
797	0.85
798	0.28
799	0.02
800	0.43
801	0.42
802	0.34
803	0.62
804	0.38
805	0.18
806	0.23
807	0.41
808	0.28
809	0.52
810	0.33
811	0.54
812	0.89
813	0.85
814	0.69
815	0.1
816	0.97
817	0.47
818	0.74
819	0.6
820	0.89
821	0.58
822	0.53
823	0.13
824	0.83
825	0.95
826	0.62
827	0.11
828	0.41
829	0.34
830	0.49
831	0.11
832	0.36
833	0.66
834	0.95
835	0.87
836	0.6
837	0.43
838	0.58
839	0.61
840	0.71
841	0.17
842	0.7
843	0.13
844	0.07
845	0.1
846	0.82
847	0.96
848	0.54
849	0.33
850	0.4
851	0.91
852	0.17
853	0.18
854	0.23
855	0.04
856	0.71
857	0.2
858	0.9
859	0.3
860	0.03
861	0.05
862	0.53
863	0.42
864	0.66
865	0.43
866	0.81
867	0.47
868	0.95
869	0.59
870	0.99
871	0.53
872	0.77
873	0.74
874	0.67
875	0.89
876	0.31
877	0.19
878	0.11
879	0.28
880	0.53
881	0.81
882	0.98
883	0.35
884	0.5
885	0.2
886	0.48
887	0.65
888	0.91
889	0.04
890	0.5
891	0.28
892	0.29
893	0.15
894	0.98
895	0.84
896	0.11
897	0.68
898	0.72
899	0.54
900	0.99
901	0.85
902	0.09
903	0.45
904	0.14
905	0.72
906	0.71
907	0.18
908	0.47
909	0
910	0.55
911	0.38
912	0.77
913	0.23
914	0.63
915	0.81
916	0.85
917	0.55
918	0.91
919	0.37
920	0.07
921	0.22
922	0.98
923	0.59
924	0.86
925	0.11
926	0.84
927	0.18
928	0.98
929	0.28
930	0.95
931	0.98
932	0.84
933	0.6
934	0.2
935	0.42
936	0.1
937	0.97
938	0.96
939	0.55
940	0.41
941	0.2
942	0.29
943	0.48
944	0.35
945	0.95
946	0.91
947	0.37
948	0.12
949	0.25
950	0.97
951	0.13
952	0.15
953	0.95
954	0.62
955	0.91
956	0.24
957	0.84
958	0.78
959	0.25
960	0.84
961	0.63
962	0.16
963	0.46
964	0.89
965	0.74
966	0.73
967	0.79
968	0.06
969	0.01
970	0.15
971	0.3
972	0.04
973	0.63
974	0.44
975	0.07
976	0.24
977	0.22
978	0.22
979	0.53
980	0.77
981	0.2
982	0.6
983	0.62
984	0.65
985	0.19
986	0.34
987	0.9
988	1
989	0.58
990	0.06
991	0.31
992	0.06
993	0.56
994	0.17
995	0.08
996	0.39
997	0.7
998	0.9
999	0.61
1000	0.78
