# Supplementary material for: A Regularized MANOVA Test for Semicontinuous High‐Dimensional Data
Source: Biom J. 2025 Apr 29;67(3):e70054. doi: 10.1002/bimj.70054 (PMC12041841; doi:10.1002/bimj.70054)
Supplement: Supplementary file 1 — Supporting information [file BIMJ-67-e70054-s001.zip › Replicability/Results_CHEN/K2/H0/CHEN-H0-20-150-0.2-0.txt]

1	0.6
2	0.81
3	0.7
4	0.03
5	0.99
6	0.31
7	0.71
8	0.18
9	0.38
10	0.77
11	0.34
12	0.09
13	0.26
14	0.9
15	0.82
16	0.01
17	0.09
18	0.96
19	0.86
20	0.1
21	0.61
22	0.46
23	0.34
24	0.91
25	0.11
26	0.71
27	0.44
28	0.38
29	0.25
30	0.17
31	0.59
32	0.62
33	0.3
34	0.22
35	0.75
36	0.13
37	0.1
38	0.52
39	0.68
40	0.69
41	0.66
42	0.94
43	0.66
44	0.25
45	0.82
46	0.83
47	0.96
48	0.88
49	0.36
50	0.32
51	0.25
52	0.63
53	0.58
54	0.09
55	0.58
56	0.53
57	0.38
58	0.23
59	0.93
60	0.43
61	0.25
62	0.27
63	0.75
64	0.41
65	0.47
66	0.06
67	0.47
68	0.78
69	0.49
70	0.77
71	0.94
72	0.83
73	0.43
74	0.07
75	0.05
76	0.34
77	0.43
78	0.77
79	0.88
80	0.38
81	0.56
82	0.69
83	0.72
84	0.41
85	0.22
86	0.2
87	0.9
88	0.65
89	0.92
90	0.44
91	0.18
92	0.9
93	0.89
94	0.76
95	0.96
96	0.29
97	0.96
98	0.38
99	0.31
100	0.31
101	0.08
102	1
103	0.13
104	0.35
105	0.25
106	0.49
107	0.8
108	0.17
109	0.09
110	0.84
111	0.02
112	0.02
113	0.25
114	0.88
115	0.86
116	0.11
117	0.96
118	0.12
119	0.89
120	0.93
121	0.83
122	0.66
123	0.78
124	0.35
125	0.71
126	0.17
127	0.44
128	0.25
129	0.67
130	0.91
131	0.62
132	1
133	0.1
134	0.05
135	0.17
136	0.02
137	0.57
138	0.33
139	0.81
140	0.07
141	0.61
142	0.53
143	0.96
144	0.66
145	0.3
146	0.15
147	0.6
148	0.22
149	0.76
150	0.09
151	0.17
152	0.15
153	0.74
154	0.4
155	0.61
156	0.74
157	0.38
158	0.01
159	0.96
160	0.37
161	0.14
162	0.65
163	0.72
164	0.19
165	0.29
166	0.51
167	0.26
168	1
169	0.66
170	0.55
171	0.38
172	0.71
173	0.31
174	0.89
175	0.38
176	0.15
177	0.22
178	0.23
179	0.28
180	0
181	0.82
182	0.47
183	0.25
184	0.7
185	0.82
186	0.9
187	0.06
188	0.96
189	0.02
190	0.57
191	0.89
192	0.48
193	0.01
194	0.48
195	0.88
196	0.14
197	0.87
198	0.21
199	0.26
200	0.49
201	0.5
202	0.66
203	0.49
204	0.9
205	0.5
206	0.48
207	0.91
208	0.37
209	0.37
210	1
211	0.98
212	0.82
213	0.11
214	0.76
215	0.87
216	0.64
217	0.93
218	0.87
219	0.96
220	0.18
221	0.49
222	0.12
223	0.37
224	0.99
225	0.43
226	0.74
227	0.19
228	0.51
229	0.66
230	0.8
231	0.51
232	0.41
233	0.63
234	0.86
235	0.05
236	0
237	0.88
238	0.88
239	0.96
240	0.38
241	0.41
242	0.96
243	0.36
244	0.39
245	0.57
246	0.43
247	0.42
248	0.48
249	0.35
250	0.98
251	0.91
252	0
253	0.19
254	0.73
255	0.39
256	0.3
257	0.91
258	0.98
259	0.49
260	0.05
261	0.5
262	0.64
263	0.36
264	0.13
265	0.47
266	0.78
267	0.16
268	0.25
269	0.21
270	0.28
271	0.79
272	0.62
273	0.35
274	0.66
275	0.54
276	0.03
277	0.55
278	0.01
279	0.18
280	0.69
281	0.08
282	0.15
283	0.07
284	0.73
285	0.6
286	0.4
287	0.77
288	0.32
289	0.16
290	0.15
291	0.41
292	0.49
293	0.72
294	0.53
295	0.29
296	0.46
297	0.03
298	0.09
299	0.63
300	0.01
301	0.64
302	0.53
303	0.09
304	0.73
305	0.68
306	0.76
307	0.24
308	0.55
309	0.01
310	0.27
311	0.53
312	0.86
313	0.9
314	0.87
315	0.21
316	0.87
317	0.41
318	0.34
319	0.62
320	0.65
321	0.76
322	0.12
323	0.43
324	0.31
325	0.42
326	0.61
327	0.46
328	0.18
329	0.4
330	0.62
331	0.75
332	0.96
333	0.07
334	0.4
335	0.16
336	0.19
337	0.56
338	0.8
339	0.73
340	0.94
341	0.39
342	0.26
343	0.7
344	0.36
345	0.74
346	0.89
347	0.05
348	1
349	0.49
350	0.23
351	0.77
352	0.16
353	0.23
354	0.58
355	0.67
356	0.93
357	0.06
358	0.22
359	0.13
360	0.74
361	0.27
362	0.03
363	0.82
364	0.76
365	0.1
366	0.8
367	0.24
368	0.69
369	0.85
370	0.69
371	0.15
372	0.16
373	0.23
374	0.85
375	0.33
376	0.04
377	0.44
378	0.77
379	0.18
380	0.34
381	0.15
382	0.28
383	0.72
384	0.19
385	0.26
386	0.73
387	0.36
388	0.76
389	0.27
390	0.06
391	1
392	0.13
393	0.91
394	1
395	0.07
396	0.67
397	0.16
398	0.82
399	0.12
400	0.85
401	0.75
402	0.75
403	0.55
404	0.89
405	0.72
406	0.1
407	0.51
408	0.07
409	0.38
410	0.8
411	0.83
412	0.92
413	0.55
414	0.61
415	0.54
416	0.88
417	0.03
418	0.01
419	0.03
420	0.1
421	0.24
422	0.64
423	0.67
424	0.1
425	0.25
426	0.62
427	0.56
428	0.22
429	0.45
430	0.57
431	0.08
432	0.88
433	0.93
434	0
435	0.71
436	0.92
437	0.35
438	0.1
439	0.39
440	0.57
441	0.51
442	0.59
443	0.25
444	0.15
445	0.12
446	0.27
447	0.75
448	0.8
449	0.16
450	0.7
451	0.94
452	0.99
453	0.81
454	0.05
455	0.63
456	0.34
457	0.01
458	0.63
459	0.29
460	0.71
461	0.5
462	0.54
463	0.63
464	0.83
465	0.16
466	0.24
467	0.43
468	0.03
469	0.41
470	0.05
471	0.29
472	0.98
473	0.35
474	0.05
475	0
476	0.69
477	0.92
478	0.09
479	0.01
480	0.03
481	0.03
482	0.69
483	0.89
484	0.18
485	0.46
486	0.38
487	0.55
488	0.75
489	0.58
490	0.59
491	0.88
492	0.35
493	0.36
494	0.68
495	0.8
496	0.34
497	0.74
498	0.73
499	0.55
500	0.3
501	0.34
502	0.8
503	0.1
504	0.82
505	0.45
506	0.83
507	0.66
508	0.61
509	0.06
510	0.26
511	0.28
512	0.82
513	0.77
514	0.13
515	0.07
516	0.59
517	0.33
518	0.83
519	0.04
520	0.6
521	0.77
522	0.6
523	0.79
524	0.35
525	0.23
526	0.35
527	0.62
528	0.44
529	0.6
530	0.52
531	0.26
532	0.64
533	0.78
534	0.25
535	1
536	0.82
537	0.97
538	0.07
539	0.96
540	1
541	0.6
542	0.98
543	0.02
544	0.11
545	0.92
546	0.89
547	0.17
548	0.92
549	0.44
550	0.16
551	0
552	0.75
553	0.77
554	0.22
555	0.42
556	0.26
557	0.29
558	0.16
559	0.66
560	0.66
561	0.15
562	0.64
563	0.72
564	0.65
565	0.7
566	0.08
567	0.69
568	0.9
569	0.48
570	0.45
571	0.78
572	0.67
573	0.86
574	0.68
575	0.37
576	0.79
577	0.33
578	0.91
579	0.35
580	0.46
581	0.75
582	0.34
583	0.07
584	0.88
585	0.69
586	0.11
587	0.85
588	0.86
589	0.77
590	0.81
591	0.74
592	0.15
593	0.94
594	0.88
595	0.48
596	0.33
597	0.65
598	0.84
599	0.69
600	0.04
601	0.96
602	0.72
603	0.43
604	0.83
605	0.76
606	0.51
607	0.17
608	0.93
609	0.16
610	0.85
611	0.69
612	0.56
613	0.64
614	0.75
615	0.57
616	0.24
617	0.67
618	0.34
619	0.89
620	0.22
621	0.25
622	0.02
623	0.31
624	0.73
625	0.45
626	0.14
627	1
628	0.04
629	0.39
630	0.51
631	0.7
632	0.58
633	0.97
634	0.99
635	0.68
636	0.41
637	0.58
638	0.58
639	0.42
640	0.38
641	0.65
642	0.53
643	0.84
644	0.1
645	1
646	0.84
647	0.18
648	0.06
649	0.51
650	0.59
651	0.84
652	0.41
653	0.7
654	0.34
655	0
656	0.18
657	0.89
658	0.47
659	0.66
660	0.63
661	0.27
662	0.35
663	0.47
664	0.97
665	0.2
666	0.37
667	0.07
668	0.01
669	0.97
670	0.04
671	0.82
672	0.11
673	0.96
674	0.97
675	0.77
676	0.47
677	0.95
678	0.4
679	0.92
680	0.38
681	0.91
682	0.91
683	0.31
684	0.51
685	0.31
686	0.54
687	0.77
688	0.9
689	0.18
690	0.44
691	0.63
692	0.44
693	0.14
694	0.06
695	0.31
696	0.46
697	0.13
698	0.63
699	0.2
700	1
701	0.38
702	0.37
703	0.39
704	0.01
705	0.42
706	0.92
707	0.54
708	0.9
709	0.1
710	0.62
711	0.91
712	0.42
713	0.9
714	0.19
715	0.97
716	0.08
717	0.73
718	0.3
719	0.62
720	0.49
721	0.83
722	0.04
723	0.33
724	0.78
725	0.33
726	0.12
727	0.83
728	0.77
729	0.5
730	0.67
731	0.37
732	0.35
733	0.84
734	0.16
735	0.07
736	0.49
737	0.67
738	0.6
739	0.9
740	0.4
741	0.88
742	0.69
743	0.55
744	0.14
745	0.39
746	0.99
747	0.03
748	0.67
749	0.02
750	0.19
751	0.67
752	0.92
753	0.69
754	0.74
755	0.97
756	0.85
757	0.32
758	0.73
759	0.29
760	0.87
761	0.03
762	0.38
763	0.14
764	0.69
765	0
766	0.35
767	0.19
768	0.04
769	0.44
770	0.11
771	0.31
772	0.16
773	0.03
774	0.52
775	0.11
776	1
777	0.14
778	0.65
779	0.36
780	0.21
781	0.53
782	0.59
783	0.79
784	0.11
785	0.09
786	0.06
787	0.95
788	0.51
789	0.88
790	0.56
791	0.4
792	0.36
793	0.2
794	0.57
795	0.97
796	0.1
797	0.88
798	0.19
799	0
800	0.06
801	0.36
802	0.13
803	0.66
804	0.4
805	0.07
806	0.04
807	0.24
808	0.26
809	0.45
810	0.35
811	0.51
812	0.66
813	0.8
814	0.35
815	0.4
816	0.98
817	0.45
818	0.86
819	0.87
820	0.94
821	0.62
822	0.44
823	0.28
824	0.51
825	0.92
826	0.57
827	0.36
828	0.82
829	0.17
830	0.44
831	0.68
832	0.12
833	0.21
834	0.93
835	0.77
836	0.59
837	0.24
838	0.3
839	0.26
840	0.62
841	0.02
842	0.3
843	0.9
844	0.63
845	0.01
846	0.9
847	0.9
848	0.79
849	0.43
850	0.14
851	0.82
852	0.1
853	0.24
854	0.35
855	0.14
856	0.72
857	0.09
858	0.78
859	0.46
860	0.01
861	0.27
862	0.41
863	0.22
864	0.46
865	0.17
866	0.81
867	0.32
868	0.8
869	0.42
870	0.99
871	0.2
872	0.3
873	0.54
874	0.56
875	0.68
876	0.62
877	1
878	0.07
879	0.08
880	0.39
881	0.94
882	0.94
883	0.81
884	0.14
885	0.3
886	0.99
887	0.91
888	0.68
889	0.13
890	0.5
891	0.24
892	0.21
893	0.64
894	0.99
895	0.72
896	0.1
897	0.22
898	0.35
899	0.31
900	0.99
901	0.69
902	0.27
903	0.84
904	0.68
905	0.9
906	0.62
907	0.16
908	0.31
909	0.01
910	0.34
911	0.57
912	0.7
913	0.1
914	0.37
915	0.63
916	0.91
917	0.7
918	0.94
919	0.39
920	0.31
921	0.81
922	0.96
923	0.38
924	0.77
925	0.18
926	0.93
927	0.53
928	0.96
929	0.99
930	0.82
931	0.96
932	0.83
933	0.2
934	0.42
935	0.16
936	0
937	0.98
938	0.87
939	0.27
940	0.1
941	0.09
942	0.08
943	0.77
944	0.45
945	0.92
946	0.91
947	0.08
948	0.25
949	0.25
950	0.97
951	0.2
952	0.8
953	0.85
954	0.53
955	0.82
956	0.45
957	0.92
958	0.59
959	0.31
960	0.74
961	0.37
962	0.36
963	0.55
964	0.84
965	0.54
966	0.72
967	0.65
968	0.45
969	0.14
970	0.12
971	0.42
972	0.2
973	0.38
974	0.37
975	0.11
976	0.17
977	0.18
978	0.67
979	0.35
980	0.27
981	0.18
982	0.23
983	0.94
984	0.37
985	0.29
986	0.15
987	0.85
988	0.8
989	0.58
990	0.9
991	0.22
992	0.38
993	0.64
994	0.56
995	0.26
996	0.7
997	0.23
998	0.93
999	0.39
1000	0.86
1	0.6
2	0.81
3	0.7
4	0.03
5	0.99
6	0.31
7	0.71
8	0.18
9	0.38
10	0.77
11	0.34
12	0.09
13	0.26
14	0.9
15	0.82
16	0.01
17	0.09
18	0.96
19	0.86
20	0.1
21	0.61
22	0.46
23	0.34
24	0.91
25	0.11
26	0.71
27	0.44
28	0.38
29	0.25
30	0.17
31	0.59
32	0.62
33	0.3
34	0.22
35	0.75
36	0.13
37	0.1
38	0.52
39	0.68
40	0.69
41	0.66
42	0.94
43	0.66
44	0.25
45	0.82
46	0.83
47	0.96
48	0.88
49	0.36
50	0.32
51	0.25
52	0.63
53	0.58
54	0.09
55	0.58
56	0.53
57	0.38
58	0.23
59	0.93
60	0.43
61	0.25
62	0.27
63	0.75
64	0.41
65	0.47
66	0.06
67	0.47
68	0.78
69	0.49
70	0.77
71	0.94
72	0.83
73	0.43
74	0.07
75	0.05
76	0.34
77	0.43
78	0.77
79	0.88
80	0.38
81	0.56
82	0.69
83	0.72
84	0.41
85	0.22
86	0.2
87	0.9
88	0.65
89	0.92
90	0.44
91	0.18
92	0.9
93	0.89
94	0.76
95	0.96
96	0.29
97	0.96
98	0.38
99	0.31
100	0.31
101	0.08
102	1
103	0.13
104	0.35
105	0.25
106	0.49
107	0.8
108	0.17
109	0.09
110	0.84
111	0.02
112	0.02
113	0.25
114	0.88
115	0.86
116	0.11
117	0.96
118	0.12
119	0.89
120	0.93
121	0.83
122	0.66
123	0.78
124	0.35
125	0.71
126	0.17
127	0.44
128	0.25
129	0.67
130	0.91
131	0.62
132	1
133	0.1
134	0.05
135	0.17
136	0.02
137	0.57
138	0.33
139	0.81
140	0.07
141	0.61
142	0.53
143	0.96
144	0.66
145	0.3
146	0.15
147	0.6
148	0.22
149	0.76
150	0.09
151	0.17
152	0.15
153	0.74
154	0.4
155	0.61
156	0.74
157	0.38
158	0.01
159	0.96
160	0.37
161	0.14
162	0.65
163	0.72
164	0.19
165	0.29
166	0.51
167	0.26
168	1
169	0.66
170	0.55
171	0.38
172	0.71
173	0.31
174	0.89
175	0.38
176	0.15
177	0.22
178	0.23
179	0.28
180	0
181	0.82
182	0.47
183	0.25
184	0.7
185	0.82
186	0.9
187	0.06
188	0.96
189	0.02
190	0.57
191	0.89
192	0.48
193	0.01
194	0.48
195	0.88
196	0.14
197	0.87
198	0.21
199	0.26
200	0.49
201	0.5
202	0.66
203	0.49
204	0.9
205	0.5
206	0.48
207	0.91
208	0.37
209	0.37
210	1
211	0.98
212	0.82
213	0.11
214	0.76
215	0.87
216	0.64
217	0.93
218	0.87
219	0.96
220	0.18
221	0.49
222	0.12
223	0.37
224	0.99
225	0.43
226	0.74
227	0.19
228	0.51
229	0.66
230	0.8
231	0.51
232	0.41
233	0.63
234	0.86
235	0.05
236	0
237	0.88
238	0.88
239	0.96
240	0.38
241	0.41
242	0.96
243	0.36
244	0.39
245	0.57
246	0.43
247	0.42
248	0.48
249	0.35
250	0.98
251	0.91
252	0
253	0.19
254	0.73
255	0.39
256	0.3
257	0.91
258	0.98
259	0.49
260	0.05
261	0.5
262	0.64
263	0.36
264	0.13
265	0.47
266	0.78
267	0.16
268	0.25
269	0.21
270	0.28
271	0.79
272	0.62
273	0.35
274	0.66
275	0.54
276	0.03
277	0.55
278	0.01
279	0.18
280	0.69
281	0.08
282	0.15
283	0.07
284	0.73
285	0.6
286	0.4
287	0.77
288	0.32
289	0.16
290	0.15
291	0.41
292	0.49
293	0.72
294	0.53
295	0.29
296	0.46
297	0.03
298	0.09
299	0.63
300	0.01
301	0.64
302	0.53
303	0.09
304	0.73
305	0.68
306	0.76
307	0.24
308	0.55
309	0.01
310	0.27
311	0.53
312	0.86
313	0.9
314	0.87
315	0.21
316	0.87
317	0.41
318	0.34
319	0.62
320	0.65
321	0.76
322	0.12
323	0.43
324	0.31
325	0.42
326	0.61
327	0.46
328	0.18
329	0.4
330	0.62
331	0.75
332	0.96
333	0.07
334	0.4
335	0.16
336	0.19
337	0.56
338	0.8
339	0.73
340	0.94
341	0.39
342	0.26
343	0.7
344	0.36
345	0.74
346	0.89
347	0.05
348	1
349	0.49
350	0.23
351	0.77
352	0.16
353	0.23
354	0.58
355	0.67
356	0.93
357	0.06
358	0.22
359	0.13
360	0.74
361	0.27
362	0.03
363	0.82
364	0.76
365	0.1
366	0.8
367	0.24
368	0.69
369	0.85
370	0.69
371	0.15
372	0.16
373	0.23
374	0.85
375	0.33
376	0.04
377	0.44
378	0.77
379	0.18
380	0.34
381	0.15
382	0.28
383	0.72
384	0.19
385	0.26
386	0.73
387	0.36
388	0.76
389	0.27
390	0.06
391	1
392	0.13
393	0.91
394	1
395	0.07
396	0.67
397	0.16
398	0.82
399	0.12
400	0.85
401	0.75
402	0.75
403	0.55
404	0.89
405	0.72
406	0.1
407	0.51
408	0.07
409	0.38
410	0.8
411	0.83
412	0.92
413	0.55
414	0.61
415	0.54
416	0.88
417	0.03
418	0.01
419	0.03
420	0.1
421	0.24
422	0.64
423	0.67
424	0.1
425	0.25
426	0.62
427	0.56
428	0.22
429	0.45
430	0.57
431	0.08
432	0.88
433	0.93
434	0
435	0.71
436	0.92
437	0.35
438	0.1
439	0.39
440	0.57
441	0.51
442	0.59
443	0.25
444	0.15
445	0.12
446	0.27
447	0.75
448	0.8
449	0.16
450	0.7
451	0.94
452	0.99
453	0.81
454	0.05
455	0.63
456	0.34
457	0.01
458	0.63
459	0.29
460	0.71
461	0.5
462	0.54
463	0.63
464	0.83
465	0.16
466	0.24
467	0.43
468	0.03
469	0.41
470	0.05
471	0.29
472	0.98
473	0.35
474	0.05
475	0
476	0.69
477	0.92
478	0.09
479	0.01
480	0.03
481	0.03
482	0.69
483	0.89
484	0.18
485	0.46
486	0.38
487	0.55
488	0.75
489	0.58
490	0.59
491	0.88
492	0.35
493	0.36
494	0.68
495	0.8
496	0.34
497	0.74
498	0.73
499	0.55
500	0.3
501	0.34
502	0.8
503	0.1
504	0.82
505	0.45
506	0.83
507	0.66
508	0.61
509	0.06
510	0.26
511	0.28
512	0.82
513	0.77
514	0.13
515	0.07
516	0.59
517	0.33
518	0.83
519	0.04
520	0.6
521	0.77
522	0.6
523	0.79
524	0.35
525	0.23
526	0.35
527	0.62
528	0.44
529	0.6
530	0.52
531	0.26
532	0.64
533	0.78
534	0.25
535	1
536	0.82
537	0.97
538	0.07
539	0.96
540	1
541	0.6
542	0.98
543	0.02
544	0.11
545	0.92
546	0.89
547	0.17
548	0.92
549	0.44
550	0.16
551	0
552	0.75
553	0.77
554	0.22
555	0.42
556	0.26
557	0.29
558	0.16
559	0.66
560	0.66
561	0.15
562	0.64
563	0.72
564	0.65
565	0.7
566	0.08
567	0.69
568	0.9
569	0.48
570	0.45
571	0.78
572	0.67
573	0.86
574	0.68
575	0.37
576	0.79
577	0.33
578	0.91
579	0.35
580	0.46
581	0.75
582	0.34
583	0.07
584	0.88
585	0.69
586	0.11
587	0.85
588	0.86
589	0.77
590	0.81
591	0.74
592	0.15
593	0.94
594	0.88
595	0.48
596	0.33
597	0.65
598	0.84
599	0.69
600	0.04
601	0.96
602	0.72
603	0.43
604	0.83
605	0.76
606	0.51
607	0.17
608	0.93
609	0.16
610	0.85
611	0.69
612	0.56
613	0.64
614	0.75
615	0.57
616	0.24
617	0.67
618	0.34
619	0.89
620	0.22
621	0.25
622	0.02
623	0.31
624	0.73
625	0.45
626	0.14
627	1
628	0.04
629	0.39
630	0.51
631	0.7
632	0.58
633	0.97
634	0.99
635	0.68
636	0.41
637	0.58
638	0.58
639	0.42
640	0.38
641	0.65
642	0.53
643	0.84
644	0.1
645	1
646	0.84
647	0.18
648	0.06
649	0.51
650	0.59
651	0.84
652	0.41
653	0.7
654	0.34
655	0
656	0.18
657	0.89
658	0.47
659	0.66
660	0.63
661	0.27
662	0.35
663	0.47
664	0.97
665	0.2
666	0.37
667	0.07
668	0.01
669	0.97
670	0.04
671	0.82
672	0.11
673	0.96
674	0.97
675	0.77
676	0.47
677	0.95
678	0.4
679	0.92
680	0.38
681	0.91
682	0.91
683	0.31
684	0.51
685	0.31
686	0.54
687	0.77
688	0.9
689	0.18
690	0.44
691	0.63
692	0.44
693	0.14
694	0.06
695	0.31
696	0.46
697	0.13
698	0.63
699	0.2
700	1
701	0.38
702	0.37
703	0.39
704	0.01
705	0.42
706	0.92
707	0.54
708	0.9
709	0.1
710	0.62
711	0.91
712	0.42
713	0.9
714	0.19
715	0.97
716	0.08
717	0.73
718	0.3
719	0.62
720	0.49
721	0.83
722	0.04
723	0.33
724	0.78
725	0.33
726	0.12
727	0.83
728	0.77
729	0.5
730	0.67
731	0.37
732	0.35
733	0.84
734	0.16
735	0.07
736	0.49
737	0.67
738	0.6
739	0.9
740	0.4
741	0.88
742	0.69
743	0.55
744	0.14
745	0.39
746	0.99
747	0.03
748	0.67
749	0.02
750	0.19
751	0.67
752	0.92
753	0.69
754	0.74
755	0.97
756	0.85
757	0.32
758	0.73
759	0.29
760	0.87
761	0.03
762	0.38
763	0.14
764	0.69
765	0
766	0.35
767	0.19
768	0.04
769	0.44
770	0.11
771	0.31
772	0.16
773	0.03
774	0.52
775	0.11
776	1
777	0.14
778	0.65
779	0.36
780	0.21
781	0.53
782	0.59
783	0.79
784	0.11
785	0.09
786	0.06
787	0.95
788	0.51
789	0.88
790	0.56
791	0.4
792	0.36
793	0.2
794	0.57
795	0.97
796	0.1
797	0.88
798	0.19
799	0
800	0.06
801	0.36
802	0.13
803	0.66
804	0.4
805	0.07
806	0.04
807	0.24
808	0.26
809	0.45
810	0.35
811	0.51
812	0.66
813	0.8
814	0.35
815	0.4
816	0.98
817	0.45
818	0.86
819	0.87
820	0.94
821	0.62
822	0.44
823	0.28
824	0.51
825	0.92
826	0.57
827	0.36
828	0.82
829	0.17
830	0.44
831	0.68
832	0.12
833	0.21
834	0.93
835	0.77
836	0.59
837	0.24
838	0.3
839	0.26
840	0.62
841	0.02
842	0.3
843	0.9
844	0.63
845	0.01
846	0.9
847	0.9
848	0.79
849	0.43
850	0.14
851	0.82
852	0.1
853	0.24
854	0.35
855	0.14
856	0.72
857	0.09
858	0.78
859	0.46
860	0.01
861	0.27
862	0.41
863	0.22
864	0.46
865	0.17
866	0.81
867	0.32
868	0.8
869	0.42
870	0.99
871	0.2
872	0.3
873	0.54
874	0.56
875	0.68
876	0.62
877	1
878	0.07
879	0.08
880	0.39
881	0.94
882	0.94
883	0.81
884	0.14
885	0.3
886	0.99
887	0.91
888	0.68
889	0.13
890	0.5
891	0.24
892	0.21
893	0.64
894	0.99
895	0.72
896	0.1
897	0.22
898	0.35
899	0.31
900	0.99
901	0.69
902	0.27
903	0.84
904	0.68
905	0.9
906	0.62
907	0.16
908	0.31
909	0.01
910	0.34
911	0.57
912	0.7
913	0.1
914	0.37
915	0.63
916	0.91
917	0.7
918	0.94
919	0.39
920	0.31
921	0.81
922	0.96
923	0.38
924	0.77
925	0.18
926	0.93
927	0.53
928	0.96
929	0.99
930	0.82
931	0.96
932	0.83
933	0.2
934	0.42
935	0.16
936	0
937	0.98
938	0.87
939	0.27
940	0.1
941	0.09
942	0.08
943	0.77
944	0.45
945	0.92
946	0.91
947	0.08
948	0.25
949	0.25
950	0.97
951	0.2
952	0.8
953	0.85
954	0.53
955	0.82
956	0.45
957	0.92
958	0.59
959	0.31
960	0.74
961	0.37
962	0.36
963	0.55
964	0.84
965	0.54
966	0.72
967	0.65
968	0.45
969	0.14
970	0.12
971	0.42
972	0.2
973	0.38
974	0.37
975	0.11
976	0.17
977	0.18
978	0.67
979	0.35
980	0.27
981	0.18
982	0.23
983	0.94
984	0.37
985	0.29
986	0.15
987	0.85
988	0.8
989	0.58
990	0.9
991	0.22
992	0.38
993	0.64
994	0.56
995	0.26
996	0.7
997	0.23
998	0.93
999	0.39
1000	0.86
