# Supplementary material for: A Regularized MANOVA Test for Semicontinuous High‐Dimensional Data
Source: Biom J. 2025 Apr 29;67(3):e70054. doi: 10.1002/bimj.70054 (PMC12041841; doi:10.1002/bimj.70054)
Supplement: Supplementary file 1 — Supporting information [file BIMJ-67-e70054-s001.zip › Replicability/Results_CHEN/K2/H0/CHEN-H0-20-200-0.2-0.4.txt]

1	0.54
2	0.25
3	0.13
4	0.67
5	0.71
6	0.73
7	0.12
8	0.06
9	0.27
10	0.58
11	0.13
12	0.53
13	0
14	0.72
15	0.05
16	0.67
17	0.9
18	0.47
19	1
20	0.03
21	0.59
22	0.26
23	0.36
24	0.17
25	0.71
26	0.54
27	0.27
28	0.12
29	0.66
30	0.17
31	0.15
32	0.39
33	0.53
34	0.97
35	0.77
36	0.68
37	0.23
38	0.3
39	0.68
40	0.86
41	0.06
42	0.59
43	0.75
44	0.56
45	0.28
46	0.89
47	0.76
48	0.19
49	0.08
50	0.71
51	0.8
52	0.37
53	0.2
54	0.86
55	0.68
56	0.88
57	0.89
58	0.62
59	0.65
60	0.45
61	1
62	0.39
63	0.16
64	0.23
65	0.46
66	0.89
67	0.65
68	0.75
69	0.34
70	0.33
71	0.4
72	0.69
73	0.76
74	0.9
75	0.96
76	0.89
77	0.97
78	0.36
79	0.72
80	0.06
81	0.9
82	0.45
83	0.15
84	0.37
85	0.1
86	0.65
87	0.37
88	0.78
89	0.15
90	0.16
91	0.81
92	0.72
93	0.02
94	0.28
95	0.24
96	0.31
97	0.24
98	0.34
99	0.7
100	0.54
101	0.77
102	0.64
103	0.25
104	0.9
105	0.33
106	0.26
107	0.77
108	0.16
109	0.2
110	0.45
111	0.8
112	0.77
113	0.12
114	0.77
115	0.83
116	0.89
117	0.21
118	0.08
119	0.7
120	0.42
121	0.41
122	0.05
123	0.31
124	0.6
125	0.98
126	0
127	0.43
128	0.52
129	0.63
130	0.75
131	0.01
132	0.84
133	0.97
134	0.72
135	0.74
136	0.32
137	0.3
138	0.87
139	0.6
140	0.34
141	0.9
142	0.77
143	0.19
144	0.46
145	0.57
146	0.27
147	0.72
148	0.57
149	0.83
150	0.81
151	0.2
152	0.53
153	0.05
154	0.29
155	0.3
156	0.09
157	0.15
158	0.77
159	0.31
160	0.71
161	0.38
162	1
163	0.5
164	0.46
165	0.02
166	0.46
167	0.59
168	0.18
169	0.93
170	0.26
171	0.45
172	0.46
173	0.18
174	0.05
175	0.67
176	0.01
177	0.27
178	0.63
179	0.27
180	0.14
181	0.62
182	0.37
183	0.6
184	0.74
185	0.9
186	0.59
187	0.52
188	0.09
189	0.06
190	0.92
191	0.49
192	0.2
193	0.33
194	0.66
195	0.48
196	0.46
197	0.93
198	0.16
199	0.71
200	0.25
201	0.73
202	0.56
203	0.35
204	0.13
205	0.15
206	0.56
207	0.84
208	0.85
209	0.62
210	0.32
211	0.14
212	0.06
213	0.58
214	0.9
215	0.33
216	0.06
217	0.99
218	0.92
219	0.84
220	0.81
221	0.21
222	0.45
223	0
224	0.16
225	0.67
226	0.12
227	0.23
228	0.48
229	0.21
230	0.67
231	0.11
232	0.58
233	0.84
234	0.56
235	0.44
236	0.44
237	0.03
238	0.78
239	0.09
240	0.31
241	0.21
242	0.88
243	0.09
244	0.29
245	0.04
246	0.81
247	0.92
248	0.34
249	0.4
250	0.71
251	0.09
252	0.16
253	0.12
254	0.47
255	0.29
256	0.93
257	0.21
258	0.7
259	0.69
260	0.61
261	0.28
262	0.06
263	0.79
264	0.96
265	0.18
266	0.64
267	0.61
268	0.21
269	0.89
270	0.25
271	0.86
272	0.37
273	0.14
274	0.7
275	0.92
276	0.26
277	0.2
278	0.78
279	0.83
280	0.57
281	0.37
282	0.86
283	0.88
284	0.22
285	0.93
286	0.32
287	0.73
288	0.78
289	0.35
290	0.93
291	0.11
292	0.7
293	0.72
294	0.6
295	0.5
296	0.78
297	0.99
298	0.21
299	0.58
300	0.73
301	0.59
302	0.75
303	0.38
304	0.56
305	0.73
306	0.13
307	0.35
308	0
309	0.23
310	0.03
311	0.35
312	0.75
313	0.66
314	0.18
315	0.44
316	0.67
317	0.99
318	0.74
319	0.95
320	0.67
321	0.46
322	0.61
323	0.57
324	0.79
325	0.8
326	0.16
327	0.21
328	0.56
329	0.88
330	0.92
331	0.21
332	0.76
333	0.38
334	0.15
335	0.34
336	0.62
337	0.34
338	0.88
339	0.22
340	0.73
341	0.59
342	0.09
343	0.81
344	0.83
345	0.33
346	0.69
347	0.29
348	1
349	0.31
350	0.49
351	0.38
352	0.53
353	0.23
354	0.09
355	0.11
356	0.04
357	0.74
358	0.55
359	0.27
360	0.71
361	0.65
362	0.72
363	0.33
364	0.41
365	0.37
366	0.48
367	0.8
368	0.26
369	0.84
370	0.86
371	0.42
372	0.21
373	0.56
374	0.11
375	0.09
376	0.23
377	0.95
378	0.69
379	0.92
380	0.3
381	0.53
382	0.67
383	0.94
384	0.07
385	0.29
386	0.21
387	0.64
388	1
389	0.66
390	0.87
391	0.39
392	0.66
393	0.72
394	0.09
395	0.62
396	0.66
397	0.44
398	0.05
399	0.35
400	0.93
401	0.72
402	0.91
403	0.67
404	0.33
405	0.39
406	0.55
407	0.8
408	0.29
409	0.1
410	0.46
411	0.53
412	0.5
413	0.21
414	0.12
415	0.19
416	0.54
417	0.01
418	0.41
419	0.32
420	0.54
421	0.32
422	0.76
423	0.77
424	0.2
425	0.32
426	0.98
427	0.06
428	1
429	0.1
430	0.38
431	0.25
432	0.12
433	0.74
434	0.71
435	0.33
436	0.54
437	0.15
438	0.3
439	0.72
440	0.3
441	0.66
442	0.19
443	0.28
444	0.83
445	0.11
446	0.63
447	0.01
448	0.08
449	0.65
450	0.24
451	0.82
452	0.94
453	0.62
454	0.89
455	0.71
456	0.83
457	0.42
458	0.89
459	0.54
460	0.13
461	0.1
462	0.93
463	0.15
464	0.22
465	0.06
466	0
467	0.73
468	0.67
469	0.57
470	0.63
471	0.45
472	0.37
473	0.88
474	0.85
475	0.94
476	0.04
477	0.84
478	0.25
479	0.93
480	0.84
481	0.05
482	0.54
483	0.85
484	0.03
485	0.77
486	0.16
487	0.78
488	0.31
489	0.3
490	0.49
491	0.68
492	0.19
493	0.34
494	0.42
495	0.66
496	0.47
497	0.76
498	0.69
499	0.99
500	0.04
501	0.41
502	0.37
503	0.29
504	0.9
505	0.42
506	0.83
507	0.5
508	0.4
509	0.64
510	0.99
511	0.62
512	0.16
513	0.58
514	1
515	0.17
516	0.41
517	0.87
518	0.18
519	0.54
520	0.41
521	0.93
522	0.07
523	0.95
524	0.87
525	0.77
526	0.86
527	0.86
528	0.04
529	0.97
530	0.96
531	0.72
532	0.77
533	0.06
534	0.21
535	0.85
536	0.2
537	0.47
538	0.01
539	0.28
540	0.41
541	0.8
542	0.81
543	0.96
544	0.83
545	0.46
546	0.14
547	0.98
548	0.96
549	0.74
550	0.18
551	0.05
552	0.91
553	0.7
554	0.08
555	0.61
556	0.36
557	0.45
558	0.25
559	0.07
560	0.89
561	0.23
562	0.54
563	0.11
564	0.53
565	0.73
566	0.46
567	0.04
568	0.36
569	0.17
570	0.43
571	0.99
572	0.2
573	0.8
574	1
575	0.34
576	0.13
577	0.61
578	0.13
579	0.66
580	0.63
581	0.15
582	0.47
583	0.21
584	0.05
585	0.88
586	0.43
587	0.28
588	0.01
589	0.2
590	0.69
591	0.14
592	0.42
593	0.63
594	0.53
595	0
596	0.47
597	0.53
598	0.05
599	0.55
600	0.4
601	0.62
602	0.92
603	0
604	0.1
605	0.29
606	0.48
607	0.81
608	0.79
609	0.4
610	0.78
611	0.96
612	0.83
613	0.9
614	0.44
615	0.28
616	0.38
617	0.75
618	0.19
619	0.68
620	0.01
621	0.26
622	0.93
623	0.79
624	0.04
625	0.34
626	0.74
627	0.21
628	0.7
629	0.31
630	0.67
631	0.96
632	0.61
633	0.92
634	0.88
635	0.92
636	0.05
637	0.11
638	0.1
639	0.02
640	0.51
641	0.68
642	0.9
643	0.38
644	0.45
645	0.29
646	0.73
647	0.08
648	0.39
649	0.81
650	0.51
651	0.29
652	0.53
653	0.44
654	0.32
655	0.08
656	0.63
657	0.51
658	0.27
659	0.37
660	0.64
661	0.69
662	0.51
663	0.53
664	0.96
665	0.44
666	0.41
667	0.46
668	0.63
669	0.8
670	0.09
671	0.72
672	0.5
673	0.72
674	0.97
675	0.8
676	0.69
677	0.01
678	0.24
679	0.63
680	0.16
681	0.78
682	0.55
683	0.43
684	0.2
685	0.08
686	0.36
687	0.77
688	0.27
689	0.28
690	0.21
691	0.79
692	0.47
693	0.17
694	0.41
695	0.22
696	0.84
697	0.92
698	0.38
699	0.58
700	0.26
701	0.17
702	0.41
703	0.34
704	0.83
705	0.7
706	0.94
707	0.73
708	0.27
709	0.9
710	0.53
711	0.86
712	0.27
713	0.93
714	0.35
715	0.72
716	0.89
717	0.19
718	0.14
719	0.35
720	0.13
721	0.85
722	0.44
723	0.7
724	0.44
725	0.18
726	0.24
727	0.62
728	0.53
729	0.88
730	0.07
731	0.22
732	0.19
733	0.39
734	0.53
735	0.89
736	0.1
737	0.28
738	0.83
739	0.46
740	0.58
741	0.24
742	0.93
743	0.88
744	0.93
745	0.44
746	0.61
747	0.43
748	0.54
749	0.27
750	0.99
751	0.82
752	0.43
753	0.39
754	0.3
755	0.58
756	0
757	0.27
758	0.61
759	0.95
760	0.1
761	0.97
762	0.51
763	0.24
764	0.63
765	0.03
766	0.8
767	0.89
768	0.36
769	0.04
770	0.97
771	0.6
772	0.53
773	0.48
774	0.94
775	0.79
776	0.31
777	0.78
778	0.44
779	0
780	0.91
781	0.67
782	0.24
783	0.99
784	0.42
785	0.96
786	0.59
787	0.53
788	0.41
789	0.1
790	0.43
791	0.79
792	0.23
793	0.04
794	0.66
795	0.32
796	0.15
797	0.34
798	0.01
799	0.04
800	0.4
801	0.44
802	0.07
803	0.1
804	0.6
805	0.72
806	0.09
807	0.97
808	0.14
809	0
810	0.58
811	0.69
812	0.6
813	0.87
814	0.66
815	0.61
816	0.31
817	0.52
818	0.4
819	0.6
820	0.18
821	0.38
822	0.89
823	0.59
824	0.12
825	0.34
826	0.06
827	0.03
828	0.09
829	0.13
830	0.56
831	0
832	0.58
833	0.52
834	0.72
835	0.34
836	0.03
837	0.52
838	0.25
839	0.23
840	0.05
841	1
842	0.39
843	0.38
844	0.09
845	0.3
846	0.27
847	0.52
848	0.93
849	0.81
850	0.89
851	0.36
852	0.84
853	0.84
854	0.16
855	0.35
856	0.83
857	0.68
858	0.97
859	0.77
860	0.09
861	0.22
862	0.31
863	0.67
864	0.98
865	0.34
866	0.56
867	0.83
868	0.94
869	0.54
870	0.65
871	0.76
872	0.76
873	0.06
874	0.26
875	0.04
876	0.62
877	0.59
878	0.03
879	0.91
880	0.19
881	0.58
882	0.66
883	0.07
884	0.65
885	0.87
886	0.8
887	0.01
888	0.66
889	0.52
890	0.65
891	0.66
892	0.51
893	0
894	0.76
895	0.75
896	0.3
897	0.45
898	0.42
899	0.18
900	0.81
901	0.02
902	0.05
903	0.71
904	0.8
905	0.03
906	0.82
907	0.74
908	0.86
909	0.76
910	0.52
911	0.1
912	0.29
913	0.3
914	0.17
915	0.54
916	0.9
917	0.09
918	0.46
919	0.08
920	0.5
921	0.84
922	0.78
923	0.23
924	0.47
925	0.04
926	0.02
927	0.12
928	0.42
929	0.22
930	0.36
931	0.51
932	0.78
933	0.92
934	0.63
935	0.59
936	0.99
937	0.74
938	0.75
939	0.99
940	0.74
941	0.26
942	0.59
943	0.74
944	0.04
945	0.59
946	0.27
947	0.59
948	0.96
949	0.33
950	0.9
951	0.74
952	0.71
953	0.53
954	0.19
955	0.22
956	0.75
957	0.14
958	0.55
959	0.49
960	0.29
961	0.32
962	0.18
963	0.05
964	0.62
965	0.66
966	0.61
967	0.83
968	0.17
969	0.91
970	0.07
971	0.34
972	0.41
973	0.86
974	0.54
975	0.3
976	0.55
977	0.61
978	0.77
979	0.33
980	0.1
981	0.17
982	0.67
983	0.38
984	0.1
985	0.74
986	0.38
987	0.92
988	0.52
989	0.48
990	0.13
991	0.34
992	0.22
993	0.22
994	0.17
995	0.69
996	0.26
997	0.55
998	0.12
999	0.72
1000	0.78
