# Supplementary material for: A Regularized MANOVA Test for Semicontinuous High‐Dimensional Data
Source: Biom J. 2025 Apr 29;67(3):e70054. doi: 10.1002/bimj.70054 (PMC12041841; doi:10.1002/bimj.70054)
Supplement: Supplementary file 1 — Supporting information [file BIMJ-67-e70054-s001.zip › Replicability/Results_CHEN/K2/H0/CHEN-H0-20-200-0.2-0.txt]

1	0.45
2	0.16
3	0.06
4	0.62
5	0.59
6	0.58
7	0.42
8	0.15
9	0.32
10	0.73
11	0.13
12	0.58
13	0.23
14	0.55
15	0.71
16	0.54
17	0.78
18	0.65
19	1
20	0.16
21	0.37
22	0.16
23	0.45
24	0.78
25	0.76
26	0.44
27	0.56
28	0.49
29	0.34
30	0.75
31	0.1
32	0.59
33	0.41
34	0.93
35	0.5
36	0.45
37	0.21
38	0.31
39	0.66
40	0.48
41	0.01
42	0.25
43	0.38
44	0.93
45	0.47
46	0.78
47	0.66
48	0.43
49	0.14
50	0.49
51	0.42
52	0.49
53	0.43
54	0.64
55	0.91
56	0.8
57	0.73
58	0.93
59	0.53
60	0.23
61	0.95
62	0.05
63	0.46
64	0.94
65	0.77
66	0.93
67	0.95
68	0.47
69	0.49
70	0.52
71	0.53
72	0.9
73	0.79
74	0.87
75	0.8
76	0.96
77	0.88
78	0.64
79	0.76
80	0
81	0.84
82	0.52
83	0
84	0.67
85	0.48
86	0.37
87	0.45
88	0.66
89	0.82
90	0
91	0.71
92	0.99
93	0.04
94	0.04
95	0.11
96	0.56
97	0.13
98	0.39
99	0.84
100	0.35
101	0.7
102	0.39
103	0.1
104	0.84
105	0.91
106	0.2
107	0.74
108	0.85
109	0.03
110	0.98
111	0.25
112	0.75
113	0.02
114	0.72
115	0.82
116	0.89
117	0.03
118	0.3
119	0.56
120	0.12
121	0.95
122	0
123	0.07
124	0.93
125	0.79
126	0.13
127	0.33
128	0.21
129	0.23
130	0.5
131	0.67
132	0.7
133	0.97
134	0.69
135	0.56
136	0.38
137	0.48
138	0.85
139	0.65
140	0.64
141	0.82
142	0.77
143	0.03
144	0.32
145	0.35
146	0.15
147	0.65
148	0.44
149	0.65
150	0.95
151	0.17
152	0.31
153	0.16
154	0.29
155	0.28
156	0.44
157	0.18
158	0.6
159	0.11
160	0.51
161	0.16
162	0.98
163	0.39
164	0.38
165	0.04
166	0.66
167	0.53
168	0.95
169	0.89
170	0.35
171	0.23
172	0.84
173	0.07
174	0.84
175	0.77
176	0
177	0.09
178	0.54
179	0.14
180	0
181	0.36
182	0.4
183	0.57
184	0.32
185	0.84
186	0.55
187	0.16
188	0.02
189	0.07
190	0.85
191	0.44
192	0.27
193	0.11
194	0.95
195	0.34
196	0.39
197	0.92
198	0.15
199	0.48
200	0.23
201	0.67
202	0.25
203	0.29
204	0.31
205	0.9
206	0.54
207	0.88
208	0.89
209	0.52
210	0.02
211	0.8
212	0.48
213	0.42
214	0.95
215	0.84
216	0.1
217	0.85
218	0.88
219	0.97
220	0.85
221	0.03
222	0.42
223	0
224	0.66
225	0.26
226	0.59
227	0.31
228	0.78
229	0.01
230	0.7
231	0.43
232	0.29
233	0.65
234	0.31
235	0.83
236	0.02
237	0.59
238	0.7
239	0.14
240	0.15
241	0.01
242	0.84
243	0.08
244	0.05
245	0.92
246	0.81
247	0.42
248	0.2
249	0.17
250	0.54
251	0.02
252	0.31
253	0.46
254	0.33
255	0.22
256	0.87
257	0.36
258	0.48
259	0.52
260	0.48
261	0.06
262	0.22
263	0.7
264	1
265	0.45
266	0.61
267	0.5
268	0.58
269	0.85
270	0.07
271	0.77
272	0.34
273	0.34
274	0.62
275	0.81
276	0.54
277	0.59
278	0.71
279	0.73
280	0.75
281	0.57
282	0.86
283	0.93
284	0.05
285	0.92
286	0.49
287	0.92
288	0.63
289	0.19
290	0.52
291	0.21
292	0.9
293	0.42
294	0.55
295	0.18
296	0.63
297	0.92
298	0.06
299	0.31
300	0.88
301	0.32
302	0.45
303	0.3
304	0.53
305	0.7
306	0.06
307	0.34
308	0.47
309	0.42
310	0.69
311	0.21
312	0.69
313	0.53
314	0.42
315	0.88
316	0.19
317	0.94
318	0.71
319	0.81
320	0.32
321	0.56
322	0.33
323	0.2
324	0.71
325	0.68
326	0.07
327	0.41
328	0.3
329	0.71
330	0.85
331	0.8
332	0.6
333	0.32
334	0.17
335	0.22
336	0.55
337	0.65
338	0.84
339	0.29
340	0.19
341	0.68
342	0.13
343	0.39
344	0.77
345	0.09
346	0.4
347	0.34
348	1
349	0.26
350	0.73
351	0.46
352	1
353	0.06
354	0
355	0.73
356	0.35
357	0.7
358	0.36
359	0.07
360	0.76
361	0.72
362	0.65
363	0.26
364	0.33
365	0.92
366	0.23
367	0.64
368	0.37
369	0.83
370	0.73
371	0.04
372	0.19
373	0.22
374	0.98
375	0.87
376	0.11
377	0.95
378	0.98
379	0.93
380	0.44
381	0.28
382	0.92
383	0.98
384	0.2
385	0.03
386	0.82
387	0.55
388	1
389	0.12
390	0.81
391	0.18
392	0.48
393	1
394	0.74
395	0.59
396	0.46
397	0.18
398	0.03
399	0.22
400	0.83
401	0.92
402	0.87
403	0.8
404	0.57
405	0.13
406	0.56
407	0.89
408	0.16
409	0.15
410	0.17
411	0.96
412	0.51
413	0.16
414	0.4
415	0.01
416	0.18
417	0.05
418	0.21
419	0.24
420	0.47
421	0.7
422	0.68
423	0.99
424	0.71
425	0.72
426	0.95
427	0.19
428	0.91
429	0.07
430	0.31
431	0.15
432	0.09
433	0.75
434	0.41
435	0.85
436	0.18
437	0.62
438	0.13
439	0.55
440	0.14
441	0.71
442	0.07
443	0.03
444	0.74
445	0.55
446	0.38
447	0.07
448	0.98
449	0.24
450	0.14
451	0.66
452	0.79
453	0.85
454	0.91
455	0.73
456	0.73
457	0.09
458	0.86
459	0.21
460	0.1
461	0.02
462	0.68
463	0.1
464	0.07
465	0.52
466	0.39
467	0.53
468	0.47
469	0.26
470	0.68
471	0.54
472	0.39
473	0.91
474	0.87
475	0.97
476	0.27
477	0.66
478	0.02
479	0.86
480	0.87
481	0.48
482	0.31
483	0.84
484	0.01
485	0.98
486	0.15
487	0.93
488	0.18
489	0.42
490	0.3
491	0.63
492	0.16
493	0.51
494	0.47
495	0.34
496	0.23
497	0.42
498	0.81
499	0.98
500	0.4
501	0.24
502	0.38
503	0.26
504	0.96
505	0.27
506	0.91
507	0.18
508	0.45
509	0.46
510	1
511	0.73
512	0.04
513	0.89
514	0.97
515	0.1
516	0.42
517	0.87
518	0.15
519	0.58
520	0.81
521	0.91
522	0.35
523	0.88
524	0.65
525	0.59
526	0.85
527	0.8
528	0.02
529	0.98
530	0.9
531	0.85
532	0.56
533	0.02
534	0.23
535	0.64
536	0.57
537	0.75
538	0.15
539	0.51
540	0.82
541	0.75
542	0.86
543	0.93
544	0.7
545	0.49
546	0.05
547	1
548	0.98
549	0.97
550	0.52
551	0
552	0.91
553	0.77
554	0.03
555	0.99
556	0.78
557	0.62
558	0.22
559	0.44
560	0.87
561	0.1
562	0.91
563	0
564	0.25
565	0.41
566	0.17
567	0.04
568	0.81
569	0.3
570	0.31
571	0.97
572	0.29
573	0.81
574	0.97
575	0.23
576	0.52
577	0.82
578	0.55
579	0.28
580	0.69
581	0.76
582	0.27
583	0.05
584	0.04
585	0.8
586	0.21
587	0.24
588	0.28
589	0.68
590	0.49
591	0.08
592	0.34
593	0.42
594	0.66
595	0
596	0.28
597	0.56
598	0.38
599	0.24
600	0.15
601	0.99
602	0.9
603	0.29
604	0.04
605	0.18
606	0.85
607	0.7
608	0.96
609	0.14
610	0.93
611	0.87
612	0.73
613	0.91
614	0.26
615	0.06
616	0.27
617	0.73
618	0.26
619	0.74
620	0.02
621	0.8
622	0.94
623	0.54
624	0.56
625	0.32
626	0.35
627	0.56
628	0.63
629	0.29
630	0.66
631	0.98
632	0.67
633	0.89
634	0.91
635	0.84
636	0.11
637	0.51
638	0.12
639	0.13
640	0.79
641	0.58
642	0.93
643	0.42
644	0.4
645	0.08
646	0.76
647	0.42
648	1
649	0.9
650	0.36
651	0.95
652	0.59
653	0.41
654	0.48
655	0.25
656	0.82
657	0.81
658	0.03
659	0.43
660	0.92
661	0.5
662	0.37
663	0.28
664	0.86
665	0.56
666	0.32
667	0.34
668	0.24
669	0.23
670	0.07
671	0.77
672	0.71
673	0.91
674	0.88
675	0.4
676	0.64
677	0.06
678	0.55
679	0.36
680	0.38
681	0.61
682	0.63
683	0.42
684	0.64
685	0.09
686	0.27
687	0.65
688	0.43
689	0.3
690	0.39
691	0.71
692	0.77
693	0.73
694	0.27
695	0.23
696	0.97
697	0.89
698	0.22
699	0.86
700	0.21
701	0.42
702	0.33
703	0.74
704	0.89
705	0.33
706	0.84
707	0.86
708	0.2
709	0.8
710	0.62
711	0.74
712	0.21
713	0.88
714	0.12
715	0.3
716	0.86
717	0.55
718	0.1
719	0.12
720	0.6
721	0.72
722	0.37
723	0.78
724	0.42
725	0.08
726	0.02
727	0.29
728	0.22
729	0.92
730	0.56
731	0.01
732	0.05
733	0.13
734	0.31
735	0.66
736	0.42
737	0.35
738	0.68
739	0.4
740	0.37
741	0.1
742	0.61
743	0.53
744	0.84
745	0.44
746	0.55
747	0.37
748	0.44
749	0.3
750	0.4
751	0.51
752	0.3
753	0.78
754	0.48
755	0.42
756	0.54
757	0.15
758	0.52
759	0.94
760	0.04
761	0.91
762	0.28
763	0.17
764	0.73
765	0
766	0.84
767	0.09
768	0.2
769	0.28
770	0.93
771	0.37
772	0.12
773	0.29
774	0.84
775	0.75
776	0.18
777	0.32
778	0.44
779	0.44
780	0.97
781	0.92
782	0.25
783	0.99
784	0.2
785	0.92
786	0.56
787	0.41
788	0.07
789	0.07
790	0.23
791	0.59
792	0.11
793	0.47
794	0.87
795	0.2
796	0.63
797	0.95
798	0.68
799	0.05
800	0.07
801	0.65
802	0.14
803	0
804	0.55
805	0.4
806	0.43
807	0.99
808	0.65
809	0.01
810	0.57
811	0.26
812	0.37
813	0.65
814	0.25
815	0.64
816	0.88
817	0.25
818	0.31
819	0.67
820	0.19
821	0.11
822	0.86
823	0.7
824	0.14
825	0.66
826	0.07
827	0.34
828	0.07
829	0
830	0.27
831	0.15
832	0.2
833	0.6
834	0.75
835	0.18
836	0.05
837	0.54
838	0.1
839	0.03
840	0.06
841	1
842	0.67
843	0.99
844	0
845	0.03
846	0.46
847	0.4
848	0.81
849	0.59
850	0.84
851	0.46
852	0.97
853	0.85
854	0.05
855	0.94
856	0.66
857	0.78
858	0.93
859	0.87
860	0.31
861	0.21
862	0.13
863	0.73
864	0.92
865	0.12
866	0.27
867	0.46
868	0.91
869	0.41
870	0.66
871	0.75
872	0.65
873	0.23
874	0.04
875	0.13
876	0.5
877	0.66
878	0.08
879	0.88
880	0.29
881	0.36
882	0.43
883	0
884	0.38
885	0.46
886	0.35
887	0.13
888	0.96
889	0.62
890	0.54
891	0.64
892	0.39
893	0.03
894	0.56
895	0.31
896	0.13
897	0.09
898	0.72
899	0.15
900	0.87
901	0.01
902	0.61
903	0.74
904	0.7
905	0.28
906	0.39
907	0.6
908	0.85
909	0.87
910	0.66
911	0.06
912	0.57
913	0.09
914	0.22
915	0.29
916	0.92
917	0.93
918	0.19
919	0.16
920	0.89
921	0.94
922	0.73
923	0.25
924	0.44
925	0.17
926	0.28
927	0.34
928	0.31
929	0.34
930	0.15
931	0.56
932	0.71
933	0.85
934	0.34
935	0.32
936	0.98
937	0.82
938	0.36
939	0.98
940	0.53
941	0.92
942	0.31
943	0.29
944	0.26
945	0.68
946	0.13
947	0.8
948	0.91
949	0.27
950	0.44
951	0.92
952	0.73
953	0.31
954	0.12
955	0.22
956	0.58
957	0.15
958	0.51
959	0.35
960	0.46
961	0.4
962	0.51
963	0.58
964	0.13
965	0.55
966	0.61
967	0.62
968	0
969	1
970	0.61
971	0.4
972	0.11
973	0.92
974	0.31
975	0.16
976	0.66
977	0.54
978	0.67
979	0.79
980	0.17
981	0.09
982	0.48
983	0.21
984	0.8
985	0.41
986	0.29
987	0.82
988	0.57
989	0.16
990	0.78
991	0.55
992	0.59
993	0.14
994	0.28
995	0.39
996	0.15
997	0.6
998	0.73
999	0.11
1000	0.82
