# Supplementary material for: A Regularized MANOVA Test for Semicontinuous High‐Dimensional Data
Source: Biom J. 2025 Apr 29;67(3):e70054. doi: 10.1002/bimj.70054 (PMC12041841; doi:10.1002/bimj.70054)
Supplement: Supplementary file 1 — Supporting information [file BIMJ-67-e70054-s001.zip › Replicability/Results_CHEN/K2/H0/CHEN-H0-20-200-0.5-0.4.txt]

1	0.18
2	0.24
3	0.45
4	0.26
5	0.37
6	0.31
7	0.2
8	0.19
9	0.34
10	0.26
11	0.32
12	0.27
13	0.03
14	0.25
15	0.55
16	0.29
17	0.32
18	0.37
19	0.65
20	0.01
21	0.16
22	0.13
23	0.31
24	0.21
25	0.11
26	0.29
27	0.11
28	0.57
29	0.34
30	0.15
31	0.36
32	0.37
33	0.2
34	0.5
35	0.19
36	0.48
37	0.13
38	0.5
39	0.38
40	0.34
41	0.44
42	0.16
43	0.11
44	0.59
45	0.3
46	0.36
47	0.19
48	0.48
49	0.29
50	0.14
51	0.32
52	0.15
53	0.21
54	0.05
55	0.25
56	0.34
57	0.17
58	0.19
59	0.23
60	0.23
61	0.26
62	0.3
63	0.19
64	0.3
65	0.18
66	0.25
67	0.13
68	0.18
69	0.18
70	0.3
71	0.19
72	0.2
73	0.5
74	0.06
75	0.32
76	0.21
77	0.26
78	0.37
79	0.39
80	0.3
81	0.5
82	0.16
83	0.19
84	0.33
85	0.02
86	0.05
87	0.22
88	0.06
89	0.38
90	0.28
91	0.25
92	0.19
93	0.34
94	0.16
95	0.23
96	0.19
97	0.02
98	0.33
99	0.15
100	0.28
101	0.42
102	0.41
103	0.31
104	0.07
105	0.07
106	0.25
107	0.35
108	0.04
109	0.06
110	0.24
111	0.22
112	0.43
113	0.16
114	0.38
115	0.17
116	0.18
117	0.65
118	0.29
119	0.15
120	0.04
121	0.36
122	0.59
123	0.3
124	0.32
125	0.19
126	0.04
127	0.39
128	0.27
129	0.25
130	0.26
131	0.18
132	0.26
133	0.3
134	0.2
135	0.19
136	0.2
137	0.34
138	0.03
139	0.28
140	0.25
141	0.38
142	0.25
143	0.21
144	0.13
145	0.37
146	0.07
147	0.18
148	0.35
149	0.06
150	0.33
151	0.24
152	0.33
153	0.22
154	0.38
155	0.27
156	0.02
157	0.22
158	0.42
159	0.1
160	0.08
161	0.13
162	0.28
163	0.17
164	0.41
165	0.24
166	0.22
167	0.17
168	0.23
169	0.58
170	0.2
171	0.3
172	0.27
173	0.44
174	0.33
175	0.19
176	0.32
177	0.28
178	0.22
179	0.1
180	0.23
181	0.2
182	0.26
183	0.11
184	0.26
185	0.31
186	0.07
187	0.39
188	0.31
189	0.14
190	0.24
191	0.26
192	0.19
193	0.21
194	0.39
195	0.32
196	0.17
197	0.23
198	0.65
199	0.37
200	0.06
201	0.28
202	0.49
203	0.16
204	0.42
205	0.6
206	0.15
207	0.27
208	0.19
209	0.34
210	0.26
211	0.3
212	0.47
213	0.23
214	0.32
215	0.24
216	0.44
217	0.28
218	0.39
219	0.13
220	0.18
221	0.47
222	0.37
223	0.13
224	0.15
225	0.51
226	0.35
227	0.19
228	0.34
229	0.24
230	0.53
231	0.31
232	0.04
233	0.06
234	0.29
235	0.17
236	0.09
237	0.12
238	0.14
239	0.28
240	0.25
241	0.23
242	0.61
243	0.31
244	0.28
245	0.3
246	0.19
247	0.39
248	0.05
249	0.45
250	0.28
251	0.51
252	0.27
253	0.1
254	0.21
255	0.15
256	0.33
257	0.51
258	0.3
259	0.47
260	0.23
261	0.18
262	0.17
263	0.25
264	0.24
265	0.23
266	0.19
267	0.26
268	0.34
269	0.09
270	0.34
271	0.36
272	0.35
273	0.22
274	0.25
275	0.26
276	0.18
277	0.15
278	0.28
279	0.34
280	0.27
281	0.11
282	0.04
283	0.38
284	0.24
285	0.29
286	0.37
287	0.29
288	0.12
289	0.15
290	0.16
291	0.33
292	0.15
293	0.38
294	0.21
295	0.21
296	0.42
297	0.3
298	0.16
299	0.15
300	0.36
301	0.6
302	0.29
303	0.67
304	0.21
305	0.97
306	0.4
307	0.52
308	0
309	0.31
310	0.11
311	0.29
312	0.24
313	0.44
314	0.18
315	0.38
316	0.34
317	0.28
318	0.23
319	0.3
320	0.26
321	0.32
322	0.27
323	0.41
324	0.18
325	0.65
326	0.43
327	0.22
328	0.3
329	0.51
330	0.28
331	0.28
332	0.43
333	0.28
334	0.39
335	0.28
336	0.36
337	0.17
338	0.54
339	0.23
340	0.31
341	0.23
342	0.41
343	0.02
344	0.35
345	0.3
346	0.08
347	0.24
348	0.26
349	0.09
350	0.06
351	0.39
352	0.26
353	0.34
354	0.25
355	0.27
356	0.42
357	0.44
358	0.2
359	0.24
360	0.3
361	0.26
362	0.17
363	0.35
364	0.03
365	0.51
366	0.45
367	0.2
368	0.23
369	0.02
370	0.34
371	0.62
372	0.18
373	0.29
374	0.13
375	0.34
376	0.28
377	0.1
378	0.29
379	0.18
380	0.39
381	0.2
382	0.4
383	0.08
384	0.63
385	0.34
386	0.09
387	0.07
388	0.22
389	0.13
390	0.32
391	0.28
392	0.16
393	0.25
394	0.39
395	0.42
396	0.17
397	0.24
398	0.17
399	0.5
400	0.27
401	0.28
402	0.08
403	0.29
404	0.07
405	0.02
406	0.18
407	0.25
408	0.43
409	0.39
410	0.14
411	0.25
412	0.16
413	0.09
414	0.23
415	0.16
416	0.3
417	0.15
418	0.11
419	0.27
420	0.25
421	0.08
422	0.19
423	0.33
424	0.16
425	0.18
426	0.35
427	0.42
428	0.21
429	0.38
430	0.54
431	0.64
432	0.34
433	0.17
434	0.29
435	0.33
436	0.25
437	0.46
438	0.35
439	0.22
440	0.26
441	0.53
442	0.03
443	0.17
444	0.02
445	0.4
446	0.31
447	0.38
448	0.37
449	0.23
450	0.49
451	0.14
452	0.35
453	0.19
454	0.04
455	0.24
456	0.08
457	0.08
458	0.27
459	0.3
460	0.21
461	0.46
462	0.27
463	0.35
464	0.43
465	0.39
466	0.22
467	0.14
468	0.21
469	0.14
470	0.4
471	0.32
472	0.17
473	0.37
474	0.33
475	0.57
476	0.39
477	0.18
478	0.01
479	0.27
480	0.3
481	0.31
482	0.22
483	0.06
484	0
485	0.26
486	0.15
487	0.46
488	0.36
489	0.33
490	0.26
491	0.37
492	0.35
493	0.27
494	0.15
495	0.11
496	0.2
497	0.19
498	0.17
499	0.26
500	0.31
501	0.22
502	0.31
503	0.22
504	0.14
505	0.11
506	0.24
507	0.29
508	0.06
509	0.3
510	0.35
511	0.17
512	0.31
513	0.26
514	0.22
515	0.33
516	0.31
517	0.16
518	0.19
519	0.22
520	0.21
521	0.35
522	0.19
523	0.16
524	0.16
525	0
526	0.27
527	0.36
528	0.29
529	0.34
530	0.15
531	0.02
532	0.28
533	0.29
534	0.17
535	0.29
536	0.41
537	0.39
538	0.54
539	0.41
540	0.3
541	0.26
542	0.24
543	0.41
544	0.23
545	0.32
546	0.28
547	0.25
548	0.31
549	0.31
550	0.07
551	0.27
552	0.3
553	0.33
554	0.02
555	0.06
556	0.28
557	0.37
558	0.43
559	0.36
560	0.4
561	0.37
562	0.25
563	0.19
564	0.08
565	0.57
566	0.26
567	0.4
568	0.25
569	0.41
570	0.14
571	0.27
572	0.2
573	0.44
574	0.46
575	0.15
576	0.02
577	0.32
578	0.34
579	0.31
580	0.26
581	0.23
582	0.05
583	0.17
584	0.14
585	0.22
586	0.18
587	0.11
588	0.06
589	0.44
590	0.29
591	0.35
592	0.18
593	0.45
594	0.03
595	0.47
596	0
597	0.31
598	0.26
599	0.27
600	0.18
601	0.19
602	0.23
603	0.09
604	0.23
605	0.35
606	0.21
607	0.12
608	0.06
609	0.65
610	0.38
611	0.3
612	0.37
613	0.18
614	0.03
615	0.36
616	0.36
617	0.2
618	0.14
619	0.4
620	0.22
621	0.13
622	0.16
623	0.29
624	0.06
625	0.31
626	0.04
627	0.46
628	0.18
629	0.31
630	0.36
631	0.43
632	0.33
633	0.27
634	0.41
635	0.24
636	0.31
637	0.3
638	0.23
639	0.06
640	0.45
641	0.16
642	0.19
643	0.3
644	0.21
645	0.24
646	0.58
647	0.26
648	0.11
649	0.13
650	0.2
651	0.01
652	0.26
653	0.05
654	0.05
655	0.32
656	0.39
657	0.16
658	0.2
659	0.46
660	0.16
661	0.3
662	0.12
663	0.33
664	0.17
665	0.28
666	0
667	0.18
668	0.2
669	0.44
670	0.07
671	0.22
672	0.34
673	0.23
674	0.3
675	0.32
676	0.4
677	0.21
678	0.26
679	0.36
680	0.17
681	0.26
682	0.32
683	0.2
684	0.4
685	0.2
686	0.24
687	0.13
688	0.13
689	0.22
690	0.33
691	0.35
692	0.4
693	0.49
694	0.18
695	0.38
696	0.29
697	0.18
698	0.24
699	0.31
700	0.33
701	0.33
702	0.21
703	0.29
704	0.29
705	0.37
706	0.38
707	0.08
708	0.68
709	0.15
710	0.28
711	0.2
712	0.4
713	0.28
714	0.39
715	0.27
716	0.3
717	0.23
718	0.09
719	0.47
720	0.19
721	0.47
722	0.3
723	0.61
724	0
725	0.19
726	0.41
727	0.52
728	0.25
729	0.3
730	0.19
731	0.33
732	0.4
733	0.33
734	0.2
735	0.42
736	0.27
737	0.3
738	0.37
739	0.35
740	0.36
741	0.38
742	0.22
743	0.23
744	0.16
745	0.28
746	0.2
747	0.11
748	0.29
749	0.28
750	0.43
751	0.36
752	0.35
753	0.5
754	0.12
755	0.27
756	0.12
757	0.22
758	0.47
759	0.35
760	0.2
761	0.31
762	0.24
763	0.19
764	0.19
765	0.16
766	0.26
767	0.36
768	0.02
769	0
770	0.08
771	0.32
772	0.03
773	0.29
774	0.3
775	0.17
776	0.5
777	0.59
778	0.27
779	0.08
780	0.31
781	0.39
782	0.41
783	0.23
784	0.29
785	0.5
786	0.14
787	0.07
788	0.28
789	0.41
790	0.17
791	0.29
792	0.18
793	0.09
794	0.25
795	0.26
796	0.16
797	0.23
798	0.11
799	0.3
800	0.13
801	0.21
802	0.4
803	0.32
804	0.15
805	0.38
806	0.34
807	0.15
808	0.04
809	0.02
810	0.02
811	0.24
812	0.05
813	0.13
814	0.21
815	0.25
816	0.21
817	0.24
818	0.06
819	0.25
820	0.53
821	0.13
822	0.38
823	0.35
824	0.43
825	0.21
826	0.29
827	0.33
828	0.27
829	0.39
830	0.45
831	0.39
832	0.14
833	0.52
834	0.17
835	0.53
836	0.32
837	0.2
838	0.12
839	0.28
840	0.26
841	0.4
842	0.34
843	0.32
844	0.37
845	0.08
846	0.23
847	0.34
848	0.53
849	0.13
850	0.36
851	0.37
852	0.34
853	0.28
854	0.25
855	0.37
856	0.34
857	0.21
858	0.13
859	0.35
860	0.3
861	0
862	0.19
863	0.21
864	0.49
865	0.11
866	0.14
867	0.24
868	0.28
869	0.05
870	0.27
871	0.2
872	0.24
873	0.17
874	0.13
875	0
876	0.39
877	0.1
878	0.21
879	0.26
880	0.37
881	0.21
882	0.13
883	0.35
884	0.14
885	0.45
886	0.37
887	0.13
888	0.19
889	0.3
890	0.35
891	0.4
892	0.29
893	0.21
894	0.14
895	0.31
896	0.34
897	0.27
898	0.2
899	0.05
900	0.3
901	0.01
902	0.15
903	0.28
904	0.5
905	0
906	0.15
907	0.14
908	0.04
909	0.43
910	0.19
911	0.12
912	0.2
913	0.44
914	0.13
915	0.28
916	0.4
917	0.24
918	0.34
919	0.23
920	0.13
921	0.19
922	0.03
923	0.13
924	0.06
925	0.16
926	0.3
927	0.3
928	0.1
929	0.28
930	0.1
931	0.27
932	0.18
933	0.41
934	0.27
935	0.04
936	0.12
937	0.33
938	0.14
939	0.15
940	0.25
941	0.24
942	0.29
943	0.3
944	0.16
945	0.35
946	0.42
947	0.35
948	0.42
949	0.41
950	0.19
951	0.23
952	0.2
953	0.3
954	0.14
955	0.64
956	0.2
957	0.32
958	0.2
959	0.66
960	0.39
961	0.34
962	0.25
963	0.22
964	0.39
965	0.45
966	0.34
967	0.1
968	0.22
969	0.38
970	0.6
971	0.35
972	0.3
973	0.13
974	0.22
975	0.14
976	0.19
977	0.03
978	0.12
979	0.23
980	0.22
981	0.09
982	0.43
983	0.07
984	0.17
985	0.27
986	0.24
987	0.32
988	0.13
989	0.27
990	0.08
991	0.17
992	0.4
993	0.02
994	0.33
995	0.42
996	0.46
997	0.16
998	0.47
999	0.28
1000	0.41
