# Supplementary material for: A Regularized MANOVA Test for Semicontinuous High‐Dimensional Data
Source: Biom J. 2025 Apr 29;67(3):e70054. doi: 10.1002/bimj.70054 (PMC12041841; doi:10.1002/bimj.70054)
Supplement: Supplementary file 1 — Supporting information [file BIMJ-67-e70054-s001.zip › Replicability/Results_CHEN/K2/H0/CHEN-H0-20-200-0.5-0.txt]

1	0.07
2	0.14
3	0.45
4	0.26
5	0.37
6	0.31
7	0.2
8	0.27
9	0.34
10	0.26
11	0.32
12	0.27
13	0.06
14	0.25
15	0.3
16	0.29
17	0.32
18	0.37
19	0.65
20	0.11
21	0.12
22	0.13
23	0.31
24	0.21
25	0.11
26	0.29
27	0.08
28	0.57
29	0.34
30	0.23
31	0.32
32	0.37
33	0.2
34	0.5
35	0.19
36	0.52
37	0.18
38	0.5
39	0.38
40	0.34
41	0.44
42	0.16
43	0.13
44	0.59
45	0.3
46	0.08
47	0.19
48	0.4
49	0.29
50	0.12
51	0.35
52	0.15
53	0.21
54	0
55	0.25
56	0.4
57	0.17
58	0.19
59	0.25
60	0.23
61	0.26
62	0.43
63	0.19
64	0.3
65	0.18
66	0.25
67	0.13
68	0.17
69	0.18
70	0.14
71	0.19
72	0.2
73	0.5
74	0.08
75	0.24
76	0.21
77	0.26
78	0.37
79	0.39
80	0.3
81	0.5
82	0.15
83	0.19
84	0.33
85	0.18
86	0.01
87	0.22
88	0.1
89	0.38
90	0.28
91	0.25
92	0.19
93	0.66
94	0.16
95	0.23
96	0.19
97	0.05
98	0.23
99	0.15
100	0.28
101	0.42
102	0.41
103	0.31
104	0.11
105	0.27
106	0.25
107	0.35
108	0.1
109	0.07
110	0.24
111	0.22
112	0.38
113	0.17
114	0.38
115	0.23
116	0.18
117	0.65
118	0.29
119	0.15
120	0.02
121	0.18
122	0.25
123	0.3
124	0.26
125	0.19
126	0.03
127	0.39
128	0.27
129	0.2
130	0.26
131	0.18
132	0.26
133	0.3
134	0.2
135	0.26
136	0.14
137	0.63
138	0.03
139	0.28
140	0.25
141	0.38
142	0.25
143	0.21
144	0.13
145	0.37
146	0.02
147	0.14
148	0.35
149	0.14
150	0.33
151	0.26
152	0.29
153	0.22
154	0.38
155	0.27
156	0
157	0.22
158	0.42
159	0.15
160	0.09
161	0.17
162	0.33
163	0.04
164	0.41
165	0.24
166	0.22
167	0.24
168	0.23
169	0.58
170	0.29
171	0.22
172	0.27
173	0.44
174	0.33
175	0.19
176	0.25
177	0.28
178	0.22
179	0.11
180	0.02
181	0.2
182	0.14
183	0.2
184	0.26
185	0.24
186	0.02
187	0.39
188	0.31
189	0.06
190	0.12
191	0.13
192	0.19
193	0.21
194	0.39
195	0.32
196	0.17
197	0.35
198	0.34
199	0.37
200	0.15
201	0.37
202	0.49
203	0.29
204	0.42
205	0.6
206	0.15
207	0.27
208	0.15
209	0.34
210	0.04
211	0.3
212	0.47
213	0.23
214	0.32
215	0.24
216	0.44
217	0.28
218	0.39
219	0.09
220	0.25
221	0.47
222	0.37
223	0.13
224	0.03
225	0.51
226	0.12
227	0.19
228	0.34
229	0.24
230	0.53
231	0.31
232	0.04
233	0.06
234	0.29
235	0.17
236	0.03
237	0.12
238	0.13
239	0.28
240	0.25
241	0.23
242	0.61
243	0.31
244	0.28
245	0.3
246	0.19
247	0.29
248	0.03
249	0.45
250	0.28
251	0.51
252	0.27
253	0.05
254	0.21
255	0.05
256	0.33
257	0.4
258	0.3
259	0.47
260	0.23
261	0.19
262	0.17
263	0.25
264	0.24
265	0.23
266	0.22
267	0.27
268	0.34
269	0.13
270	0.34
271	0.36
272	0.35
273	0.22
274	0.35
275	0.26
276	0.18
277	0.15
278	0.28
279	0.34
280	0.27
281	0.11
282	0.04
283	0.38
284	0.24
285	0.09
286	0.37
287	0.29
288	0.1
289	0.1
290	0.16
291	0.12
292	0.2
293	0.38
294	0.21
295	0.21
296	0.42
297	0.3
298	0.16
299	0.15
300	0.36
301	0.6
302	0.35
303	0.65
304	0.21
305	0.77
306	0.4
307	0.52
308	0.09
309	0.31
310	0.31
311	0.29
312	0.1
313	0.53
314	0.18
315	0.38
316	0.34
317	0.16
318	0.23
319	0.3
320	0.26
321	0.32
322	0.27
323	0.41
324	0.18
325	0.65
326	0.52
327	0.27
328	0.3
329	0.51
330	0.28
331	0.28
332	0.43
333	0.28
334	0.39
335	0.28
336	0.25
337	0.17
338	0.11
339	0.23
340	0.13
341	0.23
342	0.41
343	0
344	0.35
345	0.25
346	0.08
347	0.25
348	0.26
349	0.2
350	0.25
351	0.39
352	0.26
353	0.34
354	0.25
355	0.27
356	0.42
357	0.44
358	0.13
359	0.24
360	0.3
361	0.26
362	0.28
363	0.35
364	0.07
365	0.51
366	0.45
367	0.2
368	0.53
369	0.03
370	0.34
371	0.61
372	0.13
373	0.29
374	0.13
375	0.34
376	0.28
377	0.07
378	0.29
379	0.17
380	0.39
381	0.25
382	0.4
383	0.11
384	0.63
385	0.3
386	0.11
387	0.11
388	0.22
389	0.13
390	0.32
391	0.13
392	0.16
393	0.25
394	0.39
395	0.42
396	0.17
397	0.24
398	0.17
399	0.5
400	0.24
401	0.28
402	0.06
403	0.29
404	0.11
405	0.01
406	0.18
407	0.25
408	0.43
409	0.39
410	0.14
411	0.25
412	0.16
413	0.08
414	0.23
415	0.16
416	0.3
417	0.15
418	0.11
419	0.27
420	0.25
421	0.08
422	0.19
423	0.33
424	0.16
425	0.18
426	0.35
427	0.42
428	0.28
429	0.38
430	0.54
431	0.64
432	0.34
433	0.17
434	0.29
435	0.33
436	0.25
437	0.46
438	0.44
439	0.22
440	0.26
441	0.22
442	0.13
443	0.17
444	0.04
445	0.14
446	0.25
447	0.38
448	0.37
449	0.02
450	0.49
451	0.14
452	0.35
453	0.19
454	0.12
455	0.1
456	0.08
457	0.04
458	0.27
459	0.3
460	0.21
461	0.46
462	0.21
463	0.35
464	0.14
465	0.39
466	0.22
467	0.14
468	0.21
469	0.14
470	0.28
471	0.32
472	0.17
473	0.37
474	0.23
475	0.61
476	0.12
477	0.11
478	0.04
479	0.27
480	0.3
481	0.31
482	0.22
483	0.09
484	0.03
485	0.26
486	0.17
487	0.45
488	0.38
489	0.33
490	0.08
491	0.37
492	0.35
493	0.27
494	0.15
495	0.1
496	0.2
497	0.19
498	0.17
499	0.25
500	0.31
501	0.22
502	0.37
503	0.22
504	0.14
505	0.15
506	0.24
507	0.29
508	0.17
509	0.3
510	0.35
511	0.18
512	0.31
513	0.11
514	0.28
515	0.33
516	0.31
517	0.16
518	0.19
519	0.22
520	0.21
521	0.1
522	0.26
523	0.16
524	0.16
525	0
526	0.27
527	0.36
528	0.29
529	0.38
530	0.15
531	0.02
532	0.28
533	0.29
534	0.17
535	0.36
536	0.41
537	0.39
538	0.54
539	0.41
540	0.34
541	0.26
542	0.24
543	0.41
544	0.23
545	0.32
546	0.2
547	0.46
548	0.41
549	0.31
550	0.15
551	0.27
552	0.3
553	0.33
554	0.03
555	0.19
556	0.28
557	0.37
558	0.35
559	0.36
560	0.4
561	0.43
562	0.25
563	0.19
564	0.16
565	0.58
566	0.26
567	0.4
568	0.25
569	0.41
570	0.14
571	0.27
572	0.2
573	0.44
574	0.46
575	0.15
576	0.24
577	0.32
578	0.34
579	0.31
580	0.26
581	0.23
582	0.03
583	0.17
584	0.14
585	0.22
586	0.18
587	0.02
588	0.06
589	0.44
590	0.29
591	0.35
592	0.18
593	0.45
594	0.23
595	0.47
596	0
597	0.31
598	0.26
599	0.27
600	0.18
601	0.19
602	0.23
603	0.23
604	0.29
605	0.35
606	0.2
607	0.12
608	0.05
609	0.65
610	0.38
611	0.3
612	0.37
613	0.18
614	0.06
615	0.36
616	0.36
617	0.2
618	0.14
619	0.2
620	0.22
621	0.11
622	0.16
623	0.29
624	0.24
625	0.31
626	0.18
627	0.46
628	0.16
629	0.31
630	0.36
631	0.43
632	0.29
633	0.27
634	0.41
635	0.24
636	0.11
637	0.3
638	0.23
639	0.07
640	0.45
641	0.16
642	0.19
643	0.3
644	0.21
645	0.24
646	0.58
647	0.26
648	0.11
649	0.17
650	0.2
651	0.03
652	0.21
653	0.04
654	0.07
655	0.32
656	0.39
657	0.16
658	0.05
659	0.46
660	0.16
661	0.13
662	0.13
663	0.08
664	0.1
665	0.28
666	0
667	0.02
668	0.2
669	0.2
670	0.24
671	0.14
672	0.34
673	0.23
674	0.35
675	0.32
676	0.4
677	0.21
678	0.26
679	0.35
680	0.17
681	0.26
682	0.34
683	0.2
684	0.4
685	0.2
686	0.24
687	0.23
688	0.13
689	0.22
690	0.37
691	0.35
692	0.14
693	0.49
694	0.08
695	0.38
696	0.29
697	0.18
698	0.32
699	0.32
700	0.33
701	0.33
702	0.15
703	0.29
704	0.29
705	0.37
706	0.38
707	0.13
708	0.68
709	0.15
710	0.28
711	0.07
712	0.4
713	0.28
714	0.39
715	0.09
716	0.3
717	0.23
718	0.01
719	0.47
720	0.11
721	0.47
722	0.3
723	0.61
724	0
725	0.07
726	0.41
727	0.52
728	0.25
729	0.3
730	0.19
731	0.33
732	0.4
733	0.33
734	0.23
735	0.42
736	0.27
737	0.3
738	0.37
739	0.35
740	0.36
741	0.38
742	0.22
743	0.07
744	0.16
745	0.28
746	0.2
747	0.11
748	0.29
749	0.28
750	0.18
751	0.36
752	0.35
753	0.5
754	0.12
755	0.27
756	0.12
757	0.22
758	0.47
759	0.35
760	0.2
761	0.31
762	0.24
763	0.19
764	0.19
765	0.25
766	0.26
767	0.36
768	0.02
769	0.05
770	0.08
771	0.28
772	0.02
773	0.29
774	0.3
775	0.17
776	0.5
777	0.4
778	0.25
779	0.19
780	0.31
781	0.39
782	0.41
783	0.37
784	0.16
785	0.5
786	0.09
787	0.08
788	0.28
789	0.41
790	0.18
791	0.29
792	0.18
793	0.28
794	0.25
795	0.26
796	0.13
797	0.23
798	0.18
799	0.3
800	0.13
801	0.21
802	0.4
803	0.17
804	0.12
805	0.54
806	0.34
807	0.15
808	0.1
809	0.09
810	0.02
811	0.24
812	0.01
813	0.13
814	0.17
815	0.26
816	0.19
817	0.29
818	0.07
819	0.25
820	0.24
821	0.09
822	0.38
823	0.35
824	0.43
825	0.21
826	0.29
827	0.33
828	0.27
829	0.39
830	0.45
831	0.39
832	0.14
833	0.52
834	0.23
835	0.53
836	0.32
837	0.2
838	0.09
839	0.28
840	0.26
841	0.4
842	0.37
843	0.32
844	0.37
845	0.04
846	0.23
847	0.34
848	0.53
849	0.1
850	0.36
851	0.37
852	0.34
853	0.07
854	0.25
855	0.37
856	0.34
857	0.21
858	0.13
859	0.35
860	0.3
861	0.03
862	0.03
863	0.21
864	0.49
865	0.06
866	0.12
867	0.24
868	0.28
869	0.15
870	0.27
871	0.2
872	0.23
873	0.17
874	0.13
875	0.11
876	0.39
877	0.16
878	0.21
879	0.26
880	0.37
881	0.21
882	0.17
883	0.35
884	0.14
885	0.45
886	0.37
887	0.13
888	0.19
889	0.3
890	0.35
891	0.4
892	0.29
893	0.21
894	0
895	0.31
896	0.34
897	0.38
898	0.2
899	0.05
900	0.3
901	0.02
902	0.22
903	0.32
904	0.5
905	0.02
906	0.07
907	0.14
908	0.07
909	0.43
910	0.28
911	0.12
912	0.2
913	0.44
914	0.13
915	0.28
916	0.31
917	0.24
918	0.34
919	0.23
920	0.22
921	0.19
922	0.03
923	0.11
924	0.08
925	0.16
926	0.3
927	0.3
928	0.11
929	0.28
930	0.16
931	0.14
932	0.18
933	0.41
934	0.09
935	0.01
936	0.12
937	0.33
938	0.29
939	0.24
940	0.25
941	0.24
942	0.29
943	0.3
944	0.16
945	0.35
946	0.42
947	0.31
948	0.21
949	0.41
950	0.01
951	0.23
952	0.31
953	0.3
954	0.13
955	0.64
956	0.2
957	0.32
958	0.2
959	0.66
960	0.5
961	0.34
962	0.48
963	0.22
964	0.39
965	0.45
966	0.34
967	0.1
968	0.22
969	0.38
970	0.6
971	0.35
972	0.3
973	0.12
974	0.23
975	0.14
976	0.02
977	0.15
978	0.14
979	0.23
980	0.22
981	0.1
982	0.43
983	0.11
984	0.17
985	0.27
986	0.24
987	0.3
988	0.06
989	0.27
990	0.38
991	0.05
992	0.4
993	0.02
994	0.33
995	0.42
996	0.46
997	0.16
998	0.47
999	0.2
1000	0.41
