# Supplementary material for: A Regularized MANOVA Test for Semicontinuous High‐Dimensional Data
Source: Biom J. 2025 Apr 29;67(3):e70054. doi: 10.1002/bimj.70054 (PMC12041841; doi:10.1002/bimj.70054)
Supplement: Supplementary file 1 — Supporting information [file BIMJ-67-e70054-s001.zip › Replicability/Results_CHEN/K2/H0/CHEN-H0-20-50-0.2-0.4.txt]

1	0.9
2	0.21
3	0.37
4	0.2
5	0.87
6	0.9
7	0.82
8	0.95
9	0.65
10	0.67
11	0.36
12	0.37
13	0.07
14	0.73
15	0
16	0.45
17	0.78
18	0.82
19	0.7
20	0.85
21	0.93
22	0.34
23	0.96
24	0.73
25	0.71
26	0.81
27	0.45
28	0.31
29	0.1
30	0.04
31	0.55
32	0.95
33	0.69
34	0.79
35	0.06
36	0.56
37	0.49
38	0.93
39	0.84
40	0.79
41	0.76
42	0.19
43	0.43
44	0.58
45	0.75
46	0.07
47	0.74
48	0.02
49	0.32
50	0.17
51	0.22
52	0.74
53	0.52
54	0.36
55	0.09
56	0.99
57	0.15
58	0.38
59	0.43
60	0.62
61	0.23
62	0.53
63	0.61
64	0.73
65	0.77
66	0.55
67	0.07
68	0.34
69	0.6
70	0.57
71	0.53
72	0.02
73	0.14
74	0.47
75	0.11
76	0.57
77	0.4
78	0.74
79	0.48
80	0.27
81	0.32
82	0.23
83	0.4
84	0.96
85	0.18
86	0.44
87	0.95
88	0.02
89	0.71
90	0.57
91	0.15
92	0.05
93	0.99
94	0.45
95	0.88
96	0.01
97	0.14
98	0.24
99	0.31
100	0.93
101	0.89
102	0.9
103	0.29
104	0.92
105	0.44
106	0.94
107	0.16
108	0.49
109	0.58
110	0.64
111	0.49
112	0.34
113	0.09
114	0.14
115	0.1
116	0.94
117	0.28
118	0.36
119	0.96
120	0.4
121	0.95
122	0.5
123	1
124	0.69
125	0.33
126	0.07
127	0.67
128	0.29
129	0.83
130	0.15
131	0.02
132	0.92
133	0.83
134	0.03
135	0.23
136	0.02
137	0.3
138	0.28
139	0.64
140	0.53
141	0.3
142	0.85
143	0.24
144	0.85
145	0.97
146	0.08
147	0.97
148	0.83
149	0.41
150	0.95
151	0.58
152	0.41
153	0.89
154	0.84
155	0.7
156	0.62
157	0.59
158	0.57
159	0.92
160	0.54
161	0.89
162	0.28
163	0.55
164	0.77
165	0.46
166	0.02
167	0.51
168	0.08
169	0.97
170	0.98
171	0.87
172	0.45
173	0.56
174	0.69
175	0.09
176	0.84
177	0.1
178	0.86
179	0.13
180	0.75
181	0.18
182	0.5
183	0.32
184	0.14
185	0.98
186	0.38
187	0.2
188	0.48
189	0.12
190	0.66
191	0.99
192	0.79
193	1
194	0.2
195	0.4
196	0.91
197	0.35
198	0.9
199	0.62
200	0.07
201	0.53
202	0.1
203	0.84
204	0.85
205	0.73
206	0.36
207	0.66
208	0.22
209	0.61
210	0.56
211	0.82
212	0.41
213	0.9
214	0.27
215	0.42
216	0.21
217	0.31
218	0.37
219	0.79
220	0.08
221	0.33
222	0.58
223	0.7
224	0.08
225	0.59
226	0.12
227	0
228	1
229	0.18
230	0.09
231	0.6
232	0.28
233	0.82
234	0.92
235	0.64
236	0.74
237	0.66
238	0.44
239	0.07
240	0.98
241	0.29
242	0.65
243	0.98
244	0.56
245	0.67
246	0.79
247	0.75
248	0.33
249	0.5
250	0.13
251	0.42
252	0.58
253	0.61
254	0.57
255	0.08
256	0.78
257	0.22
258	0.68
259	0.54
260	0.85
261	0.23
262	0.5
263	0.22
264	0.57
265	0.56
266	0.15
267	0.39
268	0.35
269	0.38
270	0.91
271	0.03
272	0.34
273	0.54
274	0.33
275	0.5
276	0.23
277	0.33
278	0.24
279	0.66
280	0.04
281	0.3
282	0.03
283	0.21
284	0.92
285	0.41
286	0.84
287	0.86
288	0.97
289	0.4
290	0.32
291	0.51
292	0.66
293	0.99
294	0.51
295	0.26
296	0.08
297	0.17
298	0.27
299	0.73
300	0.15
301	0.12
302	0.07
303	0.98
304	0.22
305	0.35
306	0.87
307	1
308	0.73
309	0.51
310	0.23
311	0.74
312	0.06
313	0.02
314	0.45
315	0.07
316	0.28
317	1
318	0.56
319	0.64
320	0.05
321	0.95
322	0.91
323	0.25
324	0.6
325	0.62
326	0.8
327	0.86
328	0.33
329	0.76
330	0.96
331	0.11
332	0.07
333	0.44
334	0.19
335	0.76
336	0.69
337	0.13
338	0.32
339	0.81
340	0.61
341	0.21
342	0.11
343	0.2
344	0.41
345	0.16
346	0
347	0.78
348	0.62
349	0.3
350	0.82
351	0.93
352	0.56
353	0.88
354	0.22
355	0.21
356	0.8
357	0.68
358	0.37
359	0.81
360	0.82
361	0.69
362	0.13
363	0.92
364	0.3
365	0.66
366	0.42
367	0.78
368	0.74
369	0.74
370	0.82
371	0.94
372	0.37
373	0.11
374	0.58
375	0.18
376	0.89
377	0.02
378	0.68
379	0.09
380	0.14
381	0.78
382	0.16
383	0.5
384	0.98
385	0.39
386	0.44
387	0.75
388	0.56
389	0.11
390	0.47
391	0.22
392	0.33
393	0.61
394	0.98
395	0.06
396	0.37
397	0.88
398	0.96
399	0.93
400	0.19
401	0.66
402	0.35
403	0.65
404	0.62
405	0.27
406	0.75
407	0.1
408	0.66
409	0.57
410	0.6
411	0.46
412	0.92
413	0.31
414	0.86
415	0.83
416	0.14
417	0.14
418	0.2
419	0.7
420	1
421	0.71
422	1
423	0.35
424	0.3
425	0.28
426	0.02
427	0.97
428	0.3
429	0.9
430	0.14
431	0.12
432	0.71
433	0.53
434	0.83
435	0.28
436	0.96
437	0.39
438	0.02
439	0.15
440	0.8
441	0.21
442	0.87
443	0.53
444	0.75
445	0.79
446	0.46
447	0.9
448	0.34
449	0.62
450	0.5
451	0.61
452	0.05
453	0.88
454	0.1
455	0.07
456	0.2
457	0.78
458	0.71
459	0.07
460	0.93
461	0.23
462	0.18
463	0.68
464	0.65
465	0.4
466	0.86
467	0.71
468	0.72
469	0.5
470	0.43
471	0.73
472	0.42
473	0.03
474	0.84
475	0
476	0.21
477	0.69
478	0.62
479	0.23
480	0.78
481	0.49
482	0.36
483	0.65
484	0.23
485	0.12
486	0.62
487	0.33
488	0.36
489	0.21
490	0.76
491	0.56
492	0.55
493	0.3
494	0.22
495	0.6
496	0.26
497	0.52
498	0.91
499	0.05
500	0.47
501	0.78
502	0.19
503	0.89
504	0.4
505	0.06
506	0.78
507	0.86
508	0.25
509	0.99
510	0.72
511	0.82
512	0.96
513	0.59
514	0.26
515	0.94
516	0.69
517	0.47
518	0.23
519	0.65
520	0.46
521	0.03
522	0.24
523	0.11
524	0.66
525	0.57
526	0.95
527	0.47
528	0.15
529	0.67
530	0.08
531	0.48
532	0.97
533	0.87
534	0.28
535	0.16
536	0.95
537	0.54
538	0.19
539	0.1
540	0.47
541	0.21
542	0.33
543	0.38
544	0.63
545	0.17
546	0.24
547	0.51
548	0.93
549	0.83
550	0.76
551	0.3
552	0.88
553	0.61
554	0
555	0.15
556	0.91
557	0.42
558	0.06
559	0.28
560	0.67
561	0.07
562	0.45
563	0.27
564	1
565	0.32
566	0.88
567	0.85
568	0.32
569	0.95
570	0.74
571	0.73
572	0.29
573	0.76
574	0.21
575	0.89
576	0.39
577	0.41
578	0.62
579	0.77
580	0.84
581	0.8
582	0.17
583	1
584	0.82
585	0.78
586	0.2
587	0.44
588	0.75
589	0.76
590	0.46
591	0.71
592	0.59
593	0.97
594	0.82
595	0.97
596	0.59
597	0.32
598	0.79
599	0.06
600	0.46
601	0.43
602	0.77
603	0.21
604	0.9
605	0.53
606	0.98
607	0.89
608	0.82
609	0.95
610	0.64
611	0.03
612	0.4
613	0.32
614	0.76
615	0.86
616	0.15
617	0.56
618	0.02
619	0
620	0.11
621	0.44
622	0.16
623	0.16
624	0.68
625	0.9
626	0.1
627	0.83
628	0.26
629	0.97
630	0.9
631	0.45
632	0.47
633	0.32
634	0.66
635	0.92
636	0.77
637	0.91
638	0.58
639	0.86
640	0.39
641	0.46
642	0.39
643	0.05
644	0.2
645	0.93
646	0.65
647	0.46
648	0.36
649	0.53
650	0.25
651	0.83
652	0.89
653	0.43
654	0.64
655	0.79
656	0.34
657	0.42
658	0.4
659	0.58
660	0.04
661	0.46
662	0.6
663	0.24
664	0.04
665	0.42
666	0.4
667	0.4
668	0.43
669	0.96
670	0.96
671	0.73
672	0.96
673	0.28
674	0.21
675	0.7
676	0.88
677	0.56
678	0.44
679	0.85
680	0.32
681	0.31
682	0.97
683	0.32
684	0.18
685	0.88
686	0.42
687	0.15
688	0.8
689	0.96
690	0.75
691	0.54
692	0.72
693	0.01
694	0.7
695	0.35
696	0.68
697	0.69
698	0.35
699	0.76
700	0.82
701	0.87
702	0.23
703	0.04
704	0.94
705	0.72
706	0.88
707	0.84
708	0.24
709	0.11
710	0.55
711	0.83
712	0.46
713	0.46
714	0.62
715	0.98
716	0.86
717	0.97
718	0.78
719	0.81
720	0.41
721	0.69
722	0.57
723	0.78
724	0.21
725	0.62
726	0.87
727	0.67
728	0.56
729	0.48
730	0.83
731	0.11
732	0.38
733	0.04
734	0.85
735	0.71
736	0.66
737	1
738	0.63
739	0.91
740	0.72
741	0.36
742	0.36
743	0.97
744	0.32
745	0.22
746	0.29
747	0.42
748	0.97
749	0.53
750	0.39
751	0.15
752	0.73
753	0.06
754	0.24
755	0.1
756	0.14
757	0.03
758	0.18
759	0.64
760	0.82
761	0
762	0.48
763	0.13
764	0.64
765	0.36
766	0.66
767	0.93
768	1
769	0.83
770	0.01
771	0.64
772	0.82
773	0
774	0.19
775	0.39
776	0.92
777	0.18
778	0.27
779	0.33
780	0.71
781	0.3
782	0.64
783	0.89
784	0.77
785	0.37
786	0.71
787	0.64
788	0.22
789	0.47
790	0.98
791	0.07
792	0.6
793	0.18
794	0.74
795	0.16
796	0.22
797	0.7
798	0.21
799	0.39
800	0.14
801	0.89
802	0.26
803	0.35
804	0.54
805	0.42
806	0.47
807	0.78
808	0.22
809	0.84
810	0.23
811	0.54
812	0.53
813	0.77
814	0.87
815	0.35
816	0.69
817	0.12
818	0.09
819	0.4
820	0.21
821	0.08
822	0.31
823	0.63
824	1
825	0.09
826	0.44
827	0.31
828	0.69
829	0.71
830	0.87
831	0.52
832	0.46
833	0.58
834	0.1
835	0.48
836	0.89
837	0.01
838	0.59
839	0.04
840	0.35
841	0.46
842	0.31
843	0.56
844	0.06
845	0.77
846	0.71
847	0.56
848	0.47
849	0.47
850	0.39
851	0.33
852	0.13
853	0.41
854	0.56
855	0.58
856	0.77
857	0.18
858	0.32
859	0.78
860	0.13
861	0.9
862	0.94
863	0.63
864	0.4
865	0.67
866	0.27
867	0.41
868	0.78
869	0.57
870	0.88
871	0.61
872	0.31
873	0.27
874	0.08
875	0.17
876	0.9
877	0.47
878	0.08
879	0.23
880	0.25
881	0.83
882	0.28
883	0.89
884	0.9
885	0.61
886	0.19
887	0.93
888	0.25
889	0.71
890	0.91
891	0.69
892	0.77
893	0.39
894	0.89
895	0.91
896	0.7
897	0.72
898	0.82
899	0.69
900	0.49
901	0.24
902	0.96
903	0.49
904	0.62
905	0.67
906	0.11
907	0.88
908	0.53
909	0.62
910	0.25
911	0.17
912	0.09
913	0.86
914	0.38
915	0.74
916	0.11
917	0.84
918	0.3
919	0.01
920	0.33
921	0.6
922	0.31
923	0.66
924	0.4
925	0.18
926	0.26
927	0.44
928	0.31
929	0.9
930	0.5
931	0.64
932	0.97
933	0.95
934	0.99
935	0.21
936	0.01
937	0.34
938	0.27
939	0.09
940	0.63
941	0.37
942	0.09
943	0.77
944	0.59
945	0.86
946	0.51
947	0.72
948	0.15
949	0.59
950	0.03
951	0.26
952	0.34
953	0.82
954	0.36
955	0.85
956	0.2
957	0.72
958	0.16
959	0.57
960	0.86
961	0.65
962	0.71
963	0.63
964	0.86
965	0.73
966	0.59
967	0.16
968	0.71
969	0.31
970	0.78
971	0.56
972	0.49
973	0.33
974	0.29
975	0.29
976	0.76
977	0.81
978	0.41
979	0.71
980	0.7
981	0.39
982	0.71
983	0.19
984	0.81
985	0.77
986	0.42
987	0.89
988	0.94
989	0.36
990	0.26
991	0.59
992	0.45
993	1
994	0.72
995	0.88
996	0.75
997	0.44
998	0.3
999	0.64
1000	0.84
