# Supplementary material for: A Regularized MANOVA Test for Semicontinuous High‐Dimensional Data
Source: Biom J. 2025 Apr 29;67(3):e70054. doi: 10.1002/bimj.70054 (PMC12041841; doi:10.1002/bimj.70054)
Supplement: Supplementary file 1 — Supporting information [file BIMJ-67-e70054-s001.zip › Replicability/Results_CHEN/K2/H0/CHEN-H0-20-50-0.2-0.txt]

1	0.8
2	0.23
3	0.4
4	0.14
5	0.91
6	0.94
7	0.72
8	0.92
9	0.48
10	0.93
11	0.41
12	0.48
13	0.01
14	0.64
15	0.05
16	0.39
17	0.79
18	0.64
19	0.49
20	0.81
21	0.87
22	0.25
23	0.97
24	0.98
25	0.88
26	0.78
27	0.36
28	0.21
29	0.04
30	0.13
31	0.27
32	0.97
33	0.5
34	0.57
35	0.74
36	0.38
37	0.61
38	0.87
39	0.89
40	0.68
41	0.62
42	0.11
43	0.37
44	0.77
45	0.71
46	0.26
47	0.69
48	0.06
49	0.2
50	0.56
51	0.84
52	0.59
53	0.28
54	0.37
55	0.33
56	0.98
57	0.71
58	0.41
59	0.91
60	0.59
61	0.37
62	0.56
63	0.66
64	0.49
65	0.85
66	0.44
67	0.11
68	0.42
69	0.87
70	0.63
71	0.6
72	0.04
73	0
74	0.35
75	0.18
76	0.91
77	0.18
78	0.43
79	0.35
80	0.39
81	0.09
82	0.74
83	0.8
84	0.92
85	0.24
86	0.43
87	1
88	0.07
89	0.69
90	0.63
91	0.19
92	0.24
93	0.83
94	0.42
95	0.92
96	0.07
97	0.1
98	0.73
99	0.08
100	0.85
101	0.75
102	0.88
103	0.14
104	0.93
105	0.47
106	0.93
107	0.03
108	0.73
109	0.42
110	0.22
111	0.57
112	0.25
113	0.09
114	0.17
115	0.32
116	0.89
117	0.35
118	0.18
119	0.67
120	0.73
121	0.94
122	0.26
123	0.96
124	0.69
125	0.04
126	0.09
127	0.56
128	0.51
129	0.92
130	0.1
131	0
132	0.99
133	0.54
134	0
135	0.13
136	0.59
137	0.37
138	0.49
139	0.55
140	0.32
141	0.34
142	0.69
143	0.07
144	0.76
145	0.99
146	0.08
147	0.96
148	0.69
149	0.42
150	0.94
151	0.45
152	0.29
153	0.74
154	0.58
155	0.6
156	0.81
157	0.81
158	0.46
159	0.92
160	0.35
161	0.6
162	0.28
163	0.33
164	0.67
165	0.59
166	0.05
167	0.56
168	0.16
169	0.99
170	0.92
171	0.75
172	0.76
173	0.64
174	0.63
175	0.24
176	0.45
177	0.02
178	0.92
179	0.23
180	0.9
181	0.21
182	0.47
183	0.23
184	0.12
185	0.86
186	0.66
187	0.32
188	0.26
189	0.24
190	0.65
191	0.98
192	0.77
193	1
194	0.03
195	0.22
196	0.93
197	0.55
198	0.81
199	0.65
200	0.55
201	0.61
202	0.2
203	0.52
204	0.95
205	0.57
206	0.24
207	0.65
208	0.19
209	0.32
210	0.66
211	0.66
212	0.27
213	0.76
214	0.24
215	0.4
216	0.58
217	0.14
218	0.24
219	0.92
220	0.1
221	0.34
222	0.4
223	0.71
224	0.13
225	0.78
226	0.17
227	0.13
228	0.82
229	0.53
230	0.01
231	0.13
232	0.52
233	0.56
234	0.87
235	0.24
236	0.6
237	0.58
238	0.82
239	0.06
240	0.92
241	0.32
242	0.72
243	0.97
244	0.5
245	0.35
246	0.82
247	0.85
248	0.3
249	0.63
250	0.08
251	0.46
252	0.21
253	0.79
254	0.33
255	0.1
256	0.93
257	0.17
258	0.85
259	0.44
260	0.77
261	0.41
262	0.4
263	0.81
264	0.16
265	0.56
266	0.43
267	0.16
268	0.51
269	0.15
270	0.91
271	0.24
272	0.37
273	0.72
274	0.07
275	0.61
276	0.38
277	0.25
278	0.61
279	0.65
280	0.06
281	0.29
282	0.08
283	0.06
284	0.83
285	0.39
286	0.94
287	0.96
288	0.83
289	0.33
290	0.35
291	0.92
292	0.54
293	0.96
294	0.37
295	0.17
296	0.07
297	0.19
298	0.32
299	0.99
300	0.1
301	0.31
302	0.02
303	0.95
304	0.11
305	0.2
306	0.74
307	0.98
308	0.57
309	0.48
310	0.93
311	0.8
312	0.15
313	0
314	0.26
315	0.46
316	0.1
317	0.95
318	0.47
319	0.69
320	0.21
321	0.63
322	0.78
323	0.71
324	0.79
325	0.62
326	0.94
327	0.91
328	0.47
329	0.83
330	0.68
331	0.25
332	0.55
333	0.24
334	0.08
335	0.78
336	0.58
337	0.12
338	0.53
339	0.67
340	0.99
341	0.47
342	0.76
343	0.32
344	0.08
345	0.04
346	0.08
347	0.71
348	0.72
349	0.68
350	0.57
351	0.84
352	0.67
353	0.84
354	0.05
355	0.13
356	0.86
357	0.62
358	0.57
359	0.95
360	0.55
361	0.49
362	0.24
363	0.89
364	0.33
365	0.83
366	0.74
367	0.66
368	0.87
369	0.79
370	0.62
371	0.69
372	0.22
373	0.02
374	0.31
375	0.12
376	0.85
377	0.78
378	0.44
379	0.11
380	0.02
381	0.86
382	0.4
383	0.19
384	0.98
385	0.47
386	0.84
387	0.75
388	0.42
389	0.23
390	0.2
391	0.13
392	0.92
393	0.9
394	0.99
395	0.29
396	0.9
397	0.95
398	0.93
399	1
400	0.1
401	0.63
402	0.24
403	0.44
404	0.25
405	0.47
406	0.71
407	0.34
408	0.41
409	0.39
410	0.37
411	0.24
412	0.91
413	0.21
414	0.87
415	0.99
416	0.04
417	0.19
418	0.28
419	0.43
420	0.81
421	0.89
422	1
423	0.3
424	0.67
425	0.85
426	0.07
427	0.68
428	0.17
429	0.9
430	0.53
431	0.36
432	0.37
433	0.51
434	0.53
435	0.65
436	0.63
437	0.51
438	0.23
439	0.21
440	0.75
441	0.27
442	0.89
443	0.16
444	0.22
445	0.67
446	0.14
447	0.9
448	0.91
449	0.59
450	0.41
451	0.76
452	0.2
453	0.73
454	0.3
455	0.19
456	0.22
457	0.6
458	0.54
459	0.06
460	0.89
461	0.06
462	0.26
463	0.77
464	0.5
465	0.23
466	0.21
467	0.64
468	0.81
469	0.35
470	0.24
471	0.57
472	0.75
473	0.08
474	0.88
475	0
476	0.25
477	0.75
478	0.37
479	0.19
480	0.81
481	0.35
482	0.18
483	0.91
484	0.25
485	0.09
486	0.56
487	0.09
488	0.3
489	0.19
490	0.66
491	0.52
492	0.83
493	0.54
494	0.54
495	0.44
496	0.29
497	0.42
498	0.98
499	0.07
500	0.88
501	0.51
502	0.05
503	0.97
504	0.32
505	0.24
506	0.86
507	0.38
508	0.63
509	0.98
510	0.56
511	0.7
512	0.92
513	0.58
514	0.48
515	0.56
516	0.57
517	0.28
518	0.9
519	0.54
520	0.61
521	0.33
522	0.21
523	0.03
524	0.66
525	0.74
526	0.63
527	0.69
528	0.06
529	0.7
530	0.06
531	0.51
532	0.81
533	0.94
534	0.09
535	0.09
536	0.99
537	0.32
538	0.25
539	0.31
540	0.35
541	0.12
542	0.22
543	0.63
544	0.16
545	0.11
546	0.3
547	0.59
548	0.95
549	0.72
550	0.73
551	0.06
552	0.93
553	0.23
554	0.48
555	0.01
556	0.92
557	0.48
558	0.08
559	0.5
560	0.82
561	0.48
562	0.86
563	0.18
564	1
565	0.36
566	0.85
567	0.63
568	0.24
569	0.84
570	0.66
571	0.72
572	0.12
573	0.87
574	0.76
575	0.75
576	0.39
577	0.23
578	0.64
579	0.84
580	0.57
581	0.64
582	0.6
583	0.98
584	0.97
585	0.73
586	0.52
587	0.7
588	0.46
589	0.63
590	0.55
591	0.75
592	0.67
593	0.76
594	0.75
595	0.96
596	0.46
597	0.39
598	0.71
599	0.2
600	0.25
601	0.36
602	0.86
603	0.31
604	0.93
605	0.88
606	0.99
607	0.87
608	0.72
609	0.92
610	0.78
611	0.16
612	0.43
613	0.25
614	0.79
615	0.86
616	0
617	0.27
618	0.07
619	0.13
620	0.11
621	0.28
622	0.32
623	0.14
624	0.61
625	0.85
626	0.07
627	0.97
628	0.71
629	0.91
630	0.82
631	0.44
632	0.66
633	0.16
634	0.55
635	0.95
636	0.93
637	0.9
638	0.54
639	0.83
640	0.52
641	0.39
642	0.54
643	0.14
644	0.3
645	0.9
646	0.7
647	0.24
648	0.04
649	0.26
650	0.17
651	0.64
652	0.91
653	0.45
654	0.77
655	0.81
656	0.46
657	0.88
658	0.52
659	0.52
660	0.09
661	0.45
662	0.86
663	0.51
664	0.11
665	0.24
666	0.68
667	0.8
668	0.44
669	0.8
670	0.97
671	0.74
672	0.89
673	0.12
674	0.65
675	0.68
676	0.94
677	0.52
678	0.36
679	0.83
680	0.26
681	0.41
682	0.75
683	0.55
684	0.29
685	0.7
686	0.44
687	0.17
688	0.61
689	0.9
690	0.66
691	0.58
692	0.46
693	0.03
694	0.27
695	0.51
696	0.68
697	0.54
698	0.4
699	0.84
700	0.66
701	0.91
702	0.39
703	0.08
704	0.97
705	0.44
706	0.9
707	0.93
708	0.55
709	0.06
710	0.21
711	0.93
712	0.16
713	0.38
714	0.78
715	0.92
716	0.71
717	0.98
718	0.99
719	0.76
720	0.42
721	0.58
722	0.3
723	0.62
724	0.54
725	0.32
726	0.66
727	0.63
728	0.86
729	0.35
730	0.71
731	0.21
732	0.37
733	0.14
734	0.79
735	0.3
736	0.52
737	1
738	0.37
739	0.58
740	0.75
741	0.38
742	0.38
743	0.82
744	0.33
745	0.66
746	0
747	0.37
748	0.87
749	0.49
750	0.3
751	0.19
752	0.56
753	0.11
754	0.17
755	0.22
756	0.82
757	0.02
758	0.12
759	0.46
760	0.78
761	0.13
762	0.87
763	0.14
764	0.64
765	0.61
766	0.65
767	0.88
768	0.99
769	0.89
770	0.04
771	0.72
772	0.25
773	0.28
774	0.15
775	0.51
776	0.83
777	0.21
778	0.21
779	0.07
780	0.61
781	0.44
782	0.63
783	0.86
784	0.54
785	0.67
786	0.68
787	0.87
788	0.43
789	0.9
790	0.93
791	0.09
792	0.53
793	0.4
794	0.81
795	0.44
796	0.51
797	0.52
798	0.12
799	0.58
800	0.51
801	0.76
802	0.16
803	0.18
804	0.46
805	0.27
806	0.71
807	0.39
808	0.39
809	0.75
810	0.33
811	0.36
812	0.39
813	0.9
814	0.83
815	0.62
816	0.6
817	0.02
818	0.02
819	0.43
820	0.1
821	0.13
822	0.46
823	0.47
824	1
825	0.08
826	0.77
827	0.38
828	0.62
829	0.8
830	0.92
831	0.78
832	0.4
833	0.6
834	0.45
835	0.39
836	0.61
837	0.26
838	0.7
839	0.26
840	0.73
841	0.33
842	0.81
843	0.07
844	0.03
845	0.95
846	0.56
847	0.55
848	0.25
849	0.73
850	0.38
851	0.27
852	0.13
853	0.38
854	0.3
855	0.3
856	0.69
857	0.39
858	0.15
859	0.49
860	0.51
861	0.95
862	0.81
863	0.7
864	0.64
865	0.39
866	0.44
867	0.35
868	0.74
869	0.2
870	0.68
871	0.47
872	0.19
873	0.55
874	0.18
875	0.05
876	0.97
877	0.48
878	0.02
879	0.16
880	0.13
881	0.69
882	0.29
883	0.88
884	0.81
885	0.71
886	0.34
887	0.42
888	0.64
889	0.75
890	0.79
891	0.66
892	0.37
893	0.26
894	0.78
895	0.81
896	0.7
897	0.54
898	0.72
899	0.63
900	0.31
901	0.11
902	0.9
903	0.39
904	0.92
905	0.43
906	0.17
907	0.83
908	0.68
909	0.76
910	0.05
911	0.83
912	0.57
913	0.95
914	0.24
915	0.52
916	0.01
917	0.92
918	0.71
919	0.02
920	0.76
921	0.66
922	0.32
923	0.69
924	0.16
925	0.08
926	0.25
927	0.46
928	0.47
929	0.93
930	0.49
931	0.57
932	0.95
933	0.96
934	0.97
935	0.11
936	0.05
937	0.28
938	0.11
939	0.03
940	0.57
941	0.17
942	0.24
943	0.72
944	0.54
945	0.74
946	0.78
947	0.74
948	0.61
949	0.61
950	0.04
951	0.57
952	0.16
953	0.81
954	0.34
955	0.75
956	0.45
957	0.74
958	0.03
959	0.94
960	0.72
961	0.56
962	0.81
963	0.31
964	0.95
965	0.7
966	0.57
967	0.1
968	0.87
969	0.57
970	0.9
971	0.93
972	0.92
973	0.77
974	0.13
975	0.36
976	0.28
977	0.8
978	0.09
979	0.52
980	0.52
981	0.49
982	0.49
983	0.69
984	0.96
985	0.97
986	0.19
987	0.82
988	0.7
989	0.2
990	0.16
991	0.49
992	0.47
993	0.99
994	0.71
995	0.18
996	0.59
997	0.63
998	0.13
999	0.7
1000	0.85
