# Supplementary material for: A Regularized MANOVA Test for Semicontinuous High‐Dimensional Data
Source: Biom J. 2025 Apr 29;67(3):e70054. doi: 10.1002/bimj.70054 (PMC12041841; doi:10.1002/bimj.70054)
Supplement: Supplementary file 1 — Supporting information [file BIMJ-67-e70054-s001.zip › Replicability/Results_CHEN/K2/H0_res.csv]

n	p	pmiss	rho	rejPERM	n_simEnded
10	50	0.2	0	0.045	1000
10	50	0.2	0.4	0.051	1000
10	50	0.5	0	0.049	1000
10	50	0.5	0.4	0.05	1000
10	50	0.8	0	0.756	1000
10	50	0.8	0.4	0.757	1000
10	100	0.2	0	0.046	1000
10	100	0.2	0.4	0.042	1000
10	100	0.5	0	0.079	1000
10	100	0.5	0.4	0.056	1000
10	100	0.8	0	0.536	1000
10	100	0.8	0.4	0.533	1000
10	150	0.2	0	0.045	1000
10	150	0.2	0.4	0.046	1000
10	150	0.5	0	0.033	1000
10	150	0.5	0.4	0.04	1000
10	150	0.8	0	0.376	1000
10	150	0.8	0.4	0.38	1000
10	200	0.2	0	0.055	1000
10	200	0.2	0.4	0.064	1000
10	200	0.5	0	0.051	1000
10	200	0.5	0.4	0.056	1000
10	200	0.8	0	0.245	1000
10	200	0.8	0.4	0.251	1000
20	50	0.2	0	0.035	1000
20	50	0.2	0.4	0.04	1000
20	50	0.5	0	0.316	1000
20	50	0.5	0.4	0.312	1000
20	50	0.8	0	1	1000
20	50	0.8	0.4	1	1000
20	100	0.2	0	0.049	1000
20	100	0.2	0.4	0.045	1000
20	100	0.5	0	0.08	1000
20	100	0.5	0.4	0.078	1000
20	100	0.8	0	1	1000
20	100	0.8	0.4	1	1000
20	150	0.2	0	0.052	2000
20	150	0.2	0.4	0.052	1000
20	150	0.5	0	0.051	1000
20	150	0.5	0.4	0.049	1000
20	150	0.8	0	1	1000
20	150	0.8	0.4	1	1000
20	200	0.2	0	0.058	1000
20	200	0.2	0.4	0.049	1000
20	200	0.5	0	0.051	1000
20	200	0.5	0.4	0.047	1000
20	200	0.8	0	1	1000
20	200	0.8	0.4	1	1000
