# Supplementary material for: A Regularized MANOVA Test for Semicontinuous High‐Dimensional Data
Source: Biom J. 2025 Apr 29;67(3):e70054. doi: 10.1002/bimj.70054 (PMC12041841; doi:10.1002/bimj.70054)
Supplement: Supplementary file 1 — Supporting information [file BIMJ-67-e70054-s001.zip › Replicability/Results_CHEN/K2/H1_1-1/CHEN-H1_1-1-10-100-0.2-0.4.txt]

1	0.09
2	0.02
3	0
4	0.07
5	0.26
6	0
7	0.16
8	0.02
9	0
10	0
11	0.56
12	0.08
13	0.01
14	0.06
15	0.44
16	0.2
17	0.08
18	0.06
19	0
20	0.13
21	0.09
22	0
23	0.02
24	1
25	0.59
26	0.01
27	0
28	0.08
29	0.26
30	0.25
31	0.01
32	0.13
33	0
34	0.02
35	0
36	0.19
37	0.01
38	0.32
39	0.02
40	0.24
41	0.06
42	0.03
43	0.22
44	0.48
45	0.4
46	0.01
47	0.02
48	0.25
49	0.05
50	0.03
51	0
52	0.05
53	0.02
54	0.04
55	0.37
56	0
57	0.46
58	0.04
59	0.57
60	0.09
61	0
62	0.12
63	0.14
64	0.12
65	0.02
66	0.02
67	0.01
68	0.14
69	0
70	0.01
71	0.68
72	0.57
73	0.02
74	0.02
75	0.58
76	0.09
77	0
78	0.15
79	0.17
80	1
81	0.03
82	0.1
83	0.01
84	0.03
85	0.11
86	0
87	0
88	0.6
89	0.14
90	0.68
91	0.08
92	0
93	0.1
94	0
95	0.1
96	0
97	0.81
98	0.04
99	0
100	0.03
101	0.07
102	0.03
103	0
104	0.04
105	0
106	0.13
107	0.07
108	0.04
109	0.32
110	0.37
111	0.01
112	0
113	0.02
114	0.02
115	0.28
116	0
117	0.01
118	0.03
119	0.01
120	0.44
121	0.04
122	0.04
123	0.05
124	0
125	0.18
126	0.01
127	0.51
128	0.95
129	0.01
130	0
131	0.03
132	0.21
133	0.76
134	0.03
135	0.06
136	0.69
137	0
138	0.5
139	0.05
140	0.02
141	0.04
142	0.12
143	0.33
144	0.82
145	0.04
146	0.05
147	0.36
148	0.01
149	0.04
150	0.23
151	0.04
152	0.16
153	0.05
154	0.1
155	0.04
156	0
157	0
158	0.56
159	0.45
160	0.24
161	0
162	0.01
163	0.01
164	0.64
165	0
166	0
167	0.41
168	0.37
169	0.09
170	0.05
171	0.65
172	0.11
173	0
174	0.06
175	0.66
176	0.1
177	0.82
178	0.28
179	0.08
180	0.03
181	0
182	0.04
183	0.06
184	0.01
185	0.11
186	0.01
187	0.13
188	0.06
189	0
190	0.1
191	0.4
192	0.4
193	0.01
194	0.81
195	0.04
196	0.01
197	0.18
198	0.02
199	0.8
200	0.52
201	0.01
202	0.25
203	0.2
204	0
205	0.11
206	0
207	0.17
208	0
209	0.89
210	0.02
211	0.01
212	0.01
213	0.85
214	0.07
215	0.05
216	0.09
217	0.05
218	0.03
219	0.02
220	0.63
221	0
222	0.58
223	0.01
224	0
225	0
226	0.17
227	0
228	0.06
229	0.01
230	0.06
231	0.01
232	0.39
233	0.06
234	0.02
235	0.04
236	0.14
237	0.1
238	0.58
239	0.22
240	0.01
241	0.17
242	0.01
243	0.03
244	0.7
245	0
246	0.05
247	0.69
248	0
249	0.07
250	0
251	0.02
252	0
253	0.39
254	0.02
255	0.06
256	0
257	0.36
258	0.04
259	0.21
260	0.01
261	0.01
262	0.15
263	0.01
264	0.01
265	0.12
266	0.16
267	0.23
268	0
269	0.03
270	0.08
271	0.01
272	0.5
273	0.86
274	0.21
275	0
276	0
277	0.02
278	0
279	0.04
280	0.03
281	0.45
282	0.03
283	0.07
284	0.08
285	0
286	0.03
287	0.47
288	0.02
289	0.03
290	0.55
291	0.23
292	0.37
293	0.11
294	0.01
295	0.7
296	0.02
297	0
298	0.06
299	0.03
300	0.6
301	0.76
302	0.01
303	0.62
304	0.01
305	0.27
306	0.21
307	0.19
308	0.17
309	0
310	0.01
311	0.46
312	0
313	0.05
314	0.14
315	0.95
316	0.08
317	0.1
318	0.04
319	0.22
320	0.8
321	0
322	0.02
323	0
324	0.73
325	0
326	0.02
327	0.01
328	0.82
329	0.26
330	0.43
331	0
332	0.85
333	0.02
334	0.05
335	0.12
336	0.02
337	0
338	0
339	0.06
340	0.42
341	0.01
342	0.91
343	0.46
344	0
345	0.02
346	0
347	0.22
348	0.03
349	0.9
350	0.17
351	0
352	0.02
353	0.02
354	0.16
355	0.01
356	0.13
357	0.06
358	0.02
359	0.03
360	0.06
361	0.01
362	0
363	0
364	0.32
365	0.02
366	0.04
367	0.78
368	0.34
369	0.19
370	0.01
371	0.7
372	0.42
373	0.02
374	0
375	0.53
376	0.16
377	0.68
378	0.46
379	0
380	0
381	0.01
382	0.54
383	0.03
384	0.04
385	0.03
386	0
387	0.74
388	0.68
389	0.02
390	0.07
391	0.01
392	0.04
393	0
394	0.04
395	0.85
396	0.56
397	0.05
398	0.35
399	0.25
400	0.01
401	0
402	0
403	0.47
404	0.19
405	0.01
406	0.03
407	0.02
408	0.56
409	0.08
410	0.05
411	0.06
412	0.07
413	0.06
414	0.05
415	0.03
416	0.27
417	0.03
418	0.62
419	0.06
420	0.08
421	0.14
422	0.19
423	0.17
424	0.59
425	0.5
426	0.23
427	0.33
428	0.4
429	0.79
430	0.01
431	0.86
432	0.02
433	0
434	0.02
435	0
436	0.24
437	0.1
438	0
439	0.08
440	0.04
441	0.27
442	0.3
443	0.11
444	0.16
445	0.28
446	0.14
447	0
448	0.02
449	0.13
450	0.1
451	0.11
452	0.01
453	0.15
454	0.87
455	0.91
456	0
457	0.41
458	0.03
459	0.65
460	0.43
461	0.16
462	0.53
463	0
464	0.01
465	0.33
466	0.07
467	0.2
468	0.28
469	0.02
470	0.14
471	0
472	0.03
473	0.01
474	0.14
475	0.01
476	0.03
477	0.45
478	0.02
479	0
480	0.8
481	0.02
482	0.08
483	0.03
484	0
485	0.33
486	0.31
487	0.98
488	0.05
489	0.02
490	0
491	0.01
492	0.02
493	0.03
494	0.02
495	0.21
496	0.42
497	0.19
498	0.2
499	0.04
500	0.01
501	0
502	0
503	0.1
504	0.01
505	0.22
506	0.83
507	0.03
508	0
509	0.4
510	0.15
511	0
512	0.01
513	0.19
514	0
515	0.02
516	0.01
517	0.25
518	0.01
519	0.22
520	0
521	0.88
522	0.03
523	0.02
524	0.1
525	0.01
526	1
527	0.53
528	0.05
529	0.02
530	0
531	0.02
532	0.06
533	0.09
534	0.22
535	0.05
536	0.01
537	0.88
538	0.01
539	0
540	0.02
541	0.48
542	0.39
543	0.4
544	0.02
545	0.02
546	0.01
547	0.21
548	0.07
549	0.02
550	0.26
551	0.01
552	0.08
553	0.07
554	0.67
555	0.02
556	0.05
557	0.18
558	0
559	0.06
560	0.02
561	0.03
562	0.49
563	0.21
564	0
565	0.04
566	0.15
567	0.29
568	0
569	0.05
570	0.02
571	0
572	0.05
573	0
574	0.46
575	0.01
576	0
577	0.03
578	0.01
579	0.09
580	0.25
581	0.39
582	0.1
583	0.35
584	0.04
585	0.21
586	0.49
587	0.02
588	0
589	0
590	0.02
591	0.03
592	0.02
593	0.11
594	0.12
595	0
596	0.02
597	0.21
598	0.47
599	0.01
600	0.02
601	0.08
602	0.01
603	0
604	0
605	0
606	0.09
607	0.23
608	0.12
609	0.11
610	0.1
611	0.26
612	0.02
613	0
614	0.03
615	0
616	0.11
617	0
618	0.07
619	0
620	0.11
621	0.08
622	0.21
623	0.13
624	0.08
625	0.2
626	0.21
627	0.05
628	0
629	0.11
630	0.47
631	0.06
632	0.1
633	0.34
634	0.12
635	0.06
636	0.43
637	0.11
638	0.2
639	0
640	0.54
641	0.7
642	0
643	0.48
644	0.41
645	0.04
646	0
647	0.05
648	0.06
649	0.12
650	0.14
651	0.41
652	0
653	0
654	0.01
655	0.01
656	0.06
657	0.49
658	0
659	0.1
660	0
661	0.03
662	0.04
663	0.03
664	0.26
665	0.05
666	0
667	0.38
668	0.1
669	0.04
670	0.09
671	0.05
672	0.21
673	0.02
674	0.01
675	0.49
676	0.11
677	0.1
678	0.02
679	0.02
680	0.03
681	0
682	0.09
683	0.05
684	0.08
685	0.06
686	0.01
687	0.03
688	0
689	0.06
690	0.13
691	0
692	0.44
693	0.01
694	0.42
695	0.09
696	0.49
697	0.01
698	0
699	0.01
700	0.12
701	0
702	0.03
703	0.17
704	0.03
705	0.08
706	0.03
707	0.04
708	0.01
709	0.04
710	0.03
711	0.14
712	0.88
713	0.03
714	0.24
715	0
716	0.08
717	0.01
718	0
719	0.05
720	0.03
721	0.23
722	0.39
723	0
724	0
725	0
726	0.64
727	0.04
728	0.02
729	0.15
730	0.04
731	0.8
732	0
733	0.6
734	0.06
735	0.04
736	0.04
737	0.58
738	0
739	0.01
740	0.12
741	0.29
742	0.01
743	0.07
744	0.06
745	0.01
746	0
747	0.64
748	0.04
749	0.07
750	0
751	0.5
752	0.22
753	0
754	0.03
755	0.03
756	0.1
757	0
758	0.01
759	0.04
760	0.12
761	0.45
762	0
763	0.47
764	0.28
765	0.01
766	0.27
767	0.05
768	0.02
769	0.28
770	0.24
771	0
772	0.02
773	0.03
774	0.03
775	0.01
776	0
777	0
778	0.33
779	0.08
780	0.14
781	0.22
782	0
783	0.02
784	0
785	0.06
786	0.25
787	0.07
788	0.38
789	0.2
790	0.01
791	0.51
792	0.15
793	0.48
794	0.62
795	0.01
796	0.11
797	0
798	0.01
799	0.01
800	0.25
801	0.11
802	0.06
803	0.03
804	0.07
805	0.06
806	0.02
807	0
808	0.01
809	0.01
810	0.13
811	0.36
812	0.25
813	0.03
814	0
815	0.03
816	0.02
817	0.01
818	0
819	0.18
820	0.2
821	0
822	0.02
823	0.01
824	0.16
825	0.01
826	0
827	0.03
828	0.06
829	0.01
830	0.24
831	0
832	0.04
833	0
834	0.01
835	0.01
836	0.43
837	0
838	0
839	0.01
840	0
841	0.04
842	0.48
843	0.07
844	0
845	0.02
846	0.29
847	0.48
848	0.29
849	0.9
850	0.04
851	0.03
852	0.01
853	0.26
854	0
855	0
856	0.01
857	0.03
858	0.03
859	0
860	0
861	0
862	0.01
863	0.7
864	0.12
865	0.04
866	0.99
867	0
868	0.02
869	0
870	0.03
871	0.18
872	0
873	0.02
874	0.12
875	0.14
876	0.02
877	0
878	0
879	0.23
880	0.14
881	0.07
882	0.47
883	0.13
884	0.05
885	0
886	0.4
887	0.01
888	0
889	0.47
890	0.06
891	0.09
892	0
893	0
894	0.02
895	0.07
896	0.02
897	0.05
898	0.14
899	0.01
900	0.01
901	0
902	0.19
903	0.17
904	0.02
905	0
906	0.01
907	0.04
908	0.19
909	0.06
910	0.12
911	0.94
912	0.46
913	0.21
914	0.09
915	0
916	0.1
917	0.06
918	0.01
919	0.03
920	0
921	0.06
922	0.72
923	0.39
924	0.18
925	0.07
926	0.42
927	0.21
928	0.25
929	0.57
930	0.59
931	0.56
932	0.55
933	0.05
934	0.5
935	0.08
936	0.03
937	0.15
938	0
939	0.04
940	0.09
941	0.04
942	0.01
943	0.11
944	0.16
945	0.05
946	0.04
947	0.05
948	0
949	0.01
950	0.58
951	0.18
952	0.19
953	0.36
954	0.13
955	0.21
956	0
957	0.01
958	0.01
959	0
960	0.42
961	0.06
962	0.03
963	0
964	0.1
965	0.22
966	0.07
967	0
968	0.07
969	0
970	0.17
971	0.38
972	0.16
973	0
974	0
975	0.02
976	0.26
977	0.35
978	0.1
979	0.06
980	0.12
981	0.98
982	0
983	0
984	0
985	0.01
986	0.22
987	0.03
988	0.01
989	0.12
990	0.02
991	0.02
992	0.16
993	0.05
994	0.01
995	0.17
996	0
997	0
998	0.01
999	0.46
1000	0.03
