# Supplementary material for: A Regularized MANOVA Test for Semicontinuous High‐Dimensional Data
Source: Biom J. 2025 Apr 29;67(3):e70054. doi: 10.1002/bimj.70054 (PMC12041841; doi:10.1002/bimj.70054)
Supplement: Supplementary file 1 — Supporting information [file BIMJ-67-e70054-s001.zip › Replicability/Results_CHEN/K2/H1_1-1/CHEN-H1_1-1-10-100-0.2-0.txt]

1	0
2	0.01
3	0
4	0
5	0.01
6	0.01
7	0
8	0.01
9	0
10	0
11	0.01
12	0.01
13	0
14	0
15	0
16	0.01
17	0
18	0
19	0
20	0
21	0
22	0
23	0
24	0.08
25	0.02
26	0.01
27	0
28	0.01
29	0.02
30	0
31	0.01
32	0
33	0
34	0
35	0
36	0
37	0
38	0
39	0
40	0
41	0
42	0
43	0.01
44	0
45	0.01
46	0
47	0
48	0.02
49	0.01
50	0
51	0
52	0.01
53	0
54	0
55	0.01
56	0
57	0.02
58	0
59	0
60	0.01
61	0
62	0
63	0.01
64	0
65	0
66	0
67	0
68	0.01
69	0
70	0.01
71	0.03
72	0.02
73	0
74	0
75	0
76	0.02
77	0
78	0
79	0.01
80	0.49
81	0
82	0
83	0
84	0.01
85	0
86	0
87	0
88	0.01
89	0
90	0
91	0.01
92	0
93	0
94	0
95	0
96	0
97	0.02
98	0.01
99	0
100	0
101	0.01
102	0
103	0
104	0
105	0.01
106	0.01
107	0
108	0
109	0
110	0
111	0.01
112	0
113	0
114	0
115	0.02
116	0
117	0.03
118	0.02
119	0.01
120	0
121	0
122	0
123	0.01
124	0
125	0.01
126	0
127	0.01
128	0.04
129	0
130	0.01
131	0
132	0.01
133	0.01
134	0
135	0
136	0
137	0
138	0.01
139	0
140	0
141	0
142	0
143	0.05
144	0
145	0
146	0
147	0.01
148	0
149	0.02
150	0.01
151	0.01
152	0.04
153	0
154	0
155	0.01
156	0
157	0.02
158	0
159	0.01
160	0
161	0
162	0
163	0.01
164	0
165	0
166	0
167	0.01
168	0
169	0
170	0
171	0.01
172	0.01
173	0
174	0
175	0
176	0
177	0
178	0
179	0
180	0
181	0
182	0
183	0
184	0.01
185	0.01
186	0
187	0
188	0
189	0
190	0
191	0.02
192	0.01
193	0
194	0.01
195	0
196	0
197	0
198	0
199	0.01
200	0.01
201	0
202	0
203	0.01
204	0
205	0
206	0
207	0
208	0
209	0
210	0
211	0.02
212	0
213	0.02
214	0
215	0
216	0.01
217	0
218	0.01
219	0.01
220	0.01
221	0.01
222	0.01
223	0
224	0
225	0
226	0
227	0
228	0
229	0
230	0
231	0
232	0
233	0
234	0
235	0.01
236	0
237	0
238	0.01
239	0
240	0.01
241	0
242	0
243	0
244	0.08
245	0
246	0
247	0
248	0
249	0
250	0.01
251	0.01
252	0
253	0
254	0.01
255	0
256	0.01
257	0.04
258	0.03
259	0.01
260	0.01
261	0
262	0
263	0
264	0.01
265	0.01
266	0
267	0
268	0
269	0
270	0.01
271	0.01
272	0
273	0
274	0
275	0.01
276	0
277	0
278	0
279	0
280	0
281	0
282	0
283	0
284	0
285	0
286	0.01
287	0
288	0
289	0
290	0.02
291	0
292	0
293	0
294	0
295	0
296	0
297	0
298	0
299	0.02
300	0.02
301	0
302	0
303	0.01
304	0
305	0
306	0
307	0.01
308	0.04
309	0.01
310	0.02
311	0.15
312	0.01
313	0
314	0.03
315	0
316	0.02
317	0
318	0.01
319	0
320	0
321	0
322	0
323	0
324	0
325	0
326	0
327	0
328	0.01
329	0
330	0.01
331	0
332	0
333	0.03
334	0
335	0.02
336	0.01
337	0
338	0
339	0.02
340	0
341	0
342	0.02
343	0.01
344	0
345	0
346	0
347	0
348	0.01
349	0
350	0
351	0
352	0
353	0
354	0
355	0.01
356	0
357	0
358	0
359	0
360	0.01
361	0
362	0
363	0
364	0
365	0
366	0.01
367	0.02
368	0.02
369	0
370	0
371	0.03
372	0.01
373	0.01
374	0
375	0.02
376	0
377	0
378	0.03
379	0.01
380	0
381	0
382	0.01
383	0
384	0
385	0.02
386	0
387	0
388	0.01
389	0
390	0
391	0
392	0
393	0
394	0.01
395	0.01
396	0
397	0
398	0
399	0.02
400	0
401	0
402	0
403	0
404	0
405	0
406	0
407	0
408	0.01
409	0
410	0
411	0
412	0
413	0.01
414	0
415	0.02
416	0
417	0.01
418	0
419	0
420	0.01
421	0
422	0
423	0.01
424	0
425	0
426	0
427	0.01
428	0.02
429	0.18
430	0.01
431	0
432	0
433	0
434	0
435	0.01
436	0
437	0
438	0.01
439	0.02
440	0.01
441	0
442	0
443	0
444	0
445	0.01
446	0
447	0.01
448	0
449	0
450	0.01
451	0.01
452	0.01
453	0
454	0.02
455	0.01
456	0
457	0
458	0.01
459	0
460	0
461	0
462	0
463	0
464	0.01
465	0
466	0
467	0.02
468	0.01
469	0.02
470	0
471	0
472	0
473	0.01
474	0
475	0
476	0.01
477	0
478	0
479	0
480	0.08
481	0
482	0
483	0
484	0.01
485	0
486	0.01
487	0.03
488	0
489	0.04
490	0
491	0
492	0.02
493	0
494	0.03
495	0
496	0.01
497	0.01
498	0.01
499	0.01
500	0
501	0
502	0
503	0
504	0
505	0.01
506	0.03
507	0
508	0
509	0.01
510	0
511	0
512	0.01
513	0
514	0
515	0
516	0
517	0
518	0
519	0
520	0
521	0
522	0.01
523	0
524	0
525	0
526	0.04
527	0
528	0.01
529	0.01
530	0
531	0
532	0.07
533	0
534	0
535	0
536	0.01
537	0
538	0
539	0
540	0
541	0.01
542	0.01
543	0
544	0
545	0
546	0.01
547	0.02
548	0
549	0.01
550	0
551	0
552	0
553	0.01
554	0.01
555	0.01
556	0.01
557	0.01
558	0
559	0
560	0
561	0
562	0
563	0
564	0
565	0
566	0.01
567	0
568	0.01
569	0.02
570	0.02
571	0.01
572	0
573	0
574	0.01
575	0.01
576	0
577	0
578	0
579	0.02
580	0.03
581	0
582	0
583	0
584	0
585	0.01
586	0
587	0
588	0
589	0
590	0.01
591	0
592	0
593	0
594	0
595	0
596	0
597	0.02
598	0
599	0
600	0
601	0.01
602	0
603	0
604	0
605	0.02
606	0.01
607	0
608	0
609	0.01
610	0
611	0
612	0
613	0.01
614	0.01
615	0.01
616	0.01
617	0
618	0
619	0
620	0
621	0.02
622	0
623	0.02
624	0
625	0
626	0.01
627	0
628	0.01
629	0.04
630	0
631	0.01
632	0
633	0
634	0
635	0
636	0.12
637	0.02
638	0.02
639	0
640	0.01
641	0
642	0.01
643	0
644	0.02
645	0
646	0
647	0.01
648	0
649	0
650	0
651	0
652	0
653	0
654	0.01
655	0
656	0
657	0
658	0
659	0.01
660	0.01
661	0.03
662	0
663	0.04
664	0
665	0
666	0
667	0
668	0
669	0
670	0
671	0
672	0
673	0
674	0.01
675	0
676	0
677	0
678	0
679	0.01
680	0
681	0
682	0
683	0
684	0.02
685	0.01
686	0.01
687	0
688	0
689	0.02
690	0
691	0.02
692	0
693	0
694	0.01
695	0
696	0.02
697	0
698	0
699	0
700	0.01
701	0
702	0.02
703	0
704	0.01
705	0
706	0
707	0
708	0
709	0
710	0
711	0
712	0.03
713	0
714	0.01
715	0
716	0
717	0
718	0
719	0
720	0
721	0.01
722	0
723	0
724	0.01
725	0.01
726	0.01
727	0.01
728	0.02
729	0.02
730	0
731	0
732	0.01
733	0.03
734	0
735	0
736	0.04
737	0.01
738	0
739	0.01
740	0
741	0
742	0
743	0
744	0.02
745	0
746	0
747	0.02
748	0
749	0
750	0
751	0
752	0.02
753	0.01
754	0
755	0.01
756	0.01
757	0
758	0.02
759	0
760	0
761	0.01
762	0.01
763	0
764	0.01
765	0
766	0.02
767	0
768	0
769	0
770	0
771	0
772	0
773	0.02
774	0.02
775	0.02
776	0
777	0
778	0.01
779	0
780	0
781	0
782	0
783	0.02
784	0
785	0
786	0.01
787	0
788	0.01
789	0
790	0.01
791	0
792	0.01
793	0.01
794	0.17
795	0.01
796	0
797	0
798	0
799	0.01
800	0
801	0
802	0.01
803	0.01
804	0
805	0.01
806	0.01
807	0
808	0
809	0
810	0
811	0
812	0
813	0
814	0
815	0
816	0
817	0.03
818	0
819	0
820	0
821	0.01
822	0.01
823	0
824	0.02
825	0.03
826	0
827	0
828	0
829	0.01
830	0.04
831	0
832	0.02
833	0
834	0
835	0
836	0
837	0
838	0
839	0
840	0
841	0.03
842	0
843	0.01
844	0.01
845	0
846	0.01
847	0
848	0
849	0.03
850	0
851	0.02
852	0
853	0
854	0.01
855	0
856	0
857	0
858	0
859	0.01
860	0
861	0
862	0.02
863	0
864	0.01
865	0
866	0.02
867	0
868	0
869	0
870	0.01
871	0.01
872	0
873	0
874	0.02
875	0
876	0
877	0
878	0
879	0.01
880	0.01
881	0.01
882	0.01
883	0
884	0
885	0.01
886	0.01
887	0.01
888	0
889	0.01
890	0
891	0
892	0
893	0
894	0
895	0
896	0.01
897	0
898	0.01
899	0
900	0
901	0
902	0.03
903	0.01
904	0.02
905	0.01
906	0.01
907	0
908	0
909	0
910	0
911	0.52
912	0.01
913	0
914	0
915	0.02
916	0
917	0
918	0
919	0.01
920	0.01
921	0.01
922	0
923	0
924	0.01
925	0
926	0
927	0
928	0.01
929	0.01
930	0.01
931	0.02
932	0
933	0
934	0
935	0
936	0
937	0
938	0
939	0.01
940	0
941	0
942	0
943	0
944	0.01
945	0.01
946	0
947	0
948	0
949	0.01
950	0
951	0
952	0
953	0.01
954	0.02
955	0.02
956	0
957	0
958	0
959	0
960	0
961	0
962	0
963	0
964	0
965	0.01
966	0.01
967	0
968	0.01
969	0.01
970	0.01
971	0
972	0
973	0
974	0.01
975	0
976	0.01
977	0
978	0
979	0
980	0.02
981	0.02
982	0
983	0.01
984	0.01
985	0.04
986	0.01
987	0
988	0
989	0
990	0
991	0
992	0
993	0
994	0
995	0
996	0
997	0
998	0
999	0.01
1000	0
