# Supplementary material for: A Regularized MANOVA Test for Semicontinuous High‐Dimensional Data
Source: Biom J. 2025 Apr 29;67(3):e70054. doi: 10.1002/bimj.70054 (PMC12041841; doi:10.1002/bimj.70054)
Supplement: Supplementary file 1 — Supporting information [file BIMJ-67-e70054-s001.zip › Replicability/Results_CHEN/K2/H1_1-1/CHEN-H1_1-1-10-100-0.5-0.4.txt]

1	0.09
2	0.01
3	0.48
4	0.47
5	0.86
6	0.01
7	0.21
8	0.67
9	0.35
10	0.67
11	0.28
12	0.03
13	0.66
14	0.07
15	0.39
16	0.99
17	0.06
18	0.66
19	0
20	0.62
21	0.09
22	0
23	0.68
24	0.54
25	0.56
26	0.24
27	0.54
28	0.05
29	0.5
30	0.28
31	0.32
32	0
33	0
34	0.22
35	0
36	0.57
37	0.16
38	0.42
39	1
40	0.32
41	0.34
42	0
43	0.31
44	0.15
45	0.36
46	0.01
47	0.62
48	0.96
49	0.11
50	0.12
51	0.09
52	0.1
53	0.03
54	0.13
55	0.78
56	0.19
57	0.82
58	0.07
59	0.16
60	0.25
61	0.01
62	0.15
63	0.1
64	0.1
65	0.55
66	0.51
67	0.38
68	0.13
69	0
70	0.05
71	0.18
72	0.14
73	0.98
74	0.7
75	0.33
76	0.07
77	0.03
78	0.05
79	0.21
80	0.76
81	0.09
82	0.58
83	0.01
84	0.04
85	0.28
86	0.05
87	0.07
88	0.91
89	0.96
90	0.7
91	0.19
92	0.6
93	0.78
94	0.41
95	0.03
96	0
97	0.74
98	0.88
99	0
100	0.2
101	0.98
102	0.01
103	0.4
104	0.51
105	0.06
106	0.01
107	0.58
108	0
109	0.26
110	0.48
111	0.07
112	0.08
113	0
114	0.1
115	0.75
116	0.03
117	0.03
118	0.04
119	0.12
120	0.23
121	0
122	0.65
123	0.1
124	0.07
125	0.08
126	0.13
127	0.06
128	0.72
129	0.19
130	0.02
131	0.01
132	0.83
133	0.47
134	0.19
135	0.93
136	0.3
137	0.35
138	0.93
139	0.14
140	0.43
141	0.75
142	0.48
143	0.97
144	0.8
145	0.29
146	0.89
147	0.13
148	0.45
149	0.5
150	0.8
151	0.03
152	0.95
153	0.24
154	0.56
155	0.24
156	0.5
157	0.72
158	0.77
159	0.37
160	0.63
161	0.1
162	0.03
163	0
164	0.41
165	0
166	0
167	0.44
168	0.41
169	0.89
170	0.01
171	0.32
172	0.25
173	0.03
174	0.59
175	0.98
176	0.5
177	0.31
178	0.3
179	0.3
180	0.15
181	0.42
182	0.03
183	0.2
184	0.99
185	0.02
186	0.01
187	0.62
188	0.54
189	0
190	0.38
191	0.36
192	0.22
193	0.84
194	0.34
195	0.33
196	0.01
197	0.59
198	0.02
199	0.84
200	0.35
201	0.03
202	0.72
203	0.16
204	0.04
205	0.98
206	0.81
207	0.02
208	0.48
209	0.47
210	0.01
211	0.11
212	0.44
213	0.42
214	0.11
215	0.02
216	0.84
217	0.45
218	1
219	0.18
220	0.12
221	0.14
222	0.42
223	0.62
224	0.03
225	0.35
226	0.33
227	0
228	0.12
229	0.04
230	0.04
231	0.4
232	0.88
233	0.18
234	0.06
235	0.21
236	0.04
237	0.63
238	0.13
239	0.51
240	0.13
241	0.12
242	0.38
243	0.12
244	0.4
245	0.06
246	0
247	0.46
248	0.03
249	0.93
250	0.06
251	0.96
252	0.18
253	0.22
254	0.05
255	0.1
256	0.08
257	0.38
258	0.1
259	0.44
260	0.21
261	0
262	0.93
263	0.05
264	0.06
265	0.05
266	0.6
267	0.47
268	0.11
269	0
270	0.32
271	0.63
272	0.16
273	0.31
274	0.34
275	0
276	0
277	0.02
278	0
279	0.28
280	0.04
281	0.07
282	0.03
283	0.4
284	0.85
285	0.65
286	0.02
287	0.04
288	0.03
289	0
290	0.91
291	0.57
292	0.15
293	0.89
294	0.78
295	0.43
296	0.46
297	0.93
298	0.31
299	0.28
300	0.84
301	0.99
302	0.86
303	0.98
304	0.37
305	0.51
306	0.05
307	0.02
308	0.63
309	0.09
310	0.06
311	0.15
312	0.02
313	0.27
314	0.01
315	0.05
316	0.68
317	0.56
318	0.35
319	0.4
320	0.58
321	0.81
322	0.2
323	0
324	0.09
325	0.04
326	0.75
327	0.06
328	0.98
329	0.16
330	0.29
331	0.05
332	0.13
333	0.05
334	0.01
335	0.66
336	0.15
337	0.09
338	0.01
339	0.83
340	0.94
341	0.22
342	0.46
343	0.24
344	0.02
345	0.05
346	0.83
347	0.12
348	0.11
349	0.55
350	0.06
351	0.01
352	0.03
353	0.58
354	0.08
355	0.86
356	0.09
357	0.01
358	0.63
359	0.02
360	0.08
361	0.72
362	0
363	0.54
364	0.41
365	0.06
366	0
367	0.12
368	0.03
369	0.39
370	0.06
371	0.23
372	0.18
373	0
374	0.05
375	0.27
376	0.18
377	0.77
378	0.9
379	0.06
380	0.34
381	0.14
382	0.54
383	0.05
384	0.32
385	0.03
386	0.03
387	0.28
388	0.25
389	0.22
390	0.62
391	0.19
392	0.73
393	0.25
394	0.95
395	0.41
396	0.96
397	0.11
398	0.28
399	0.58
400	0.65
401	0.01
402	0.56
403	0.28
404	0.05
405	0.01
406	0.92
407	0.86
408	0.17
409	0.08
410	0.45
411	0.69
412	0.04
413	0.04
414	0.68
415	0.11
416	0.04
417	0.1
418	0.64
419	0
420	0.17
421	0.47
422	0.04
423	0.21
424	0.6
425	0.21
426	0
427	0.11
428	0.23
429	0.73
430	0.18
431	0.76
432	0
433	0.1
434	0.02
435	0.89
436	0.03
437	0.31
438	0.03
439	0.39
440	0.44
441	0.7
442	0.76
443	0.41
444	0.3
445	0.7
446	0.04
447	0.03
448	0.64
449	0.94
450	0.83
451	0.25
452	0
453	0.03
454	0.76
455	0.91
456	0
457	0.54
458	0.31
459	0.48
460	0.91
461	0.54
462	0.38
463	0
464	0.44
465	0.61
466	0.03
467	0.01
468	0.95
469	0.11
470	0.14
471	0.29
472	0.13
473	0.41
474	0.15
475	0.55
476	0.04
477	0.03
478	0
479	0.01
480	0.89
481	0.5
482	0.07
483	0.02
484	0.01
485	0.19
486	0.01
487	0.58
488	0.13
489	0.02
490	0
491	0.07
492	0
493	0.61
494	0.18
495	0.66
496	0.25
497	0.28
498	0.27
499	0.04
500	0
501	0.01
502	0.27
503	0.16
504	0.06
505	0.06
506	0.4
507	0.36
508	0
509	0.1
510	0.42
511	0.02
512	0.02
513	0.87
514	0.06
515	0.03
516	0.02
517	0.95
518	0
519	0.59
520	0
521	0.99
522	0.63
523	0.02
524	0.26
525	0
526	0.97
527	0.05
528	0.03
529	0.06
530	0
531	0
532	0.86
533	0.12
534	0.07
535	0.06
536	0.31
537	0.19
538	0.06
539	0.25
540	0.18
541	0.33
542	0.97
543	0.3
544	0.03
545	0.38
546	0.28
547	0.19
548	0.31
549	0.01
550	0.38
551	0.29
552	0.7
553	0.2
554	0.76
555	0.28
556	0.22
557	0
558	0.74
559	0.1
560	0.93
561	0.08
562	0.12
563	0.06
564	0.06
565	0.74
566	0.15
567	0.68
568	0.28
569	0.36
570	0
571	0.96
572	0.29
573	0.23
574	0.39
575	0.01
576	0.2
577	0.12
578	0.34
579	0.16
580	0.07
581	0.07
582	0.25
583	0.25
584	0
585	0.11
586	0.45
587	0.33
588	1
589	1
590	0.71
591	0.48
592	0.1
593	0.48
594	0.17
595	0.55
596	0.04
597	0.86
598	0.41
599	0.08
600	0.03
601	0
602	0.01
603	0
604	0.03
605	0.04
606	0.11
607	0.52
608	0.41
609	0.07
610	0.83
611	0.12
612	0.27
613	0.01
614	0.35
615	0.35
616	0.01
617	0.06
618	0.11
619	0.07
620	0.03
621	0.19
622	0.02
623	0.53
624	0.03
625	0.13
626	0.07
627	0.03
628	0
629	0.91
630	0.02
631	0.02
632	0.52
633	0.52
634	0.36
635	0.91
636	0.36
637	0.24
638	0.06
639	0.01
640	0.13
641	0.51
642	0.01
643	0.41
644	0.79
645	0.08
646	0.93
647	0.1
648	0.55
649	0.1
650	0.14
651	0.05
652	0
653	0
654	0.05
655	0.03
656	0.15
657	1
658	0
659	0.02
660	0.15
661	0.01
662	0.29
663	0.13
664	0.39
665	0.31
666	0.06
667	0.04
668	0.28
669	0.11
670	0.08
671	0.01
672	0.24
673	0.06
674	0.25
675	0.51
676	0.37
677	0.67
678	0.05
679	0.29
680	0.94
681	0
682	0.22
683	0
684	0.07
685	0.03
686	0.72
687	0.92
688	0.6
689	0.76
690	0.49
691	0
692	0.44
693	0.07
694	0.97
695	0.11
696	0.5
697	0.9
698	0.46
699	0.23
700	0.15
701	0.54
702	0.82
703	0.01
704	0.82
705	0.08
706	0.15
707	0
708	0.55
709	0.03
710	0.06
711	0.18
712	0.95
713	0
714	0.21
715	0.09
716	0.85
717	0.46
718	0.15
719	0.7
720	1
721	0.84
722	0.61
723	0.08
724	0.07
725	0.06
726	0.18
727	0.05
728	0.14
729	0.71
730	0.35
731	0.45
732	0.41
733	0.46
734	0.44
735	0.04
736	0.6
737	0.12
738	0
739	0
740	0.32
741	0.01
742	0.1
743	0.09
744	0.09
745	0.31
746	0.06
747	0.48
748	0.67
749	0.02
750	0
751	0.73
752	0.35
753	0.01
754	0.03
755	0.15
756	0.08
757	0
758	0.01
759	0.03
760	0.21
761	0.39
762	0.01
763	0.04
764	0.02
765	0.24
766	0.7
767	0.1
768	0.07
769	0.96
770	1
771	0.33
772	0.64
773	0.57
774	0
775	0
776	0
777	0.01
778	0.07
779	0.72
780	0.05
781	1
782	0.06
783	0.67
784	0.02
785	0.45
786	0.85
787	0.78
788	0.2
789	0
790	0.27
791	0.62
792	0.07
793	0.21
794	0.93
795	0.03
796	0.16
797	0.3
798	0.06
799	0.03
800	0.27
801	0.21
802	0.61
803	0.03
804	0.04
805	0.3
806	0.29
807	0.97
808	0
809	0.01
810	0.45
811	0.82
812	0.58
813	0.05
814	0.01
815	0.7
816	0.37
817	0.3
818	0.09
819	0.62
820	0.05
821	0
822	0.01
823	0.01
824	0.95
825	0.03
826	0.02
827	0.03
828	0.75
829	0.99
830	0.46
831	0
832	0.08
833	0.03
834	0.02
835	0.42
836	0.46
837	0
838	0.13
839	0.05
840	0.04
841	0.19
842	0.94
843	0.07
844	0.77
845	0.06
846	0.51
847	0.76
848	0.14
849	0.12
850	0.09
851	0.66
852	0.02
853	0.46
854	0.25
855	0.02
856	0.25
857	0.02
858	0.23
859	0.29
860	0
861	0
862	0.13
863	1
864	0.69
865	0.06
866	0.37
867	0.07
868	0.34
869	0.02
870	0.56
871	0.08
872	0.76
873	0.04
874	0.89
875	0.28
876	0.02
877	0.98
878	0.99
879	0.09
880	0.31
881	0.01
882	0.17
883	0.46
884	0.04
885	0.13
886	0.02
887	0.98
888	0.01
889	0.12
890	0.5
891	0.04
892	0.11
893	0
894	0.37
895	0.09
896	0.04
897	0.27
898	0.18
899	0.28
900	0.31
901	0
902	0.37
903	0.34
904	0.07
905	0.05
906	0.86
907	0.54
908	0.02
909	0.06
910	0.29
911	0.82
912	0.98
913	0.09
914	0.28
915	0.23
916	0.13
917	0.56
918	1
919	0.01
920	0.02
921	0.01
922	0.03
923	0.12
924	0.32
925	0.22
926	0.81
927	0.55
928	0.82
929	0.16
930	1
931	0.26
932	0.03
933	0.12
934	0.46
935	0.5
936	0.43
937	0
938	0.04
939	0.07
940	0.19
941	0.02
942	0.03
943	0.34
944	0.76
945	0.28
946	0.51
947	0.19
948	0
949	0.02
950	0.64
951	0.69
952	0.3
953	0.21
954	0.25
955	0.02
956	0.08
957	1
958	0.48
959	0.07
960	0.91
961	0.36
962	0.21
963	0.01
964	0.8
965	0.31
966	0.86
967	0.46
968	0.01
969	0.15
970	0.96
971	0.73
972	0.76
973	0.07
974	0.83
975	0.01
976	0.04
977	0.63
978	0
979	0.41
980	0.05
981	0.49
982	0.04
983	0.01
984	0.18
985	0.05
986	0.05
987	0.03
988	0.28
989	0.03
990	0.08
991	0.18
992	0.77
993	0.08
994	0.02
995	0.65
996	0.31
997	0.33
998	0.02
999	0.15
1000	0.03
