# Supplementary material for: A Regularized MANOVA Test for Semicontinuous High‐Dimensional Data
Source: Biom J. 2025 Apr 29;67(3):e70054. doi: 10.1002/bimj.70054 (PMC12041841; doi:10.1002/bimj.70054)
Supplement: Supplementary file 1 — Supporting information [file BIMJ-67-e70054-s001.zip › Replicability/Results_CHEN/K2/H1_1-1/CHEN-H1_1-1-10-100-0.5-0.txt]

1	0.03
2	0.01
3	0.42
4	0.16
5	0.81
6	0.04
7	0.25
8	0.62
9	0.37
10	0.67
11	0.04
12	0
13	0.52
14	0.04
15	0.17
16	0.99
17	0.02
18	0.7
19	0
20	0.58
21	0.17
22	0
23	0.9
24	0.32
25	0.31
26	0.22
27	0.63
28	0.01
29	0.46
30	0.04
31	0.23
32	0
33	0
34	0.35
35	0
36	0.49
37	0.46
38	0.12
39	0.99
40	0.15
41	0.41
42	0
43	0.16
44	0.11
45	0.19
46	0.19
47	0.48
48	0.97
49	0.1
50	0.23
51	0.21
52	0.06
53	0.08
54	0.1
55	0.91
56	0.56
57	0.71
58	0.14
59	0.13
60	0.1
61	0
62	0.17
63	0.12
64	0.02
65	0.7
66	0.62
67	0.74
68	0.09
69	0
70	0.5
71	0.02
72	0.03
73	1
74	0.67
75	0.17
76	0.06
77	0.29
78	0.03
79	0.14
80	0.5
81	0.14
82	0.55
83	0.01
84	0.03
85	0.24
86	0.24
87	0.03
88	0.84
89	0.98
90	0.47
91	0.35
92	0.85
93	0.93
94	0.42
95	0.03
96	0.03
97	0.56
98	0.86
99	0
100	0.36
101	0.99
102	0
103	0.41
104	0.48
105	0.11
106	0
107	0.52
108	0.01
109	0.11
110	0.55
111	0.28
112	0.09
113	0
114	0.21
115	0.69
116	0.05
117	0.28
118	0.02
119	0.03
120	0.12
121	0.07
122	0.93
123	0.11
124	0.03
125	0.01
126	0.14
127	0.03
128	0.56
129	0.2
130	0.06
131	0.01
132	0.85
133	0.43
134	0.18
135	0.93
136	0.06
137	0.62
138	0.76
139	0.2
140	0.78
141	0.74
142	0.55
143	1
144	0.61
145	0.23
146	0.93
147	0.08
148	0.48
149	0.7
150	0.82
151	0
152	0.84
153	0.3
154	0.45
155	0.39
156	0.78
157	0.6
158	0.66
159	0.22
160	0.41
161	0.16
162	0.3
163	0.01
164	0.25
165	0
166	0.09
167	0.17
168	0.21
169	0.9
170	0.01
171	0.06
172	0.18
173	0.09
174	0.41
175	0.87
176	0.56
177	0.15
178	0.12
179	0.24
180	0.32
181	0.53
182	0.05
183	0.23
184	0.99
185	0.02
186	0
187	0.3
188	0.66
189	0
190	0.31
191	0.29
192	0.09
193	0.88
194	0.11
195	0.42
196	0.04
197	0.5
198	0.02
199	0.88
200	0.16
201	0
202	0.59
203	0.06
204	0.08
205	0.98
206	1
207	0
208	0.66
209	0.02
210	0.17
211	0.06
212	0.4
213	0.2
214	0.01
215	0.01
216	0.39
217	0.38
218	0.87
219	0.13
220	0.04
221	0.05
222	0.18
223	0.76
224	0.05
225	0.54
226	0.15
227	0.06
228	0.11
229	0.11
230	0.01
231	0.4
232	0.84
233	0.1
234	0.01
235	0.18
236	0.02
237	0.63
238	0.04
239	0.06
240	0.06
241	0.13
242	0.61
243	0.09
244	0.28
245	0.43
246	0
247	0.09
248	0.13
249	0.98
250	0.16
251	0.96
252	0.25
253	0.01
254	0
255	0.03
256	0.21
257	0.22
258	0.07
259	0.54
260	0.33
261	0.03
262	0.93
263	0.22
264	0.2
265	0.1
266	0.56
267	0.2
268	0.11
269	0
270	0.3
271	0.81
272	0.09
273	0.13
274	0.14
275	0
276	0.02
277	0
278	0.06
279	0.41
280	0
281	0.01
282	0
283	0.27
284	0.83
285	0.94
286	0.01
287	0
288	0.09
289	0
290	0.79
291	0.82
292	0.16
293	0.95
294	0.51
295	0.19
296	0.66
297	1
298	0.17
299	0.64
300	0.8
301	0.65
302	0.9
303	0.85
304	0.14
305	0.53
306	0.05
307	0.16
308	0.65
309	0.18
310	0.46
311	0.16
312	0.14
313	0.12
314	0.03
315	0
316	0.51
317	0.43
318	0.31
319	0.43
320	0.09
321	0.67
322	0.17
323	0.18
324	0.02
325	0.01
326	0.73
327	0.02
328	0.97
329	0.08
330	0.22
331	0.03
332	0.01
333	0.02
334	0.03
335	0.58
336	0.22
337	0.13
338	0.78
339	0.77
340	0.92
341	0.48
342	0.05
343	0.17
344	0.02
345	0.09
346	0.86
347	0.05
348	0.13
349	0.31
350	0.03
351	0.1
352	0.04
353	0.52
354	0.04
355	0.55
356	0.08
357	0
358	0.92
359	0.02
360	0
361	0.51
362	0
363	0.45
364	0.33
365	0.15
366	0.02
367	0.08
368	0
369	0.5
370	0.06
371	0.14
372	0.05
373	0.07
374	0.1
375	0.08
376	0.04
377	0.77
378	0.95
379	0.01
380	0.56
381	0.23
382	0.3
383	0.11
384	0.19
385	0.06
386	0.09
387	0.13
388	0.07
389	0.33
390	0.31
391	0.03
392	0.84
393	0.3
394	0.89
395	0.02
396	0.78
397	0.05
398	0.13
399	0.27
400	0.97
401	0.04
402	0.91
403	0.38
404	0.02
405	0
406	0.94
407	0.96
408	0.06
409	0.02
410	0.21
411	0.73
412	0
413	0
414	0.76
415	0.18
416	0
417	0.25
418	0.33
419	0.02
420	0.22
421	0.87
422	0
423	0.07
424	0.27
425	0
426	0
427	0.16
428	0.2
429	0.71
430	0.68
431	0.44
432	0
433	0.1
434	0.02
435	1
436	0.02
437	0.16
438	0.34
439	0.59
440	0.43
441	0.53
442	0.64
443	0.28
444	0.23
445	0.7
446	0.03
447	0.04
448	0.82
449	0.94
450	0.77
451	0.2
452	0.23
453	0
454	0.55
455	0.72
456	0
457	0.28
458	0.28
459	0.08
460	0.8
461	0.4
462	0.13
463	0
464	0.74
465	0.52
466	0.01
467	0
468	0.97
469	0.18
470	0.12
471	0.27
472	0.23
473	0.72
474	0.16
475	0.94
476	0.1
477	0
478	0
479	0.02
480	0.8
481	0.29
482	0.03
483	0
484	0
485	0
486	0.01
487	0.27
488	0.17
489	0.15
490	0
491	0.08
492	0
493	0.4
494	0.33
495	0.52
496	0.09
497	0.25
498	0.17
499	0.02
500	0.06
501	0.01
502	0.36
503	0.22
504	0.11
505	0.01
506	0.09
507	0.75
508	0.16
509	0.02
510	0.45
511	0.12
512	0.01
513	0.64
514	0.11
515	0.06
516	0.02
517	1
518	0
519	0.64
520	0.05
521	0.91
522	0.64
523	0.05
524	0.18
525	0
526	0.28
527	0.04
528	0.02
529	0.08
530	0
531	0
532	0.76
533	0.08
534	0.04
535	0.09
536	0.41
537	0.09
538	0.12
539	0.51
540	0.2
541	0.28
542	0.97
543	0.05
544	0.02
545	0.67
546	0.3
547	0.2
548	0.38
549	0.01
550	0.21
551	0.41
552	0.61
553	0.12
554	0.64
555	0.54
556	0.12
557	0
558	0.76
559	0.71
560	0.98
561	0.12
562	0.03
563	0.01
564	0.05
565	0.75
566	0.1
567	0.41
568	0.14
569	0.73
570	0.01
571	0.95
572	0.21
573	0.8
574	0.49
575	0.01
576	0.25
577	0.38
578	0.21
579	0.07
580	0.07
581	0.01
582	0.12
583	0.19
584	0
585	0.07
586	0.3
587	0.44
588	1
589	0.95
590	0.73
591	0.41
592	0.02
593	0.31
594	0.07
595	0.65
596	0.02
597	0.82
598	0.09
599	0.39
600	0.01
601	0
602	0
603	0.02
604	0.06
605	0.21
606	0.03
607	0.63
608	0.36
609	0.03
610	0.87
611	0.03
612	0.36
613	0.07
614	0.37
615	0.48
616	0
617	0.08
618	0.14
619	0.13
620	0.06
621	0.05
622	0
623	0.23
624	0
625	0.03
626	0
627	0.01
628	0.04
629	0.91
630	0
631	0
632	0.45
633	0.23
634	0.25
635	0.94
636	0.9
637	0.1
638	0.02
639	0.03
640	0.01
641	0.36
642	0.01
643	0.15
644	0.82
645	0.05
646	0.94
647	0.16
648	0.1
649	0.04
650	0.12
651	0
652	0
653	0
654	0.02
655	0.03
656	0.03
657	0.93
658	0.04
659	0.01
660	0.7
661	0.03
662	0.33
663	0.1
664	0.54
665	0.31
666	0.23
667	0.02
668	0.06
669	0.12
670	0.04
671	0
672	0.28
673	0.03
674	0.39
675	0.34
676	0.21
677	0.58
678	0.08
679	0.3
680	0.79
681	0
682	0.04
683	0.02
684	0.06
685	0.01
686	0.78
687	0.92
688	0.5
689	0.79
690	0.4
691	0.01
692	0.27
693	0.28
694	0.96
695	0.33
696	0.34
697	0.92
698	0.33
699	0.55
700	0.09
701	0.76
702	0.9
703	0
704	0.87
705	0.01
706	0.31
707	0.01
708	0.77
709	0
710	0
711	0
712	0.93
713	0
714	0.05
715	0.15
716	0.69
717	0.72
718	0.34
719	0.56
720	1
721	0.75
722	0.5
723	0.09
724	0.13
725	0.4
726	0.14
727	0
728	0.48
729	0.73
730	0.24
731	0.41
732	0.52
733	0.35
734	0.4
735	0.08
736	0.36
737	0.1
738	0.01
739	0
740	0.31
741	0
742	0.23
743	0.05
744	0.05
745	0.21
746	0.26
747	0.15
748	0.41
749	0
750	0
751	0.46
752	0.32
753	0.01
754	0.03
755	0.84
756	0.01
757	0.03
758	0.31
759	0.01
760	0.16
761	0.34
762	0
763	0
764	0.05
765	0.16
766	0.69
767	0
768	0.03
769	0.97
770	1
771	0.19
772	0.73
773	0.86
774	0.01
775	0
776	0.01
777	0
778	0.04
779	0.28
780	0.03
781	1
782	0.18
783	0.86
784	0.57
785	0.93
786	0.85
787	0.89
788	0.1
789	0
790	0.31
791	0.58
792	0.01
793	0.09
794	0.94
795	0.31
796	0.61
797	0.29
798	0.13
799	0.1
800	0.09
801	0.16
802	0.55
803	0.04
804	0.07
805	0.26
806	0.67
807	0.98
808	0
809	0.02
810	0.38
811	0.89
812	0.69
813	0.03
814	0
815	0.8
816	0.42
817	0.33
818	0.09
819	0.38
820	0.05
821	0.28
822	0.03
823	0.17
824	0.95
825	0.16
826	0
827	0.21
828	0.55
829	0.99
830	0.52
831	0
832	0.08
833	0.06
834	0.1
835	0.81
836	0.29
837	0
838	0.76
839	0.15
840	0.19
841	0.14
842	0.91
843	0.54
844	0.68
845	0.02
846	0.4
847	0.8
848	0.02
849	0.15
850	0.05
851	0.67
852	0.02
853	0.25
854	0.36
855	0
856	0.35
857	0
858	0.46
859	0.5
860	0.02
861	0
862	0.38
863	0.88
864	0.39
865	0.13
866	0.1
867	0.15
868	0.33
869	0.01
870	0.32
871	0.03
872	0.73
873	0.35
874	0.97
875	0.1
876	0
877	0.99
878	0.88
879	0.06
880	0.28
881	0.03
882	0.14
883	0.23
884	0.07
885	0.3
886	0
887	0.96
888	0.07
889	0.01
890	0.35
891	0.03
892	0.12
893	0
894	0.61
895	0.15
896	0.07
897	0.3
898	0.11
899	0.32
900	0.29
901	0.03
902	0.14
903	0.03
904	0.33
905	0.09
906	0.67
907	0.48
908	0.02
909	0.01
910	0.14
911	0.5
912	0.98
913	0.01
914	0.18
915	0.61
916	0.05
917	0.36
918	1
919	0.01
920	0.35
921	0.01
922	0
923	0.04
924	0.21
925	0.16
926	0.7
927	0.38
928	0.69
929	0.03
930	1
931	0.31
932	0
933	0.14
934	0.19
935	0.59
936	0.47
937	0
938	0.27
939	0.02
940	0.79
941	0.03
942	0.04
943	0.41
944	0.47
945	0.38
946	0.56
947	0.12
948	0.12
949	0.1
950	0.25
951	0.77
952	0.49
953	0.08
954	0.22
955	0.04
956	0.11
957	1
958	0.61
959	0.33
960	0.76
961	0.4
962	0.18
963	0
964	0.82
965	0.22
966	0.85
967	0.89
968	0.14
969	0.32
970	0.96
971	0.36
972	0.71
973	0.19
974	0.78
975	0.05
976	0
977	0.66
978	0.09
979	0.11
980	0.01
981	0.31
982	0.1
983	0.01
984	0.25
985	0.06
986	0.02
987	0.04
988	0.12
989	0.02
990	0.06
991	0.13
992	0.68
993	0.12
994	0
995	0.49
996	0.39
997	0.59
998	0.03
999	0.15
1000	0
