# Supplementary material for: A Regularized MANOVA Test for Semicontinuous High‐Dimensional Data
Source: Biom J. 2025 Apr 29;67(3):e70054. doi: 10.1002/bimj.70054 (PMC12041841; doi:10.1002/bimj.70054)
Supplement: Supplementary file 1 — Supporting information [file BIMJ-67-e70054-s001.zip › Replicability/Results_CHEN/K2/H1_1-1/CHEN-H1_1-1-10-150-0.2-0.4.txt]

1	0.23
2	0.18
3	0
4	0.54
5	0.01
6	0
7	0.48
8	0.4
9	0
10	0.02
11	0.06
12	0
13	0.03
14	0.1
15	0.01
16	0.03
17	0.12
18	0.03
19	0
20	0.39
21	0
22	0.16
23	0.11
24	0.67
25	0.05
26	0.01
27	0.02
28	0.73
29	0.01
30	0.71
31	0.01
32	0.04
33	0.05
34	0.85
35	0.32
36	0.41
37	0.04
38	0.01
39	0.04
40	0.34
41	0.01
42	0.44
43	0.06
44	0.79
45	0.05
46	0
47	0.03
48	0.1
49	0
50	0.05
51	0
52	0.05
53	0.05
54	0.69
55	0.89
56	0.09
57	0.52
58	0
59	0.18
60	0.5
61	0.04
62	0.43
63	0
64	0
65	0.01
66	0.77
67	0.04
68	0.72
69	0
70	0.03
71	0.28
72	0.04
73	0.04
74	0
75	0.92
76	0.01
77	0.02
78	0.05
79	0.37
80	0.57
81	0
82	0.01
83	0.01
84	0.28
85	0.01
86	0.14
87	0.02
88	0
89	0.23
90	0.07
91	0.02
92	0.07
93	0.96
94	0.35
95	0.03
96	0.01
97	0.01
98	0
99	0.37
100	0.02
101	0.04
102	0.12
103	0.01
104	0.02
105	0.09
106	0.03
107	1
108	0
109	0.15
110	0.23
111	0.09
112	0.02
113	0.04
114	0.09
115	0.05
116	0.03
117	0.18
118	0.8
119	0.05
120	0.52
121	0.01
122	0
123	0
124	0.04
125	0.89
126	0.17
127	0.01
128	0.09
129	0.14
130	0.01
131	0.6
132	0.13
133	0.28
134	0.02
135	0.49
136	0.01
137	0.01
138	0.63
139	0
140	0
141	0.23
142	0.37
143	0.4
144	0.03
145	0.04
146	0.4
147	0.97
148	0.08
149	0.04
150	0.09
151	0.13
152	0.03
153	0.03
154	0.41
155	0.02
156	0.05
157	0.1
158	0.08
159	0.01
160	0.44
161	0.56
162	0.58
163	0.01
164	0.35
165	0.01
166	0
167	0.07
168	0.65
169	0.04
170	0.04
171	0
172	0.28
173	0.05
174	0.57
175	0.53
176	0.09
177	0.03
178	0.44
179	0.31
180	0.04
181	0.05
182	0.03
183	0
184	0.01
185	0
186	0.56
187	0.03
188	0.33
189	0.1
190	0.19
191	0
192	0.07
193	0.03
194	0.11
195	0.36
196	0
197	0.04
198	0.02
199	0.11
200	0.07
201	0.01
202	0.17
203	0.01
204	0.59
205	0.01
206	0.01
207	0.33
208	0.1
209	0.79
210	0.08
211	0.02
212	0.2
213	0.08
214	0
215	0
216	0.16
217	0
218	0.05
219	0.48
220	0.23
221	0.03
222	0.09
223	0.57
224	0
225	0.02
226	0.54
227	0.01
228	0.02
229	0.01
230	0.06
231	0.16
232	0.03
233	0.01
234	0.11
235	0.02
236	0.01
237	0.01
238	0.94
239	0.17
240	0
241	0.03
242	0.07
243	0.31
244	0
245	0.01
246	0.86
247	0.07
248	0
249	0
250	0.34
251	0.27
252	0.03
253	0.05
254	0.23
255	0.95
256	0.04
257	0.15
258	0.13
259	0.14
260	0
261	0.15
262	0.14
263	0.57
264	0.03
265	0.07
266	0.28
267	0.67
268	0.01
269	0.27
270	0.01
271	0.51
272	0.43
273	0.61
274	0.01
275	0.49
276	0
277	0.06
278	0.09
279	0.04
280	0.02
281	0.66
282	0
283	0.45
284	0.02
285	0
286	0
287	0.01
288	0.08
289	0.04
290	0
291	0.02
292	0.03
293	0.04
294	0.14
295	0.34
296	0.01
297	0
298	0.15
299	0.09
300	0.88
301	0.25
302	0.03
303	0.73
304	0.11
305	0.13
306	0.01
307	0.01
308	0.08
309	0
310	0.5
311	0
312	0
313	0.91
314	0.01
315	0.03
316	0.03
317	0.05
318	0.4
319	0.01
320	0.53
321	0.5
322	0.01
323	0.06
324	0
325	0.01
326	0.1
327	0.06
328	0.28
329	0
330	0.3
331	0.04
332	0.85
333	0.01
334	0.01
335	0.06
336	0
337	0.04
338	0
339	0.13
340	0.09
341	0
342	0.03
343	0.13
344	0.01
345	0
346	0.01
347	0
348	0.49
349	0.9
350	0.14
351	0
352	0.47
353	0
354	0.35
355	0.06
356	0.1
357	0.09
358	0.25
359	0
360	0
361	0.03
362	0.01
363	0.01
364	0.03
365	0.03
366	0
367	0.02
368	0.19
369	0.32
370	0.12
371	0.23
372	0.84
373	0
374	0
375	0.22
376	0.05
377	0.62
378	0
379	0
380	0
381	0.01
382	0.06
383	0.04
384	0.15
385	0.32
386	0.12
387	0.95
388	0.02
389	0
390	0.7
391	0.13
392	0.05
393	0
394	0.1
395	0
396	0
397	0.06
398	0.68
399	0.67
400	0.05
401	0.48
402	0
403	0.06
404	0.15
405	0.02
406	0.01
407	0
408	0.01
409	0
410	0.03
411	0.37
412	0.02
413	0.04
414	0
415	0.08
416	0
417	0.07
418	0.24
419	0.01
420	0.76
421	0.02
422	0.55
423	0.19
424	0.81
425	0.16
426	0
427	0.17
428	0.07
429	0.07
430	0.01
431	0.12
432	0.01
433	0.27
434	0
435	0.02
436	0.05
437	0.06
438	0.2
439	0.01
440	0.07
441	0.06
442	0.01
443	0.01
444	0.09
445	0.01
446	0.13
447	0.02
448	0.03
449	0.82
450	0
451	0.01
452	0.01
453	0.05
454	0.12
455	0.19
456	0
457	0.45
458	0.03
459	0.88
460	0.01
461	0.01
462	0.38
463	0.01
464	0.01
465	0
466	0.27
467	0.01
468	0.15
469	0.32
470	0.1
471	0
472	0.05
473	0.05
474	0.51
475	0.12
476	0.02
477	0.08
478	0
479	0
480	0
481	0
482	0
483	0.01
484	0
485	0
486	0.47
487	0.77
488	0
489	0
490	0.08
491	0.03
492	0.02
493	0.06
494	0
495	0.03
496	0.26
497	0.12
498	0.39
499	0.01
500	0
501	0.01
502	0
503	0
504	0
505	0.2
506	0.04
507	0.17
508	0
509	0.1
510	0.07
511	0.24
512	0.01
513	0.03
514	0.11
515	0.06
516	0.01
517	0.7
518	0
519	0.24
520	0
521	0.1
522	0.38
523	0.01
524	0.1
525	0
526	0.9
527	0.92
528	0.09
529	0.07
530	0.18
531	0.01
532	0.68
533	0.04
534	0.3
535	0.01
536	0
537	0.14
538	0
539	0.01
540	0.01
541	0.01
542	0
543	0.08
544	0
545	0
546	0.18
547	0.14
548	0.36
549	0.03
550	0.03
551	0.05
552	0.06
553	0.1
554	0.82
555	0
556	0
557	0.01
558	0.05
559	0.02
560	0.27
561	0.82
562	0.82
563	0.18
564	0.48
565	0.46
566	0.99
567	0.1
568	0.1
569	0
570	0.15
571	0.26
572	0.16
573	0
574	0.04
575	0.02
576	0.04
577	0.07
578	0.1
579	0.99
580	0.03
581	0.19
582	0.15
583	0.02
584	0.09
585	0.1
586	0.12
587	0.12
588	0.04
589	0.03
590	0.02
591	0.07
592	0.05
593	0.36
594	0
595	0.01
596	0
597	0.09
598	0.15
599	0.03
600	0.04
601	0.04
602	0.02
603	0.01
604	0
605	0.05
606	0
607	0
608	0
609	0.02
610	0.01
611	0.53
612	0.07
613	0.03
614	0
615	0
616	0
617	0.03
618	0.11
619	0.01
620	0.2
621	0
622	0.11
623	0.86
624	0.01
625	0.01
626	0.17
627	0.08
628	0.02
629	0.46
630	0.92
631	0.03
632	0.85
633	0.28
634	0.14
635	0
636	0
637	0.1
638	0.09
639	0
640	0.08
641	0.04
642	0.3
643	0.4
644	0
645	0.05
646	0.77
647	0.26
648	0
649	0.01
650	0.89
651	0.04
652	0.07
653	0.07
654	0.2
655	0
656	0.04
657	0.04
658	0.23
659	0
660	0.88
661	0.05
662	0.06
663	0.03
664	0.01
665	0
666	0.33
667	0
668	0.89
669	0.19
670	0
671	0
672	0.04
673	0.33
674	0.01
675	0.63
676	0.56
677	0.37
678	0
679	0.68
680	0.11
681	0.04
682	0.9
683	0.01
684	0.02
685	0
686	0.08
687	0
688	0.21
689	0.85
690	0.17
691	0.08
692	0.03
693	0.05
694	0.08
695	0.12
696	0.71
697	0.01
698	0.03
699	0
700	0.01
701	0.01
702	0.04
703	0.02
704	0.02
705	0.1
706	0
707	0.13
708	0.03
709	0.15
710	0.24
711	0
712	0.22
713	0
714	0.41
715	0.92
716	0
717	0
718	0.01
719	0.01
720	0.03
721	0.07
722	0.08
723	0.02
724	0
725	0.02
726	0.09
727	0.48
728	0.02
729	0.02
730	0.02
731	0.04
732	0.03
733	0
734	0.07
735	0.07
736	0.55
737	0.01
738	0.05
739	0.01
740	0.01
741	0.34
742	0.05
743	0.87
744	0.34
745	0
746	0.09
747	0.14
748	0
749	0.01
750	0.02
751	0.3
752	0
753	0.07
754	0
755	0.02
756	0.1
757	0
758	0.01
759	0.04
760	0.51
761	0.38
762	0.1
763	0.02
764	0.14
765	0.24
766	0.32
767	0.09
768	0.01
769	0.52
770	0.16
771	0.03
772	0.06
773	0.1
774	0
775	0
776	0.01
777	0
778	0
779	0.24
780	0.09
781	0.03
782	0.04
783	0.01
784	0
785	0.02
786	0.14
787	0
788	0
789	0.22
790	0.03
791	0.17
792	0
793	0.08
794	0.05
795	0
796	0.01
797	0
798	0.01
799	0.01
800	0.08
801	0
802	0.49
803	0.08
804	0.04
805	0.39
806	0
807	0.17
808	0.03
809	0.01
810	0.12
811	0.02
812	0.36
813	0
814	0.89
815	0.57
816	0.07
817	0.01
818	0.3
819	0.32
820	0.33
821	0.04
822	0.05
823	0.32
824	0
825	0.01
826	0.09
827	0.03
828	0
829	0.04
830	0
831	0
832	0.17
833	0.01
834	0.1
835	0.07
836	0.18
837	0.07
838	0
839	0.03
840	0.05
841	0.16
842	0.62
843	0
844	0
845	0.29
846	0.07
847	0.21
848	0.19
849	0.08
850	0.22
851	0.08
852	0.19
853	0.03
854	0.15
855	0.02
856	0.05
857	0
858	0.18
859	0.06
860	0.33
861	0.08
862	0.04
863	0.35
864	0.08
865	0
866	0.62
867	0.03
868	0
869	0.04
870	0.67
871	0.02
872	0.02
873	0.18
874	0.1
875	0.01
876	0.01
877	0
878	0.02
879	0
880	0.04
881	0.03
882	0.02
883	0.02
884	0.49
885	0.06
886	0.15
887	0.41
888	0
889	0.02
890	0
891	0.01
892	0.02
893	0.01
894	0.03
895	0
896	0.04
897	0.03
898	0.15
899	0
900	0.1
901	0.09
902	0.45
903	0.03
904	0.03
905	0.1
906	0.44
907	0.05
908	0.33
909	0.07
910	0.09
911	0.84
912	0.47
913	0.01
914	0.67
915	0
916	0.04
917	0.05
918	0.28
919	0.06
920	0
921	0
922	0.39
923	0.37
924	0.02
925	0.23
926	0.15
927	0.1
928	0.29
929	0.9
930	0.25
931	0
932	0.1
933	0.23
934	0.31
935	0
936	0.07
937	0.06
938	0
939	0.01
940	0.02
941	0.01
942	0.62
943	0.1
944	0
945	0.94
946	0
947	0.09
948	0.02
949	0.04
950	0.77
951	0.11
952	0.07
953	0.02
954	0
955	0.01
956	0.03
957	0
958	0.12
959	0.02
960	0
961	0
962	0.36
963	0.01
964	0.12
965	0
966	0.04
967	0.19
968	0.02
969	0.05
970	0
971	0
972	0.01
973	0
974	0.04
975	0
976	0.12
977	0.86
978	0.04
979	0.06
980	0
981	0.26
982	0.04
983	0.57
984	0.03
985	0
986	0.06
987	0.68
988	0.26
989	0.29
990	0.03
991	0.23
992	0.03
993	0.13
994	0.06
995	0.28
996	0.02
997	0.01
998	0.08
999	0.02
1000	0
