# Supplementary material for: A Regularized MANOVA Test for Semicontinuous High‐Dimensional Data
Source: Biom J. 2025 Apr 29;67(3):e70054. doi: 10.1002/bimj.70054 (PMC12041841; doi:10.1002/bimj.70054)
Supplement: Supplementary file 1 — Supporting information [file BIMJ-67-e70054-s001.zip › Replicability/Results_CHEN/K2/H1_1-1/CHEN-H1_1-1-10-150-0.2-0.txt]

1	0
2	0
3	0
4	0
5	0
6	0
7	0.01
8	0.01
9	0
10	0.01
11	0
12	0
13	0
14	0.01
15	0.01
16	0
17	0
18	0
19	0.01
20	0
21	0
22	0.02
23	0
24	0
25	0
26	0.02
27	0
28	0
29	0
30	0
31	0.01
32	0.01
33	0
34	0
35	0
36	0
37	0
38	0
39	0.01
40	0
41	0
42	0
43	0
44	0.02
45	0
46	0.01
47	0
48	0.01
49	0
50	0.02
51	0
52	0
53	0
54	0.01
55	0
56	0
57	0
58	0
59	0
60	0.01
61	0
62	0
63	0
64	0
65	0
66	0.01
67	0.01
68	0.01
69	0
70	0
71	0.01
72	0
73	0
74	0
75	0.02
76	0
77	0
78	0
79	0
80	0
81	0
82	0.02
83	0
84	0
85	0.01
86	0.01
87	0
88	0
89	0
90	0.01
91	0.01
92	0
93	0
94	0
95	0
96	0.01
97	0
98	0
99	0
100	0
101	0
102	0.01
103	0
104	0
105	0.01
106	0
107	0.01
108	0
109	0.01
110	0
111	0.01
112	0
113	0.01
114	0
115	0
116	0.01
117	0
118	0.02
119	0
120	0.02
121	0
122	0
123	0
124	0
125	0
126	0
127	0
128	0
129	0
130	0.01
131	0
132	0
133	0
134	0
135	0
136	0
137	0.01
138	0
139	0
140	0
141	0
142	0.04
143	0
144	0.01
145	0.03
146	0
147	0.02
148	0.02
149	0
150	0
151	0
152	0
153	0
154	0
155	0.01
156	0.02
157	0
158	0
159	0
160	0
161	0.01
162	0
163	0
164	0
165	0.01
166	0
167	0.03
168	0
169	0.01
170	0.02
171	0.01
172	0.01
173	0
174	0.01
175	0.01
176	0
177	0.02
178	0
179	0
180	0
181	0
182	0
183	0
184	0.01
185	0
186	0.01
187	0.03
188	0
189	0
190	0
191	0
192	0.01
193	0
194	0
195	0.02
196	0
197	0.01
198	0.01
199	0.01
200	0
201	0
202	0
203	0
204	0.02
205	0
206	0
207	0.03
208	0.01
209	0
210	0
211	0
212	0
213	0.02
214	0
215	0
216	0
217	0
218	0
219	0
220	0
221	0.02
222	0
223	0.01
224	0.01
225	0
226	0
227	0.02
228	0.01
229	0.01
230	0.01
231	0.02
232	0.02
233	0
234	0
235	0
236	0
237	0
238	0
239	0.01
240	0
241	0.01
242	0
243	0
244	0
245	0.02
246	0
247	0
248	0
249	0
250	0.01
251	0.01
252	0.02
253	0.01
254	0
255	0.01
256	0
257	0
258	0.02
259	0.01
260	0
261	0
262	0
263	0
264	0.01
265	0.01
266	0
267	0
268	0.01
269	0
270	0
271	0
272	0
273	0.03
274	0
275	0.01
276	0
277	0
278	0
279	0.01
280	0.01
281	0
282	0
283	0
284	0
285	0
286	0
287	0.02
288	0
289	0.01
290	0
291	0
292	0
293	0
294	0.04
295	0
296	0.01
297	0
298	0
299	0
300	0.02
301	0.01
302	0
303	0
304	0.03
305	0
306	0
307	0.02
308	0
309	0
310	0
311	0
312	0
313	0.02
314	0.01
315	0
316	0
317	0
318	0
319	0
320	0
321	0.01
322	0
323	0.01
324	0.01
325	0
326	0
327	0.03
328	0.01
329	0
330	0.01
331	0
332	0.01
333	0.01
334	0
335	0.01
336	0
337	0
338	0
339	0
340	0.01
341	0
342	0
343	0.01
344	0
345	0
346	0.01
347	0
348	0
349	0
350	0.01
351	0.01
352	0
353	0
354	0
355	0
356	0
357	0
358	0
359	0.01
360	0
361	0
362	0
363	0
364	0
365	0
366	0
367	0
368	0
369	0
370	0.01
371	0
372	0
373	0
374	0
375	0
376	0
377	0
378	0
379	0
380	0.01
381	0
382	0.03
383	0.01
384	0.01
385	0.02
386	0
387	0.01
388	0
389	0.02
390	0.01
391	0
392	0
393	0
394	0.01
395	0
396	0
397	0
398	0
399	0
400	0.01
401	0.02
402	0
403	0
404	0
405	0
406	0
407	0
408	0
409	0
410	0
411	0
412	0.01
413	0
414	0.01
415	0
416	0
417	0.02
418	0
419	0
420	0.01
421	0
422	0.01
423	0.01
424	0
425	0
426	0
427	0
428	0
429	0
430	0
431	0.01
432	0
433	0.01
434	0
435	0
436	0
437	0.01
438	0
439	0.01
440	0.02
441	0
442	0.01
443	0
444	0
445	0
446	0
447	0
448	0
449	0
450	0
451	0.01
452	0
453	0
454	0
455	0
456	0
457	0
458	0.01
459	0.01
460	0.01
461	0
462	0.01
463	0
464	0
465	0.01
466	0
467	0
468	0
469	0
470	0.01
471	0
472	0
473	0
474	0
475	0
476	0
477	0.01
478	0.01
479	0
480	0
481	0
482	0
483	0
484	0
485	0.01
486	0
487	0
488	0
489	0.01
490	0.01
491	0.01
492	0.01
493	0.01
494	0
495	0
496	0
497	0
498	0.01
499	0
500	0
501	0
502	0
503	0
504	0
505	0
506	0
507	0
508	0
509	0
510	0
511	0
512	0
513	0
514	0
515	0.01
516	0
517	0
518	0
519	0.03
520	0
521	0.01
522	0.02
523	0.03
524	0
525	0
526	0
527	0.01
528	0
529	0
530	0
531	0.02
532	0
533	0.02
534	0
535	0
536	0.01
537	0.02
538	0
539	0
540	0
541	0
542	0
543	0
544	0
545	0
546	0
547	0.01
548	0.01
549	0
550	0
551	0
552	0.02
553	0
554	0.03
555	0
556	0
557	0
558	0.01
559	0.01
560	0.01
561	0
562	0.02
563	0
564	0
565	0
566	0
567	0.01
568	0
569	0
570	0
571	0
572	0
573	0
574	0
575	0
576	0.01
577	0.01
578	0.01
579	0
580	0
581	0.01
582	0.02
583	0
584	0.01
585	0
586	0
587	0.02
588	0.01
589	0.01
590	0
591	0
592	0
593	0
594	0
595	0.01
596	0
597	0
598	0
599	0
600	0.01
601	0.01
602	0
603	0
604	0
605	0.01
606	0
607	0
608	0
609	0.01
610	0
611	0.01
612	0.03
613	0
614	0
615	0
616	0
617	0
618	0
619	0
620	0
621	0
622	0
623	0.07
624	0
625	0
626	0
627	0.02
628	0
629	0
630	0
631	0
632	0.03
633	0
634	0.01
635	0
636	0
637	0.01
638	0.01
639	0
640	0.01
641	0
642	0.02
643	0
644	0
645	0
646	0
647	0
648	0
649	0
650	0
651	0
652	0
653	0.01
654	0
655	0.01
656	0
657	0.01
658	0.01
659	0
660	0
661	0
662	0
663	0
664	0
665	0
666	0
667	0
668	0
669	0
670	0
671	0
672	0
673	0
674	0
675	0.01
676	0
677	0.02
678	0
679	0.01
680	0
681	0
682	0
683	0
684	0.01
685	0
686	0
687	0
688	0.03
689	0
690	0
691	0.03
692	0
693	0.01
694	0
695	0
696	0
697	0
698	0.01
699	0.02
700	0.01
701	0
702	0
703	0
704	0.01
705	0
706	0
707	0
708	0
709	0
710	0
711	0
712	0.01
713	0
714	0
715	0
716	0
717	0
718	0
719	0
720	0
721	0
722	0
723	0
724	0
725	0
726	0
727	0
728	0.03
729	0.02
730	0.01
731	0
732	0
733	0
734	0
735	0
736	0
737	0
738	0
739	0.01
740	0
741	0
742	0.02
743	0
744	0.01
745	0
746	0
747	0
748	0
749	0
750	0
751	0
752	0
753	0.01
754	0
755	0
756	0
757	0
758	0.01
759	0.01
760	0.01
761	0.01
762	0.01
763	0
764	0
765	0
766	0.01
767	0.01
768	0
769	0
770	0.01
771	0.01
772	0
773	0
774	0
775	0
776	0.01
777	0
778	0
779	0
780	0
781	0
782	0.01
783	0
784	0
785	0
786	0.01
787	0
788	0
789	0
790	0.02
791	0
792	0.01
793	0.04
794	0
795	0.01
796	0.01
797	0
798	0
799	0
800	0
801	0.01
802	0.01
803	0.01
804	0
805	0.01
806	0
807	0.01
808	0.01
809	0.01
810	0
811	0
812	0.01
813	0
814	0
815	0
816	0.01
817	0.01
818	0
819	0.01
820	0.01
821	0.02
822	0.02
823	0.02
824	0
825	0
826	0
827	0.01
828	0.01
829	0
830	0
831	0.01
832	0
833	0
834	0.02
835	0.01
836	0
837	0.01
838	0.02
839	0.04
840	0
841	0.01
842	0
843	0.01
844	0
845	0
846	0.02
847	0.01
848	0
849	0
850	0
851	0
852	0.02
853	0
854	0
855	0
856	0
857	0
858	0
859	0.03
860	0
861	0
862	0
863	0
864	0.02
865	0.02
866	0
867	0
868	0.01
869	0.01
870	0
871	0.01
872	0
873	0
874	0.01
875	0
876	0
877	0
878	0.01
879	0
880	0.01
881	0
882	0
883	0
884	0.01
885	0
886	0.01
887	0
888	0
889	0
890	0
891	0
892	0.02
893	0.02
894	0
895	0
896	0.01
897	0
898	0.01
899	0
900	0
901	0
902	0.01
903	0
904	0
905	0
906	0.01
907	0.01
908	0
909	0.02
910	0
911	0
912	0.01
913	0
914	0
915	0
916	0
917	0.03
918	0
919	0
920	0
921	0
922	0
923	0
924	0
925	0
926	0.01
927	0
928	0.02
929	0
930	0.01
931	0
932	0.02
933	0
934	0
935	0
936	0.01
937	0.01
938	0
939	0.02
940	0.04
941	0.01
942	0.01
943	0
944	0
945	0
946	0
947	0.02
948	0
949	0
950	0
951	0
952	0.01
953	0
954	0
955	0.01
956	0.02
957	0
958	0
959	0.02
960	0
961	0
962	0
963	0
964	0
965	0
966	0
967	0.01
968	0
969	0
970	0
971	0
972	0
973	0
974	0.01
975	0
976	0
977	0.01
978	0.01
979	0.01
980	0
981	0.01
982	0
983	0.07
984	0
985	0
986	0.01
987	0
988	0
989	0
990	0
991	0.01
992	0
993	0
994	0
995	0
996	0
997	0
998	0.01
999	0
1000	0.01
