# Supplementary material for: A Regularized MANOVA Test for Semicontinuous High‐Dimensional Data
Source: Biom J. 2025 Apr 29;67(3):e70054. doi: 10.1002/bimj.70054 (PMC12041841; doi:10.1002/bimj.70054)
Supplement: Supplementary file 1 — Supporting information [file BIMJ-67-e70054-s001.zip › Replicability/Results_CHEN/K2/H1_1-1/CHEN-H1_1-1-10-150-0.5-0.4.txt]

1	0.97
2	0.18
3	0.01
4	0.25
5	0
6	0
7	0.89
8	0.49
9	0.04
10	0.02
11	0
12	0.02
13	0.11
14	0.19
15	0.39
16	0.41
17	0.31
18	0.63
19	0.84
20	0.5
21	0.43
22	0.22
23	0.04
24	0.42
25	0.08
26	0.03
27	0.41
28	0.37
29	0.05
30	0.84
31	0.01
32	0.02
33	0.07
34	0.6
35	0.04
36	0.37
37	0.05
38	0.01
39	0.17
40	0.4
41	0.64
42	0.3
43	0.01
44	0.56
45	0.3
46	0.01
47	0.95
48	0.05
49	0.08
50	0.15
51	0.08
52	0.04
53	0.03
54	0.14
55	0.37
56	0.39
57	0.23
58	0.12
59	0.22
60	0.76
61	0.86
62	0.92
63	0.41
64	0
65	0.2
66	0.29
67	0.1
68	0.28
69	0
70	0.05
71	0.28
72	0.85
73	0.73
74	0
75	0.82
76	0.01
77	0.01
78	0.02
79	0.74
80	0.27
81	0.02
82	0.62
83	0
84	0.11
85	0.04
86	0.07
87	0.14
88	0
89	0.42
90	0.33
91	0.1
92	0.72
93	0.86
94	0.13
95	0.05
96	0.1
97	0.04
98	0.43
99	0.4
100	0.32
101	0
102	0.02
103	0
104	0.01
105	0.03
106	0.01
107	0.06
108	0
109	0.2
110	0.55
111	0.54
112	0.01
113	0.54
114	0.08
115	0.8
116	0.13
117	0.95
118	0.36
119	0.02
120	0.71
121	0.32
122	0.01
123	0.17
124	0.16
125	0.77
126	0.11
127	0.06
128	0.6
129	0.9
130	0.01
131	0.32
132	0.04
133	0.02
134	0.37
135	0.91
136	0.38
137	0.12
138	0.49
139	0.01
140	0.09
141	0.1
142	0.83
143	0.62
144	0.09
145	0.41
146	0.34
147	0.5
148	0.41
149	0.98
150	0.54
151	0.26
152	0.13
153	0.66
154	0.24
155	0.04
156	0.09
157	0.61
158	0.03
159	0.04
160	0.26
161	0.36
162	0.4
163	0.08
164	0.62
165	0.01
166	0.01
167	0.45
168	1
169	0.03
170	0.07
171	0.3
172	0.31
173	0.43
174	0.39
175	0.94
176	0.05
177	0.07
178	0.67
179	0.86
180	0.04
181	0.23
182	0.85
183	0
184	0.02
185	0.04
186	0.51
187	0.19
188	0.07
189	0.01
190	0.94
191	0
192	0.64
193	0.51
194	0.06
195	0.58
196	0.41
197	0.73
198	0
199	0.04
200	0.32
201	0.97
202	0.65
203	0.01
204	0.91
205	0.5
206	0.03
207	0.43
208	0.48
209	0.56
210	0.01
211	0.23
212	0.12
213	0.16
214	0.03
215	0.13
216	0.15
217	0.13
218	0.07
219	0.85
220	0.71
221	0.12
222	0.04
223	0.75
224	0.01
225	0.03
226	0.48
227	0
228	0.05
229	0.01
230	0.62
231	0.14
232	0.04
233	0.1
234	0.81
235	0.04
236	0.01
237	0.16
238	0.6
239	0.94
240	0.16
241	0.21
242	0.15
243	0.18
244	0
245	0.02
246	0.16
247	0.66
248	0.63
249	0.21
250	0.94
251	0.65
252	0.01
253	0.24
254	0.69
255	0.95
256	0.13
257	0.71
258	0.18
259	0.61
260	0
261	0.07
262	1
263	0.62
264	0.08
265	0.04
266	0.16
267	0.44
268	0.49
269	0.24
270	0.11
271	0.26
272	0.58
273	0.31
274	0.32
275	0.18
276	0.08
277	0.02
278	0.57
279	0.05
280	0.03
281	0.28
282	0.85
283	0.72
284	0
285	0
286	0.55
287	0.02
288	0.04
289	0.01
290	0
291	0.52
292	0.45
293	0.98
294	0.14
295	0.03
296	0.65
297	0
298	0.38
299	0.6
300	0.62
301	0.07
302	0
303	0.99
304	0.57
305	0.37
306	0.26
307	0.65
308	0.38
309	0.6
310	0.09
311	0.39
312	0.01
313	0.53
314	0
315	0.13
316	0.32
317	1
318	0.08
319	0.04
320	0.77
321	0.17
322	0.11
323	0.91
324	0.03
325	0.18
326	0.04
327	0.64
328	0.7
329	0.99
330	0.06
331	0.04
332	0.81
333	0.02
334	0.02
335	0.13
336	0.34
337	0.08
338	0
339	0.16
340	0.75
341	0.02
342	0
343	0.13
344	0.12
345	0.23
346	0.24
347	0
348	0.48
349	0.47
350	0.2
351	0
352	0.54
353	0.2
354	0.42
355	0.72
356	0.1
357	0
358	0.02
359	0.14
360	0.01
361	0.1
362	0.34
363	0.42
364	0.06
365	0.28
366	0
367	0.1
368	0.89
369	0.32
370	0.24
371	0.48
372	0.31
373	0
374	0.06
375	0.02
376	1
377	0.84
378	0.01
379	0.07
380	0
381	0
382	0.2
383	0.07
384	0.13
385	0.17
386	0.03
387	0.57
388	0.76
389	0.24
390	0.64
391	0.51
392	0.08
393	0.17
394	0.1
395	0.02
396	0.04
397	0.66
398	0.14
399	0.48
400	0.39
401	0.94
402	0
403	0.46
404	0.29
405	0.06
406	0.06
407	0.02
408	0.15
409	0
410	0.19
411	0.8
412	0.01
413	0.03
414	0.03
415	0.07
416	0.08
417	0.41
418	0.63
419	0.13
420	0.67
421	0.17
422	0.3
423	0.89
424	0.98
425	0.73
426	0.03
427	0.45
428	0.04
429	0.24
430	0.54
431	0.16
432	0.27
433	0.33
434	0
435	0.03
436	0.28
437	0.23
438	0.75
439	0.01
440	0.35
441	0.03
442	0
443	1
444	0.5
445	0.01
446	0.94
447	0.14
448	0.16
449	0.57
450	0.03
451	0
452	0.2
453	0.03
454	0.37
455	0.22
456	0
457	0.47
458	0.02
459	0.73
460	0.96
461	0.06
462	0.22
463	0.11
464	0.11
465	0.03
466	0.16
467	0.03
468	0.11
469	0.22
470	0.89
471	0.14
472	0.48
473	0.02
474	0.63
475	0.28
476	0
477	0.8
478	0
479	0.52
480	0.52
481	0
482	0
483	0
484	0.31
485	0.02
486	0.69
487	0.72
488	0.01
489	0.01
490	0.03
491	0.15
492	0.01
493	0.03
494	0
495	0.01
496	0.76
497	0.36
498	0.58
499	0.95
500	0.01
501	0.01
502	0.03
503	0
504	0.8
505	0.61
506	0.01
507	0.15
508	0.2
509	0.43
510	0.92
511	0.69
512	0.03
513	0.01
514	0.33
515	0.17
516	0.23
517	0.76
518	0.05
519	0.9
520	0.05
521	0.09
522	0.49
523	0.01
524	0.38
525	0
526	0.34
527	0.21
528	0
529	0
530	0.77
531	0
532	0.18
533	0.42
534	0.83
535	0.06
536	0.78
537	0.03
538	0
539	0.01
540	0.8
541	0
542	0.01
543	0.56
544	0.02
545	0
546	0.42
547	0.3
548	0.24
549	0.02
550	0.21
551	0.69
552	0.44
553	0.14
554	0.67
555	0
556	0.05
557	0.19
558	0.08
559	0.11
560	0.14
561	0.88
562	0.82
563	0.05
564	0.15
565	0.78
566	0.83
567	0.09
568	0.74
569	0
570	0.05
571	0.18
572	0.37
573	0
574	0.36
575	0.13
576	0.07
577	0.22
578	0.09
579	0.74
580	0.32
581	0.98
582	0.17
583	0
584	0.04
585	0.23
586	0.02
587	0.13
588	0.04
589	0.39
590	0.02
591	0.05
592	0.01
593	0.59
594	0.83
595	0
596	0.95
597	0.1
598	0.16
599	0
600	0.03
601	0.06
602	0.03
603	0.17
604	0
605	0.15
606	0.02
607	0.01
608	0.02
609	0.39
610	0
611	0.85
612	0.14
613	0.07
614	0
615	0.03
616	0.62
617	0.4
618	0.31
619	0.03
620	0.95
621	0
622	0.76
623	0.73
624	0.21
625	0.12
626	0.64
627	0.56
628	0.06
629	0.43
630	0.6
631	0.34
632	0.48
633	0.39
634	0.82
635	0
636	0.25
637	0.16
638	0.29
639	0
640	0.24
641	0.11
642	0.24
643	0.78
644	0.04
645	0.98
646	0.14
647	0.88
648	0
649	0.45
650	0.93
651	0.13
652	0.08
653	0.28
654	0.32
655	0.01
656	0.45
657	0.33
658	0.32
659	0.46
660	1
661	0.15
662	0.64
663	0.19
664	0.05
665	0.09
666	0.91
667	0.01
668	0.46
669	0.1
670	0.19
671	0
672	0.39
673	0.72
674	0
675	0.15
676	0.83
677	0.25
678	0.1
679	0.67
680	0.92
681	0
682	0.94
683	0.74
684	0.09
685	0.01
686	0.02
687	0.08
688	0.04
689	0.8
690	0.24
691	0.95
692	0.54
693	0.01
694	0.04
695	0.45
696	0.82
697	0.5
698	0.03
699	0.1
700	0.01
701	0.03
702	0
703	0
704	0
705	0.6
706	0.03
707	0.69
708	0.48
709	0.05
710	0.58
711	0.06
712	0.5
713	0.04
714	0.1
715	0.66
716	0.1
717	0.08
718	0.01
719	0.05
720	0.99
721	0.82
722	0.06
723	0.01
724	0.01
725	0.03
726	0.12
727	0.35
728	0.01
729	0.34
730	0.12
731	0.88
732	0.4
733	0
734	0.39
735	0.06
736	0.37
737	0.34
738	0.45
739	0.13
740	0.61
741	0.35
742	0.03
743	0.13
744	0.48
745	0
746	0.68
747	0.26
748	0.34
749	0.05
750	0.01
751	0.35
752	0.45
753	0.19
754	0.14
755	0.03
756	0.55
757	0
758	0.82
759	0.42
760	0.96
761	0.76
762	0.09
763	0.2
764	0.51
765	0.01
766	0.81
767	0.08
768	0.22
769	0.43
770	0.73
771	0.09
772	0.08
773	0.14
774	0.01
775	0
776	0.08
777	0.03
778	0
779	0.96
780	0.11
781	0.81
782	0.56
783	0.01
784	0.01
785	0.02
786	0.86
787	0.02
788	0
789	0.76
790	0.17
791	0.06
792	0.3
793	0.79
794	0.4
795	0.01
796	0.04
797	0.73
798	0.19
799	0.03
800	0.29
801	0.01
802	0.08
803	0.12
804	0.19
805	0.74
806	0.03
807	0.76
808	0.4
809	0.01
810	0.14
811	0.33
812	0.72
813	0
814	0.71
815	0.04
816	0.02
817	0
818	0.9
819	0.8
820	0.88
821	0.71
822	0.55
823	0.15
824	0.05
825	0.24
826	0.54
827	0.17
828	0.15
829	0.02
830	0.02
831	0.05
832	0.23
833	0.02
834	0.38
835	0.02
836	0.98
837	0.12
838	0.01
839	0
840	0.13
841	0.23
842	0.1
843	0.09
844	0.25
845	0.1
846	0.03
847	0.85
848	0.19
849	0.85
850	0.91
851	0.05
852	0.81
853	0.29
854	0.09
855	0
856	0.81
857	0.03
858	0.13
859	0.02
860	0.84
861	0.05
862	0.07
863	0.11
864	0
865	0.02
866	0.43
867	0.21
868	0.01
869	0.25
870	0.53
871	0.03
872	0.15
873	0.23
874	0.35
875	0.25
876	0.01
877	0.04
878	0
879	0.05
880	0.06
881	0
882	0.21
883	0.05
884	0.08
885	0.75
886	0.79
887	0.86
888	0.01
889	0
890	0.03
891	0.08
892	0.04
893	0.03
894	0.12
895	0
896	0.02
897	0.02
898	0.65
899	0.07
900	0.37
901	0.96
902	0.42
903	0.17
904	0.18
905	0.04
906	0.9
907	0.01
908	0.25
909	0.04
910	0.63
911	0.96
912	0.25
913	0
914	0.34
915	0.57
916	0.3
917	0.38
918	0
919	0.22
920	0.01
921	0
922	0.14
923	0.79
924	0.5
925	0.7
926	0.25
927	0.06
928	0.81
929	0.89
930	0.32
931	0.19
932	0.04
933	0.75
934	0.99
935	0
936	0.18
937	0.11
938	0.01
939	0.08
940	0.1
941	0.14
942	0.29
943	0.94
944	0.24
945	0.76
946	0.77
947	0.03
948	0.04
949	0.1
950	0.81
951	0.05
952	0.32
953	0.07
954	0.29
955	0.21
956	0.22
957	0.92
958	0.29
959	0.02
960	0.02
961	0.03
962	0.31
963	0.62
964	0.26
965	0.01
966	0.04
967	0.73
968	0.39
969	0.04
970	0.03
971	0.01
972	0.01
973	0
974	0.03
975	0.04
976	0.17
977	0.3
978	0.48
979	0.22
980	0.02
981	0.17
982	0.76
983	0.86
984	0.02
985	0
986	0.65
987	0.76
988	0.03
989	0.37
990	0.16
991	0.09
992	0.04
993	0.17
994	0.07
995	0.5
996	0.02
997	0.12
998	0.62
999	0.21
1000	0.96
