# Supplementary material for: A Regularized MANOVA Test for Semicontinuous High‐Dimensional Data
Source: Biom J. 2025 Apr 29;67(3):e70054. doi: 10.1002/bimj.70054 (PMC12041841; doi:10.1002/bimj.70054)
Supplement: Supplementary file 1 — Supporting information [file BIMJ-67-e70054-s001.zip › Replicability/Results_CHEN/K2/H1_1-1/CHEN-H1_1-1-10-150-0.5-0.txt]

1	0.96
2	0.03
3	0.12
4	0.06
5	0.03
6	0
7	0.67
8	0.21
9	0.13
10	0.01
11	0
12	0
13	0.33
14	0.01
15	0.21
16	0.31
17	0.09
18	0.58
19	0.68
20	0.1
21	0.64
22	0.09
23	0.04
24	0.37
25	0.06
26	0.02
27	0.71
28	0.04
29	0.08
30	0.71
31	0.01
32	0.01
33	0.07
34	0.41
35	0.09
36	0.06
37	0.05
38	0
39	0.28
40	0.28
41	0.6
42	0.01
43	0
44	0.15
45	0.02
46	0.01
47	0.98
48	0.03
49	0.07
50	0.24
51	0.19
52	0.01
53	0
54	0.03
55	0.11
56	0.3
57	0.02
58	0.2
59	0.02
60	0.67
61	0.77
62	0.67
63	0.64
64	0
65	0.25
66	0.12
67	0.28
68	0.09
69	0
70	0.02
71	0.12
72	0.77
73	0.56
74	0.01
75	0.25
76	0
77	0.08
78	0.01
79	0.51
80	0.06
81	0.02
82	0.35
83	0
84	0.04
85	0.04
86	0.01
87	0.05
88	0
89	0.26
90	0.35
91	0.21
92	0.82
93	0.9
94	0.02
95	0.03
96	0.23
97	0.18
98	0.71
99	0.11
100	0.69
101	0.01
102	0.01
103	0
104	0.1
105	0.04
106	0
107	0.01
108	0
109	0.17
110	0.54
111	0.98
112	0.01
113	0.63
114	0.03
115	0.84
116	0.12
117	0.93
118	0.27
119	0.06
120	0.4
121	0.51
122	0.04
123	0.2
124	0.08
125	0.11
126	0
127	0.16
128	0.48
129	0.83
130	0.01
131	0.32
132	0.02
133	0.01
134	0.32
135	0.86
136	0.21
137	0.15
138	0.26
139	0
140	0.3
141	0.02
142	0.38
143	0.29
144	0.06
145	0.3
146	0
147	0.14
148	0.48
149	0.95
150	0.39
151	0.19
152	0.22
153	0.6
154	0.02
155	0.04
156	0.07
157	0.51
158	0
159	0
160	0.2
161	0.16
162	0.09
163	0.04
164	0.47
165	0.01
166	0.11
167	0.31
168	0.97
169	0.07
170	0.02
171	0.3
172	0.22
173	0.53
174	0.01
175	0.96
176	0.02
177	0.07
178	0.71
179	0.88
180	0.11
181	0.28
182	0.75
183	0
184	0.06
185	0.49
186	0.28
187	0.2
188	0.03
189	0
190	0.91
191	0
192	0.55
193	0.41
194	0.02
195	0.46
196	0.68
197	0.67
198	0.02
199	0.01
200	0.16
201	0.87
202	0.37
203	0.03
204	0.81
205	0.47
206	0.17
207	0.22
208	0.27
209	0.06
210	0.01
211	0.55
212	0.02
213	0.17
214	0.05
215	0.54
216	0.2
217	0.3
218	0.07
219	0.92
220	0.57
221	0.17
222	0.01
223	0.67
224	0
225	0.02
226	0.24
227	0.16
228	0.17
229	0.03
230	0.63
231	0.04
232	0.02
233	0.28
234	0.71
235	0.03
236	0
237	0.22
238	0.2
239	0.94
240	0.2
241	0.55
242	0
243	0.01
244	0
245	0.02
246	0
247	0.35
248	0.72
249	0.4
250	0.87
251	0.41
252	0.04
253	0.36
254	0.38
255	0.99
256	0.09
257	0.62
258	0.04
259	0.42
260	0
261	0.07
262	0.95
263	0.38
264	0.52
265	0.1
266	0
267	0.03
268	0.61
269	0.04
270	0.29
271	0.1
272	0.54
273	0.09
274	0.12
275	0.01
276	0.63
277	0.08
278	0.66
279	0.03
280	0.07
281	0.1
282	0.96
283	0.33
284	0.01
285	0
286	0.81
287	0.02
288	0.01
289	0
290	0.02
291	0.89
292	0.43
293	0.99
294	0.02
295	0.02
296	0.57
297	0.25
298	0.19
299	0.5
300	0.28
301	0.05
302	0
303	1
304	0.62
305	0.1
306	0.26
307	0.67
308	0.47
309	0.93
310	0.01
311	0.81
312	0.05
313	0.25
314	0.01
315	0.08
316	0.17
317	0.95
318	0.01
319	0.01
320	0.51
321	0
322	0.21
323	0.83
324	0.02
325	0.69
326	0
327	0.6
328	0.26
329	0.98
330	0.02
331	0.04
332	0.63
333	0.1
334	0.01
335	0.1
336	0.67
337	0.1
338	0
339	0.18
340	0.98
341	0.02
342	0
343	0.04
344	0.13
345	0.28
346	0.37
347	0.01
348	0.36
349	0.03
350	0.39
351	0.11
352	0.5
353	0.18
354	0.25
355	0.72
356	0.05
357	0
358	0
359	0.44
360	0.01
361	0.23
362	0.39
363	0.34
364	0.02
365	0.23
366	0.01
367	0
368	0.68
369	0.01
370	0.32
371	0.15
372	0.03
373	0
374	0.1
375	0.02
376	0.99
377	0.57
378	0.1
379	0.36
380	0
381	0.03
382	0.21
383	0.06
384	0.02
385	0.07
386	0.01
387	0.28
388	0.67
389	0.12
390	0.51
391	0.47
392	0.18
393	0.17
394	0.1
395	0
396	0.05
397	0.53
398	0.12
399	0.18
400	0.64
401	0.96
402	0.25
403	0.37
404	0.13
405	0.4
406	0.12
407	0.14
408	0.29
409	0.01
410	0.13
411	0.72
412	0
413	0.01
414	0.03
415	0.06
416	0.23
417	0.42
418	0.4
419	0.18
420	0.18
421	0.95
422	0.24
423	0.5
424	0.93
425	0.5
426	0.05
427	0.52
428	0.02
429	0.09
430	0.66
431	0.05
432	0.56
433	0.35
434	0.09
435	0.37
436	0.38
437	0.29
438	0.59
439	0.01
440	0.33
441	0
442	0
443	1
444	0.25
445	0.01
446	0.93
447	0.14
448	0.18
449	0.36
450	0.13
451	0.01
452	0.45
453	0.01
454	0.41
455	0
456	0.02
457	0.33
458	0.03
459	0.54
460	0.91
461	0.01
462	0.01
463	0.51
464	0.06
465	0.02
466	0
467	0.12
468	0.03
469	0.06
470	0.73
471	0.46
472	0.76
473	0
474	0.48
475	0.06
476	0
477	0.8
478	0.08
479	0.59
480	0.48
481	0.05
482	0.25
483	0.03
484	0.77
485	0.05
486	0.31
487	0.3
488	0.07
489	0.04
490	0.01
491	0.08
492	0
493	0.01
494	0
495	0.01
496	0.66
497	0.24
498	0.06
499	0.94
500	0.41
501	0.05
502	0.02
503	0
504	0.73
505	0.28
506	0.01
507	0.18
508	0.38
509	0.18
510	0.97
511	0.55
512	0.02
513	0
514	0.1
515	0.12
516	0.21
517	0.57
518	0.08
519	0.45
520	0.32
521	0
522	0.26
523	0.03
524	0.5
525	0
526	0.22
527	0.03
528	0
529	0
530	0.75
531	0.01
532	0.06
533	0.95
534	0.85
535	0.06
536	0.95
537	0.01
538	0
539	0.02
540	0.78
541	0.01
542	0.01
543	0.42
544	0.15
545	0.05
546	0.29
547	0.01
548	0.04
549	0.05
550	0.17
551	0.67
552	0.43
553	0.05
554	0.02
555	0
556	0.43
557	0.29
558	0.1
559	0.97
560	0.04
561	0.13
562	0.41
563	0
564	0.15
565	0.44
566	0.49
567	0
568	0.45
569	0.01
570	0
571	0.05
572	0.22
573	0.24
574	0.33
575	0.08
576	0.04
577	0.27
578	0.02
579	0.69
580	0.33
581	0.85
582	0.08
583	0
584	0.01
585	0.18
586	0
587	0.06
588	0
589	0.82
590	0.31
591	0.16
592	0
593	0.47
594	1
595	0.04
596	0.87
597	0.11
598	0.05
599	0.03
600	0.02
601	0.06
602	0.02
603	0.93
604	0
605	0.12
606	0.22
607	0.01
608	0.07
609	0.51
610	0.05
611	0.35
612	0.1
613	0.12
614	0
615	0.02
616	0.7
617	0.44
618	0.27
619	0.01
620	0.93
621	0
622	0.74
623	0.34
624	0.21
625	0.09
626	0.16
627	0.46
628	0.01
629	0.12
630	0.34
631	0.38
632	0.27
633	0.11
634	0.55
635	0.01
636	0.48
637	0.14
638	0.22
639	0
640	0.19
641	0.01
642	0.06
643	0.24
644	0.01
645	0.98
646	0
647	0.51
648	0.2
649	0.35
650	0.74
651	0.15
652	0.19
653	0.27
654	0.24
655	0.05
656	0.45
657	0.2
658	0.11
659	0.33
660	1
661	0.03
662	0.43
663	0.71
664	0.07
665	0.09
666	0.92
667	0.05
668	0.34
669	0.02
670	0.2
671	0
672	0.39
673	0.38
674	0.01
675	0.05
676	0.32
677	0.12
678	0.1
679	0.54
680	0.8
681	0.02
682	0.74
683	0.76
684	0.1
685	0.01
686	0.01
687	0.49
688	0.05
689	0.74
690	0.17
691	0.9
692	0.36
693	0
694	0
695	0.35
696	0.06
697	0.36
698	0.04
699	0.26
700	0.38
701	0.05
702	0
703	0
704	0.31
705	0.43
706	0.04
707	0.72
708	0.57
709	0.02
710	0.38
711	0.02
712	0.05
713	0.29
714	0.03
715	0.29
716	0.17
717	0.11
718	0.04
719	0.04
720	0.99
721	0.51
722	0.04
723	0.07
724	0.02
725	0
726	0.13
727	0.09
728	0.03
729	0.56
730	0.2
731	0.93
732	0.5
733	0.01
734	0.39
735	0.01
736	0.11
737	0.34
738	0.54
739	0.15
740	0.65
741	0.16
742	0
743	0.01
744	0.29
745	0
746	0.34
747	0.11
748	0.38
749	0.6
750	0.02
751	0.14
752	0.54
753	0.23
754	0.52
755	0.04
756	0.53
757	0
758	0.84
759	0.49
760	0.67
761	0.36
762	0.06
763	0.21
764	0.21
765	0
766	0.76
767	0.06
768	0.16
769	0.06
770	0.62
771	0.08
772	0.08
773	0.03
774	0.01
775	0.11
776	0.39
777	0.3
778	0
779	0.83
780	0.03
781	0.85
782	0.48
783	0.05
784	0.4
785	0.03
786	0.88
787	0.09
788	0.02
789	0.68
790	0.1
791	0
792	0.23
793	0.78
794	0.39
795	0.01
796	0.26
797	0.84
798	0.16
799	0.03
800	0.51
801	0.01
802	0.12
803	0.24
804	0.36
805	0.52
806	0.05
807	0.5
808	0.49
809	0.04
810	0.01
811	0.57
812	0.82
813	0
814	0.52
815	0
816	0.04
817	0.01
818	0.89
819	0.2
820	0.68
821	0.67
822	0.43
823	0.17
824	0.22
825	0.86
826	0.25
827	0.76
828	0.35
829	0.05
830	0
831	0.04
832	0.08
833	0.04
834	0.23
835	0.02
836	0.88
837	0.16
838	0.03
839	0.01
840	0.11
841	0.05
842	0.01
843	0.04
844	0.38
845	0.14
846	0.03
847	0.36
848	0.02
849	0.59
850	0.83
851	0
852	0.76
853	0.24
854	0
855	0
856	0.72
857	0.28
858	0.08
859	0
860	0.78
861	0
862	0.3
863	0.02
864	0.03
865	0.08
866	0.07
867	0.19
868	0.03
869	0.05
870	0.38
871	0.05
872	0.1
873	0.1
874	0.2
875	0.22
876	0
877	0.02
878	0.01
879	0.08
880	0.02
881	0
882	0
883	0.13
884	0
885	0.67
886	0.56
887	0.92
888	0.1
889	0.04
890	0.05
891	0.15
892	0.15
893	0.02
894	0.05
895	0.06
896	0
897	0
898	0.58
899	0.4
900	0.3
901	0.96
902	0.28
903	0.56
904	0.25
905	0
906	0.94
907	0.01
908	0.05
909	0.04
910	0.62
911	0.74
912	0
913	0
914	0.01
915	0.82
916	0.39
917	0.76
918	0
919	0.06
920	0.22
921	0.05
922	0.02
923	0.56
924	0.58
925	0.33
926	0.15
927	0.02
928	0.61
929	0.18
930	0.15
931	0.49
932	0.02
933	0.62
934	0.97
935	0.07
936	0.06
937	0.06
938	0
939	0.19
940	0.26
941	0.01
942	0.16
943	0.91
944	0.27
945	0.15
946	0.75
947	0.01
948	0.05
949	0.05
950	0.58
951	0.01
952	0.16
953	0.05
954	0.52
955	0.43
956	0.36
957	0.94
958	0.17
959	0.01
960	0.21
961	0.05
962	0.07
963	0.85
964	0.07
965	0.1
966	0.01
967	0.72
968	0.62
969	0.04
970	0.03
971	0.08
972	0.1
973	0.01
974	0.01
975	0.07
976	0.06
977	0.13
978	0.42
979	0.17
980	0.13
981	0.3
982	0.81
983	0.82
984	0.02
985	0.12
986	0.82
987	0.5
988	0
989	0.35
990	0.04
991	0
992	0
993	0.26
994	0.03
995	0.1
996	0.02
997	0.68
998	0.64
999	0.59
1000	0.94
