# Supplementary material for: A Regularized MANOVA Test for Semicontinuous High‐Dimensional Data
Source: Biom J. 2025 Apr 29;67(3):e70054. doi: 10.1002/bimj.70054 (PMC12041841; doi:10.1002/bimj.70054)
Supplement: Supplementary file 1 — Supporting information [file BIMJ-67-e70054-s001.zip › Replicability/Results_CHEN/K2/H1_1-1/CHEN-H1_1-1-10-200-0.2-0.4.txt]

1	0.05
2	0.48
3	0.3
4	0.15
5	0.01
6	0.03
7	0
8	0.28
9	0.02
10	0.39
11	0.01
12	0
13	0.02
14	0.09
15	0
16	0.05
17	0.02
18	0.02
19	0.02
20	0.52
21	0.04
22	0.05
23	0
24	0.17
25	0.04
26	0
27	0
28	0.34
29	0.02
30	0.04
31	0.27
32	0.02
33	0.65
34	0.86
35	0.29
36	0.05
37	0
38	0.07
39	0.02
40	0.98
41	0.03
42	0.51
43	0.01
44	0.19
45	0.27
46	0
47	0.12
48	0.08
49	0.04
50	0.28
51	0.01
52	0
53	0.57
54	0.62
55	0.57
56	0.01
57	0.7
58	0
59	0.05
60	0.01
61	0
62	0.94
63	0.07
64	0.02
65	0.04
66	0.02
67	0
68	0.01
69	0.08
70	0
71	0.11
72	0.04
73	0.03
74	0.92
75	0.3
76	0.02
77	0.31
78	0.01
79	0.02
80	0.2
81	0.2
82	0.18
83	0.05
84	0
85	0.01
86	0.13
87	0.03
88	0.02
89	0.37
90	0.06
91	0.01
92	0.03
93	0.03
94	0.16
95	0.07
96	0.01
97	0.03
98	0.05
99	0.05
100	0.02
101	0
102	0.34
103	0.02
104	0.02
105	0.01
106	0
107	0.27
108	0.03
109	0.04
110	0.09
111	0
112	0.02
113	0.04
114	0.07
115	0.02
116	0.05
117	0.02
118	0.13
119	0.02
120	0.42
121	0
122	0.09
123	0
124	0.36
125	0.46
126	0.74
127	0
128	0.26
129	0.63
130	0.09
131	0.39
132	0.18
133	0.99
134	0.07
135	0.36
136	0
137	0
138	0.01
139	0
140	0.08
141	0.12
142	0.03
143	0.08
144	0.01
145	0
146	0.68
147	0.15
148	0.06
149	0.07
150	0.05
151	0.01
152	0.01
153	0.07
154	0.15
155	0
156	0
157	0.01
158	0.01
159	0.46
160	0.03
161	0.33
162	0.21
163	0.02
164	0.09
165	0
166	0.01
167	0.01
168	0.2
169	0.01
170	0.56
171	0.3
172	0.08
173	0.02
174	0.14
175	0.02
176	0.19
177	0.29
178	0.35
179	0.44
180	0.06
181	0.02
182	0.24
183	0.01
184	0
185	0.01
186	0.23
187	0.02
188	0.72
189	0.63
190	0.62
191	0.02
192	0.03
193	0.89
194	0.08
195	0.03
196	0.02
197	0
198	0.02
199	0.43
200	0.07
201	0.1
202	0.04
203	0.01
204	0.87
205	0.02
206	0.01
207	0
208	0.06
209	0.95
210	0.21
211	0
212	0.08
213	0.04
214	0.02
215	0.01
216	0.02
217	0.03
218	0.03
219	0
220	0.68
221	0.01
222	0.07
223	0.14
224	0.01
225	0.02
226	0.06
227	0.15
228	0
229	0.06
230	0.46
231	0.18
232	0
233	0.09
234	0.06
235	0.12
236	0
237	0.05
238	0.4
239	0.05
240	0.18
241	0
242	0.05
243	0.11
244	0.01
245	0
246	0.23
247	0.17
248	0.04
249	0
250	0
251	0.07
252	0
253	0.01
254	0.71
255	0.91
256	0.12
257	0.99
258	0.41
259	0.01
260	0.01
261	0.02
262	0.21
263	0.04
264	0
265	0.01
266	0.55
267	0.05
268	0
269	0.82
270	0
271	0.21
272	0.14
273	0.27
274	0.14
275	0.98
276	0.03
277	0.15
278	0.15
279	0
280	0.08
281	0.11
282	0
283	0.13
284	0.06
285	0
286	0.11
287	0.02
288	0.03
289	0.5
290	0.13
291	0.01
292	0.03
293	0
294	0.71
295	0.02
296	0.9
297	0
298	0.56
299	0.27
300	0.17
301	0.61
302	0
303	0.17
304	0
305	0.1
306	0.07
307	0.1
308	0.34
309	0
310	0.4
311	0.04
312	0.02
313	0.38
314	0
315	0.01
316	0.02
317	0.09
318	0.58
319	0.06
320	0.41
321	0.43
322	0.01
323	0.06
324	0.01
325	0.01
326	0.93
327	0.01
328	0.23
329	0.03
330	0.24
331	0.08
332	0.44
333	0.22
334	0.07
335	0
336	0
337	0.01
338	0.02
339	0.19
340	0.01
341	0
342	0.03
343	0.01
344	0
345	0.01
346	0.13
347	0
348	0.25
349	0.07
350	0.52
351	0
352	0.01
353	0.34
354	0.1
355	0.4
356	0.01
357	0.1
358	0.2
359	0.01
360	0.09
361	0.05
362	0.09
363	0.11
364	0.09
365	0.03
366	0.32
367	0
368	0.02
369	0.05
370	0.21
371	0
372	0.05
373	0.01
374	0.06
375	0
376	0.05
377	0.03
378	0.01
379	0.12
380	0
381	0.01
382	0.01
383	0.01
384	0.07
385	0.1
386	0.73
387	0.14
388	0.02
389	0.06
390	0.12
391	0.29
392	0.02
393	0.03
394	0.02
395	0.01
396	0.04
397	0.14
398	0.07
399	0.66
400	0.07
401	0.84
402	0.13
403	0.22
404	0.4
405	0.01
406	0.05
407	0
408	0.04
409	0.03
410	0.03
411	0.3
412	0.03
413	0.07
414	0.05
415	0.03
416	0.18
417	0.09
418	0.87
419	0.02
420	0.07
421	0
422	0.6
423	0.23
424	0.93
425	0.01
426	0.04
427	0.02
428	0.01
429	0
430	0.04
431	0.12
432	0
433	0.04
434	0.03
435	0.02
436	0.01
437	0
438	0.34
439	0
440	0.34
441	0.01
442	0
443	0.01
444	0.77
445	0
446	0.01
447	0.47
448	0.08
449	0.35
450	0
451	0
452	0.03
453	0.02
454	0
455	0.02
456	0.04
457	0.17
458	0.04
459	0.45
460	0
461	0.1
462	0.24
463	0
464	0.02
465	0.01
466	0.48
467	0.03
468	0.34
469	0
470	0.03
471	0.02
472	0.01
473	0
474	0.05
475	0.19
476	0.01
477	0.09
478	0
479	0.02
480	0.06
481	0
482	0.02
483	0.05
484	0.26
485	0.03
486	0.16
487	0.34
488	0.01
489	0.02
490	0
491	0.01
492	0
493	0.02
494	0.02
495	0.01
496	0.02
497	0.3
498	0.55
499	0.05
500	0.06
501	0
502	0
503	0
504	0.08
505	0
506	0.14
507	0
508	0.01
509	0.15
510	0.04
511	0
512	0.07
513	0.11
514	0.95
515	0.06
516	0.01
517	0.53
518	0.08
519	0.05
520	0
521	0.01
522	0.16
523	0.11
524	0.04
525	0.03
526	0.57
527	0.21
528	0
529	0.03
530	0.02
531	0.08
532	0.11
533	0.03
534	0.24
535	0.01
536	0.01
537	0.32
538	0
539	0.08
540	0.56
541	0.08
542	0.72
543	0.02
544	0
545	0.03
546	0.09
547	0.02
548	0.11
549	0.1
550	0.01
551	0.03
552	0.04
553	0.06
554	0.68
555	0
556	0.02
557	0.41
558	0.03
559	0.03
560	0.1
561	0.24
562	0
563	0.14
564	0.23
565	0.13
566	0.64
567	0.04
568	0.07
569	0.18
570	0.01
571	0.04
572	0
573	0.03
574	0.06
575	0.03
576	0.03
577	0.01
578	0
579	0.81
580	0.14
581	0.11
582	0.19
583	0.01
584	0
585	0
586	0.02
587	0.04
588	0.08
589	0.01
590	0
591	0
592	0.29
593	0.67
594	0.02
595	0.02
596	0.21
597	0.03
598	0.22
599	0.46
600	0.22
601	0.29
602	0.05
603	0.09
604	0
605	0
606	0.06
607	0
608	0.01
609	0.03
610	0.01
611	0.9
612	0.48
613	0.3
614	0.12
615	0
616	0.09
617	0.02
618	0.04
619	0
620	0.27
621	0.03
622	0.02
623	0.45
624	0
625	0.04
626	0.05
627	0.47
628	0.36
629	0.17
630	0.59
631	0.62
632	0.28
633	0.37
634	0.48
635	0.13
636	0
637	0
638	0
639	0
640	0
641	0.13
642	0.14
643	0.23
644	0.02
645	0.54
646	0.12
647	0
648	0
649	0.56
650	0.46
651	0.01
652	0.2
653	0.32
654	0.07
655	0.02
656	0.15
657	0.09
658	0.56
659	0.2
660	0.34
661	0.03
662	0.14
663	0
664	0
665	0
666	0.65
667	0
668	0.02
669	0.15
670	0.09
671	0.13
672	0.08
673	0.19
674	0.67
675	0.18
676	0.08
677	0.02
678	0
679	0.04
680	0.04
681	0.09
682	0.41
683	0.04
684	0.06
685	0.01
686	0.23
687	0.02
688	0.15
689	0.65
690	0.02
691	0.06
692	0
693	0.03
694	0.01
695	0.03
696	0.9
697	0.01
698	0.07
699	0.02
700	0.06
701	0
702	0.09
703	0.04
704	0.05
705	0.24
706	0.27
707	0.03
708	0.07
709	0.01
710	0.08
711	0.01
712	0.42
713	0
714	0
715	0.53
716	0.01
717	0
718	0.04
719	0.12
720	0.01
721	0.16
722	0.73
723	0.07
724	0
725	0.06
726	0.23
727	0.12
728	0
729	0.08
730	0
731	0.04
732	0.01
733	0
734	0.06
735	0.08
736	0.12
737	0
738	0
739	0.04
740	0.09
741	0.05
742	0.21
743	0.73
744	0.44
745	0.01
746	0.06
747	0
748	0.13
749	0.03
750	0
751	0.32
752	0.07
753	0.05
754	0
755	0
756	0.04
757	0
758	0
759	0.4
760	0.05
761	0.05
762	0.35
763	0.02
764	0.22
765	0.61
766	0.35
767	0.14
768	0.06
769	0.04
770	0.03
771	0.04
772	0.56
773	0.26
774	0.05
775	0
776	0
777	0.01
778	0.03
779	0.35
780	0
781	0.03
782	0.12
783	0.18
784	0
785	0
786	0.25
787	0
788	0.03
789	0.04
790	0.01
791	0.1
792	0.02
793	0.02
794	0
795	0.15
796	0
797	0.23
798	0.02
799	0.14
800	0.03
801	0.02
802	0.07
803	0.14
804	0.02
805	0.97
806	0.02
807	0.01
808	0.1
809	0.09
810	0
811	0.01
812	0.1
813	0.08
814	0.09
815	0.89
816	0.1
817	0.2
818	0.31
819	0.04
820	0.04
821	0.29
822	0.14
823	0.04
824	0.01
825	0.01
826	0.04
827	0.02
828	0.05
829	0.63
830	0
831	0.01
832	0.01
833	0
834	0.38
835	0
836	0.05
837	0.02
838	0
839	0
840	0.42
841	0.18
842	0.03
843	0.03
844	0.01
845	0.46
846	0.02
847	0.22
848	0.06
849	0.1
850	0.66
851	0.03
852	0.1
853	0.05
854	0.01
855	0.01
856	0.05
857	0.08
858	0.09
859	0.06
860	0.64
861	0
862	0.02
863	0.14
864	0
865	0.01
866	0.9
867	0.01
868	0.02
869	0.45
870	0.17
871	0.05
872	0.01
873	0.24
874	0.13
875	0.06
876	0
877	0.05
878	0.11
879	0
880	0.26
881	0.15
882	0.09
883	0
884	0.02
885	0.08
886	0.26
887	0.25
888	0.1
889	0.55
890	0.02
891	0.02
892	0
893	0.02
894	0.03
895	0
896	0.1
897	0.03
898	0.01
899	0
900	0
901	0
902	0
903	0
904	0.02
905	0.11
906	0.38
907	0.07
908	0.02
909	0.18
910	0.51
911	0.12
912	0.9
913	0.02
914	0.62
915	0.03
916	0.01
917	0.05
918	0.02
919	0.05
920	0
921	0.01
922	0
923	0.14
924	0.01
925	0.07
926	0.01
927	0.02
928	0
929	0.63
930	0.42
931	0.01
932	0.07
933	0
934	0
935	0.03
936	0.03
937	0.02
938	0.01
939	0.01
940	0
941	0.49
942	0.94
943	0
944	0.24
945	0.26
946	0.01
947	0.02
948	0
949	0.87
950	0.06
951	0
952	0.62
953	0.09
954	0
955	0.03
956	0.01
957	0.01
958	0.01
959	0
960	0
961	0.05
962	0
963	0.01
964	0.08
965	0.05
966	0.13
967	0.01
968	0.01
969	0
970	0
971	0
972	0
973	0.01
974	0.16
975	0.04
976	0.04
977	0.62
978	0.01
979	0.02
980	0.01
981	0.02
982	0.03
983	0.26
984	0.05
985	0
986	0.01
987	0.2
988	0.44
989	0.04
990	0.05
991	0.11
992	0.01
993	0.04
994	0.68
995	0.22
996	0.06
997	0.03
998	0.03
999	0.02
1000	0.11
