# Supplementary material for: A Regularized MANOVA Test for Semicontinuous High‐Dimensional Data
Source: Biom J. 2025 Apr 29;67(3):e70054. doi: 10.1002/bimj.70054 (PMC12041841; doi:10.1002/bimj.70054)
Supplement: Supplementary file 1 — Supporting information [file BIMJ-67-e70054-s001.zip › Replicability/Results_CHEN/K2/H1_1-1/CHEN-H1_1-1-10-200-0.5-0.4.txt]

1	0.73
2	0.6
3	0.39
4	0.25
5	0.57
6	0.06
7	0.06
8	0.19
9	0.34
10	0.03
11	0.02
12	0.06
13	0.5
14	0.08
15	0.02
16	0.08
17	0.83
18	0.63
19	0.13
20	0.87
21	0.36
22	0.15
23	0.41
24	0.04
25	0.07
26	0.04
27	0
28	0.12
29	0.73
30	0.3
31	0.13
32	0.26
33	0.28
34	0.26
35	0.09
36	0.13
37	0.04
38	0.09
39	0.02
40	0.69
41	0.14
42	0.65
43	0.08
44	0
45	0.1
46	0.01
47	0.67
48	0.11
49	0.18
50	0.29
51	0.07
52	0.02
53	0.24
54	0.35
55	0.62
56	0.04
57	0.56
58	0.31
59	0.01
60	0.1
61	0.12
62	0.66
63	0.03
64	0.02
65	0.07
66	0.02
67	0.21
68	0.95
69	0.85
70	0
71	0.86
72	0.01
73	0.38
74	0.2
75	0.03
76	0
77	0.07
78	0.07
79	0.03
80	0.61
81	0.1
82	0.83
83	0.55
84	0.03
85	0.22
86	0.1
87	0.02
88	0.01
89	0.88
90	0.08
91	0.04
92	0.01
93	0.23
94	0.15
95	0.12
96	0.11
97	0.01
98	0.36
99	0.11
100	0.03
101	0.05
102	0.5
103	0.01
104	0.22
105	0.54
106	0.03
107	0.43
108	0
109	0.17
110	0.36
111	0.58
112	0
113	0.83
114	0.05
115	0.02
116	0.15
117	0.34
118	0.16
119	0.29
120	0.96
121	0.12
122	0.17
123	0
124	0.68
125	0.75
126	0.05
127	0.19
128	0.21
129	0.58
130	0.1
131	0.61
132	0.24
133	0.48
134	0.05
135	0.09
136	0
137	0
138	0.11
139	0
140	0.01
141	0.37
142	0.23
143	0
144	0.02
145	0
146	0.43
147	0.05
148	0.18
149	0.71
150	0.07
151	0.12
152	0.43
153	0.29
154	0.69
155	0.02
156	0.08
157	0.15
158	0.04
159	0
160	0.83
161	0.46
162	0.14
163	0
164	0.12
165	0
166	0
167	0
168	0.24
169	0.06
170	0.76
171	0.82
172	0.35
173	0.03
174	0.59
175	0.02
176	0.63
177	0.32
178	0.49
179	0.16
180	0.06
181	0.65
182	0.33
183	0.03
184	0
185	0.01
186	0.08
187	0.05
188	0.98
189	0.91
190	0.92
191	0.01
192	0.11
193	0.1
194	0.02
195	0.73
196	0.02
197	0.29
198	0.54
199	0.9
200	0.13
201	0.83
202	0.1
203	0
204	0.7
205	0.26
206	0.07
207	0.15
208	0.16
209	0.86
210	0.12
211	0.01
212	0.66
213	0.75
214	0.02
215	0
216	0.01
217	0.16
218	0.57
219	0.03
220	0.65
221	0.45
222	0.07
223	0.05
224	0
225	0.14
226	0
227	0.89
228	0.05
229	0.66
230	0.19
231	0.64
232	0
233	0.02
234	0.12
235	0.31
236	0.29
237	0.56
238	0.26
239	0.01
240	0.76
241	0.39
242	0.07
243	0.44
244	0.03
245	0.13
246	0.77
247	0.09
248	0.01
249	0
250	0.02
251	0.1
252	0.99
253	0.01
254	0.63
255	0.82
256	0.05
257	0.95
258	0.11
259	0.03
260	0.02
261	0.02
262	0.76
263	0.48
264	0
265	0.02
266	0.22
267	0.01
268	0.04
269	0.3
270	0.1
271	0.01
272	0.23
273	0.22
274	0.25
275	0.84
276	0.22
277	0.23
278	0.25
279	0
280	0.03
281	0.04
282	0.01
283	0.83
284	0.73
285	0
286	0.11
287	0.11
288	0.17
289	0.19
290	0.04
291	0.01
292	0.39
293	0.11
294	0.15
295	0.67
296	0.79
297	0.88
298	0.21
299	0.46
300	0.28
301	0.58
302	0.01
303	0.76
304	0.04
305	0.12
306	0.81
307	0.12
308	0.43
309	0.04
310	0.41
311	0.14
312	0.38
313	0.06
314	0.01
315	0.02
316	0.96
317	0.39
318	0.1
319	0.98
320	0.22
321	0.42
322	0.24
323	0.03
324	0
325	0.02
326	0.95
327	0.86
328	0.37
329	0.23
330	0.22
331	0.61
332	0.38
333	0.08
334	0.1
335	0.02
336	0.09
337	0.31
338	0
339	0.08
340	0.17
341	0
342	0
343	0.04
344	0.03
345	0.1
346	0.84
347	0
348	0.38
349	0.05
350	0.64
351	0.19
352	0.07
353	0.13
354	0.33
355	0.17
356	0.08
357	0.01
358	0.46
359	0.09
360	0.23
361	0
362	0.05
363	0.17
364	0.97
365	0.06
366	0.84
367	0.11
368	0.35
369	0.21
370	0.16
371	0.12
372	0.04
373	0.14
374	0.06
375	0
376	0.35
377	0.19
378	0.02
379	0.09
380	0.02
381	0.68
382	0.03
383	0.01
384	0.12
385	0.74
386	0.38
387	0.46
388	0.02
389	0.14
390	0.04
391	0.57
392	0.3
393	0.02
394	0.08
395	0.03
396	0.01
397	0.51
398	0.02
399	0.48
400	0.03
401	0.96
402	0.15
403	0.68
404	0.02
405	0.03
406	0.1
407	0.04
408	0.07
409	0.07
410	0.19
411	0.1
412	0.05
413	0.13
414	0.13
415	0.02
416	0.35
417	0.08
418	0.79
419	0.01
420	0.44
421	0.07
422	0.67
423	0.22
424	0.96
425	0.1
426	0
427	0.02
428	0.05
429	0.07
430	0
431	0.95
432	0.02
433	0.04
434	0.01
435	0.55
436	0.01
437	0.11
438	0.28
439	0.08
440	0.61
441	0.82
442	0.01
443	0.01
444	0.56
445	0.33
446	0.15
447	0.76
448	0.06
449	0.12
450	0.51
451	0
452	0.04
453	0.05
454	0.02
455	0.22
456	0.05
457	0.1
458	0.32
459	0.27
460	0.07
461	0.15
462	0.64
463	0.01
464	0.01
465	0
466	0.3
467	0.38
468	0.61
469	0.09
470	0.14
471	0.1
472	0.08
473	0
474	0.48
475	0.54
476	0.34
477	0.45
478	0
479	0.03
480	0
481	0.25
482	0
483	0.49
484	0.12
485	0.17
486	0.77
487	0.22
488	0.1
489	0
490	0.21
491	0.06
492	0
493	0.61
494	0.06
495	0.15
496	0.25
497	0.63
498	0.55
499	0.65
500	0.6
501	0
502	0.01
503	0.01
504	0.16
505	0.29
506	0.34
507	0.08
508	0.39
509	0
510	0.06
511	0.15
512	0.65
513	0.62
514	0.73
515	0.12
516	0.09
517	0.48
518	0.18
519	0.87
520	0
521	0.02
522	0.42
523	0.42
524	0.16
525	0.57
526	0.72
527	0.05
528	0
529	0.74
530	0.01
531	0.09
532	0.97
533	0.16
534	0.89
535	0.01
536	0.13
537	0.29
538	0.64
539	1
540	0.92
541	0.42
542	0.32
543	0.31
544	0.02
545	0.07
546	0.57
547	0.09
548	0.09
549	0.94
550	0.08
551	0.24
552	0.22
553	0.68
554	0.35
555	0
556	0.06
557	0.78
558	0.76
559	0.03
560	0.03
561	0.5
562	0.02
563	0.31
564	0.14
565	0.49
566	0.81
567	0.16
568	0.02
569	0.02
570	0
571	0.02
572	0.05
573	0.02
574	0.05
575	0.13
576	0.1
577	0.06
578	0.17
579	0.65
580	0.32
581	0.14
582	0.32
583	0.07
584	0.02
585	0.61
586	1
587	0.27
588	0.34
589	0.85
590	0.01
591	0.63
592	0.47
593	0.81
594	0.01
595	0.06
596	0.15
597	0.02
598	1
599	0.24
600	0.4
601	0.25
602	0.11
603	0.03
604	0.09
605	0
606	0.09
607	0.3
608	0
609	0
610	0
611	0.95
612	0.61
613	0.27
614	0.06
615	0.18
616	0.05
617	0.02
618	0.06
619	0.04
620	0.04
621	0.34
622	0.49
623	0.99
624	0.27
625	0.06
626	0.91
627	1
628	0.29
629	0.14
630	1
631	0.89
632	0.22
633	0.9
634	0.81
635	0.35
636	0
637	0.05
638	0
639	0.17
640	0.09
641	0.28
642	0.11
643	0.22
644	0
645	0.68
646	0.64
647	0.12
648	0.01
649	0.94
650	0.19
651	0.17
652	0.31
653	0.23
654	0.71
655	0.75
656	0.76
657	0.72
658	0.63
659	0.55
660	0.58
661	0.4
662	0.12
663	0.02
664	0.03
665	0.21
666	0.65
667	0.06
668	0.19
669	0.22
670	0
671	0.25
672	0.55
673	0.15
674	0.54
675	0.93
676	0.1
677	0
678	0.06
679	0.09
680	0.25
681	0.05
682	0.48
683	0.48
684	0.01
685	0.07
686	0.93
687	0.03
688	0.44
689	0.67
690	0.41
691	0.21
692	0.14
693	0.07
694	0.02
695	0.01
696	0.26
697	0.52
698	0.58
699	0.04
700	0.24
701	0.28
702	0.98
703	0.13
704	0.05
705	0.68
706	0.21
707	0.04
708	0.29
709	0.13
710	0.53
711	0.05
712	0.05
713	0.02
714	0
715	0.45
716	0.77
717	0.66
718	0.24
719	0.21
720	0.68
721	0.89
722	0.28
723	0.14
724	0.04
725	0.04
726	0.36
727	0.28
728	0
729	0.13
730	0.04
731	0.04
732	0.05
733	0.08
734	0.04
735	0.05
736	0.74
737	0.06
738	0.52
739	0.46
740	0.29
741	0.01
742	0.94
743	0.57
744	0.53
745	0.01
746	0.05
747	0.14
748	0.2
749	0
750	0.1
751	0.18
752	0.32
753	1
754	0.57
755	0
756	0.32
757	0
758	0
759	0.95
760	0.69
761	0.72
762	1
763	0
764	0.1
765	0.87
766	0.82
767	0.27
768	0.02
769	0.51
770	0.22
771	0.05
772	0.9
773	0.27
774	0.19
775	0.2
776	0
777	0.08
778	0
779	0.03
780	0.03
781	0.78
782	0.82
783	0.65
784	0.02
785	0.8
786	0.48
787	0.07
788	0.24
789	0.33
790	0.27
791	0.25
792	0.23
793	0.03
794	0.08
795	0.89
796	0
797	0.34
798	0.16
799	0.11
800	0.3
801	0.08
802	0.14
803	0.3
804	0.07
805	0.34
806	0.1
807	0.05
808	0.23
809	0.11
810	0.13
811	0.1
812	0.09
813	0.1
814	0.11
815	0.11
816	0.17
817	0.14
818	0.72
819	0.27
820	0.2
821	0.91
822	0.02
823	0.14
824	0.14
825	0.11
826	0.05
827	0.07
828	0.03
829	0.75
830	0
831	0
832	0.73
833	0
834	0.98
835	0
836	0.17
837	0.29
838	0.18
839	0.79
840	0.13
841	0.55
842	0.04
843	0.01
844	0.06
845	0.03
846	0.09
847	0.1
848	0.77
849	0
850	0.87
851	0.02
852	0.4
853	0.85
854	0.35
855	0.02
856	0.09
857	0.57
858	0.01
859	0.2
860	0.27
861	0.18
862	0.04
863	0.35
864	0.12
865	0.05
866	0.9
867	0.15
868	0.55
869	0.13
870	0.11
871	0.06
872	0
873	0.75
874	0.07
875	0.16
876	0.06
877	0.62
878	0.3
879	0
880	0.26
881	0.81
882	0.07
883	0.07
884	0.1
885	0.16
886	0.17
887	0.99
888	0.36
889	0.33
890	0
891	0.03
892	0.73
893	0.01
894	0.56
895	0.07
896	0.45
897	0.1
898	0.02
899	0.01
900	0.06
901	0.01
902	0.06
903	0.01
904	0.01
905	0.16
906	0.88
907	0.28
908	0.5
909	0.14
910	0.41
911	0.48
912	0.3
913	0.02
914	0.96
915	0.31
916	0.58
917	0.95
918	0.39
919	0.7
920	0
921	0.01
922	0
923	0.12
924	0.29
925	0.01
926	0.02
927	0.02
928	0.16
929	0.31
930	0.97
931	0.01
932	0.35
933	0.01
934	0.42
935	0.03
936	0.72
937	0.14
938	0.31
939	0.01
940	0
941	0.88
942	0.42
943	0.07
944	0.21
945	0.84
946	0.01
947	0.08
948	0.03
949	0.47
950	0.02
951	0.15
952	0.04
953	0.28
954	0
955	0.11
956	0.51
957	0.08
958	0.01
959	0.02
960	0.03
961	0.1
962	0.99
963	0
964	0.21
965	0.32
966	0.28
967	0.01
968	0.02
969	0.01
970	0.01
971	0.19
972	0.01
973	0.43
974	0.3
975	0.15
976	0.08
977	0.84
978	0.01
979	0.42
980	0.2
981	0.19
982	0.54
983	0.23
984	0.02
985	0.01
986	0.01
987	0.44
988	0.31
989	0.06
990	0.95
991	0.54
992	0.02
993	0.1
994	0.92
995	0.06
996	0.1
997	0.14
998	0.72
999	0.02
1000	0.86
