# Supplementary material for: A Regularized MANOVA Test for Semicontinuous High‐Dimensional Data
Source: Biom J. 2025 Apr 29;67(3):e70054. doi: 10.1002/bimj.70054 (PMC12041841; doi:10.1002/bimj.70054)
Supplement: Supplementary file 1 — Supporting information [file BIMJ-67-e70054-s001.zip › Replicability/Results_CHEN/K2/H1_1-1/CHEN-H1_1-1-10-200-0.5-0.txt]

1	0.81
2	0.43
3	0.46
4	0.03
5	0.87
6	0.11
7	0
8	0.17
9	0.31
10	0.01
11	0.23
12	0.01
13	0.39
14	0.03
15	0.29
16	0.02
17	0.83
18	0.47
19	0.13
20	0.62
21	0.36
22	0.14
23	0.38
24	0
25	0.08
26	0.05
27	0.07
28	0.1
29	0.97
30	0.07
31	0.04
32	0.25
33	0.03
34	0.03
35	0
36	0.05
37	0.18
38	0
39	0.05
40	0.37
41	0.11
42	0.17
43	0.49
44	0.02
45	0.05
46	0
47	0.39
48	0.05
49	0.45
50	0.07
51	0.13
52	0.01
53	0.02
54	0
55	0.03
56	0.06
57	0.13
58	0.56
59	0
60	0.15
61	0.18
62	0.03
63	0.02
64	0.01
65	0.05
66	0.05
67	0.36
68	0.91
69	0.84
70	0.03
71	0.9
72	0
73	0.36
74	0
75	0
76	0
77	0.01
78	0.41
79	0.02
80	0.57
81	0.04
82	0.89
83	0.52
84	0.05
85	0.19
86	0
87	0.01
88	0.04
89	0.92
90	0.06
91	0.11
92	0.01
93	0.48
94	0.08
95	0.03
96	0.17
97	0.05
98	0.24
99	0
100	0
101	0.28
102	0.16
103	0
104	0.23
105	0.53
106	0.02
107	0.21
108	0.2
109	0.12
110	0.47
111	0.82
112	0
113	0.75
114	0.01
115	0.04
116	0.01
117	0.18
118	0.02
119	0.4
120	0.94
121	0.35
122	0.14
123	0
124	0.3
125	0.71
126	0.02
127	0.31
128	0.01
129	0.23
130	0.1
131	0.01
132	0.27
133	0.1
134	0.02
135	0.01
136	0
137	0.04
138	0.01
139	0.03
140	0
141	0.3
142	0.2
143	0.01
144	0.02
145	0
146	0.13
147	0
148	0.07
149	0.67
150	0.07
151	0.42
152	0.43
153	0.19
154	0.33
155	0.08
156	0.05
157	0.09
158	0.05
159	0.01
160	0.81
161	0.19
162	0.01
163	0
164	0.02
165	0
166	0.04
167	0.04
168	0.07
169	0.1
170	0.14
171	0.39
172	0.09
173	0.03
174	0.58
175	0.01
176	0.21
177	0.04
178	0.11
179	0.01
180	0.02
181	0.63
182	0.11
183	0.16
184	0.24
185	0.07
186	0.01
187	0.17
188	0.72
189	0.69
190	0.85
191	0.01
192	0.05
193	0.01
194	0
195	0.98
196	0
197	0.24
198	0.65
199	0.87
200	0.17
201	0.83
202	0.01
203	0
204	0.13
205	0.11
206	0.11
207	0.08
208	0
209	0.5
210	0.01
211	0
212	0.33
213	0.79
214	0
215	0
216	0.12
217	0.26
218	0.24
219	0.06
220	0.39
221	0.77
222	0.07
223	0.03
224	0.02
225	0.6
226	0
227	0.9
228	0.09
229	0.54
230	0.09
231	0.21
232	0.06
233	0.01
234	0.09
235	0.62
236	0.45
237	0.83
238	0.11
239	0.01
240	0.39
241	0.97
242	0.08
243	0.18
244	0.13
245	0.49
246	0.55
247	0.07
248	0.01
249	0.01
250	0.05
251	0.05
252	0.99
253	0.04
254	0.37
255	0.38
256	0.05
257	0.81
258	0
259	0.02
260	0.29
261	0
262	0.54
263	0.3
264	0.09
265	0.01
266	0.06
267	0.01
268	0.17
269	0.01
270	0.2
271	0
272	0.03
273	0
274	0.17
275	0.11
276	0.68
277	0.16
278	0.06
279	0
280	0.04
281	0
282	0.04
283	0.78
284	0.84
285	0.01
286	0.03
287	0.17
288	0.63
289	0.12
290	0
291	0.15
292	0.18
293	0.15
294	0.02
295	0.73
296	0.08
297	0.92
298	0.09
299	0.15
300	0.18
301	0.28
302	0
303	0.38
304	0.01
305	0.02
306	0.43
307	0.11
308	0.26
309	0.07
310	0.33
311	0.17
312	0.51
313	0
314	0.22
315	0
316	0.95
317	0.21
318	0.03
319	0.95
320	0.06
321	0.04
322	0.4
323	0.02
324	0
325	0.32
326	0.88
327	0.94
328	0.22
329	0.24
330	0.11
331	0.7
332	0.15
333	0.03
334	0.06
335	0
336	0.39
337	0.59
338	0.06
339	0
340	0.82
341	0
342	0
343	0.17
344	0.03
345	0.25
346	0.82
347	0.01
348	0.24
349	0.01
350	0
351	0.34
352	0.11
353	0.07
354	0.31
355	0.02
356	0.08
357	0
358	0.32
359	0.74
360	0.01
361	0
362	0.02
363	0.16
364	0.92
365	0.09
366	0.73
367	0.15
368	0.27
369	0.03
370	0.03
371	0.35
372	0.02
373	0.28
374	0.03
375	0
376	0.36
377	0.21
378	0.02
379	0.01
380	0.02
381	0.75
382	0.03
383	0.03
384	0.1
385	0.82
386	0.29
387	0.13
388	0.01
389	0.24
390	0.03
391	0.25
392	0.26
393	0.01
394	0.11
395	0.21
396	0.01
397	0.19
398	0
399	0.05
400	0
401	0.95
402	0.16
403	0.43
404	0.01
405	0.01
406	0.02
407	0
408	0.01
409	0.06
410	0.85
411	0.13
412	0.03
413	0.31
414	0.06
415	0.01
416	0.41
417	0
418	0.14
419	0
420	0.05
421	0.26
422	0.25
423	0.32
424	0.64
425	0.12
426	0.07
427	0
428	0.08
429	0.07
430	0
431	0.78
432	0.11
433	0.06
434	0.01
435	0.68
436	0.06
437	0.25
438	0.03
439	0.44
440	0.45
441	0.89
442	0
443	0.02
444	0.19
445	0.69
446	0.18
447	0.86
448	0.06
449	0.02
450	0.93
451	0
452	0.05
453	0.08
454	0.03
455	0.29
456	0.01
457	0.01
458	0.27
459	0.16
460	0.07
461	0.22
462	0.54
463	0.08
464	0.01
465	0
466	0.13
467	0.87
468	0.47
469	0.64
470	0.18
471	0
472	0.1
473	0
474	0.75
475	0.26
476	0.26
477	0.32
478	0
479	0.22
480	0.06
481	0.92
482	0.06
483	0.64
484	0.01
485	0.69
486	0.24
487	0.08
488	0.11
489	0.01
490	0.48
491	0.21
492	0
493	0.41
494	0.07
495	0.13
496	0.14
497	0.42
498	0.4
499	0.68
500	0.93
501	0.09
502	0.1
503	0.05
504	0.18
505	0.29
506	0.22
507	0.14
508	0.56
509	0
510	0.19
511	0.23
512	0.6
513	0.83
514	0.47
515	0.03
516	0.13
517	0.14
518	0.12
519	0.47
520	0.02
521	0.17
522	0.14
523	0.22
524	0.31
525	0.7
526	0.28
527	0.02
528	0
529	0.72
530	0.03
531	0.13
532	0.93
533	0.58
534	0.74
535	0.1
536	0.35
537	0.15
538	0.27
539	0.99
540	0.5
541	0.28
542	0.13
543	0.68
544	0.35
545	0.02
546	0.34
547	0.21
548	0.07
549	0.89
550	0.07
551	0.23
552	0.56
553	0.63
554	0.01
555	0.03
556	0.14
557	0.43
558	0.64
559	0
560	0
561	0
562	0.09
563	0.05
564	0.02
565	0.41
566	0.87
567	0.19
568	0.01
569	0.01
570	0.01
571	0
572	0.02
573	0.02
574	0.02
575	0.06
576	0.08
577	0.04
578	0.08
579	0.13
580	0.34
581	0.01
582	0.08
583	0.08
584	0.32
585	0.82
586	1
587	0.24
588	0.41
589	0.71
590	0.06
591	0.66
592	0.08
593	0.86
594	0.02
595	0.04
596	0.01
597	0.03
598	1
599	0.11
600	0.07
601	0.1
602	0.31
603	0
604	0.29
605	0.21
606	0.32
607	0.32
608	0.01
609	0
610	0.49
611	0.8
612	0.18
613	0.2
614	0.01
615	0.35
616	0
617	0.01
618	0
619	0.06
620	0
621	0.39
622	0.45
623	0.8
624	0.21
625	0.06
626	0.76
627	0.95
628	0.31
629	0.12
630	0.99
631	0.51
632	0.1
633	0.8
634	0.49
635	0.16
636	0.03
637	0.13
638	0
639	0.12
640	0.06
641	0.1
642	0.11
643	0.01
644	0.01
645	0.28
646	0.59
647	0.02
648	0.79
649	0.61
650	0.15
651	0.3
652	0.74
653	0.04
654	0.42
655	0.81
656	0.81
657	0.51
658	0.26
659	0.42
660	0.45
661	0.32
662	0.09
663	0.16
664	0.47
665	0.21
666	0.63
667	0.13
668	0.48
669	0.01
670	0
671	0
672	0.59
673	0.01
674	0.15
675	0.76
676	0.19
677	0.02
678	0.41
679	0.2
680	0.2
681	0.03
682	0.2
683	0.52
684	0.01
685	0.02
686	0.85
687	0.01
688	0.18
689	0.22
690	0.79
691	0.15
692	0.29
693	0.02
694	0.16
695	0
696	0.02
697	0.64
698	0.57
699	0.05
700	0.33
701	0.19
702	0.97
703	0.07
704	0.2
705	0.7
706	0.14
707	0
708	0.12
709	0.08
710	0.37
711	0.06
712	0
713	0.11
714	0
715	0.19
716	0.96
717	0.44
718	0.12
719	0.17
720	0.65
721	0.72
722	0.06
723	0.08
724	0.12
725	0.01
726	0.31
727	0.22
728	0
729	0.11
730	0
731	0.32
732	0
733	0.35
734	0.05
735	0.2
736	0.6
737	0.12
738	0.84
739	0.52
740	0.45
741	0
742	1
743	0.02
744	0.32
745	0.14
746	0.03
747	0.66
748	0.02
749	0
750	0.15
751	0
752	0.22
753	1
754	0.74
755	0
756	0.24
757	0
758	0.01
759	0.91
760	0.12
761	0.46
762	1
763	0.01
764	0.01
765	0.82
766	0.71
767	0.26
768	0.02
769	0.39
770	0.16
771	0.02
772	0.56
773	0.04
774	0.14
775	0.44
776	0
777	0.02
778	0.01
779	0.01
780	0.15
781	0.8
782	0.54
783	0.5
784	0.25
785	0.93
786	0.42
787	0.06
788	0.49
789	0.43
790	0.26
791	0.08
792	0.1
793	0
794	0.09
795	0.74
796	0.1
797	0.07
798	0.2
799	0
800	0.68
801	0.04
802	0.01
803	0.23
804	0.15
805	0.01
806	0.3
807	0.01
808	0.04
809	0.07
810	0.3
811	0.42
812	0
813	0.19
814	0.04
815	0.24
816	0.04
817	0.01
818	0.32
819	0.09
820	0.19
821	0.82
822	0
823	0.24
824	0.2
825	0.48
826	0.03
827	0.18
828	0
829	0.17
830	0.06
831	0
832	0.54
833	0.03
834	0.78
835	0
836	0.07
837	0.45
838	0.43
839	0.81
840	0.08
841	0.05
842	0
843	0.04
844	0.03
845	0.02
846	0.08
847	0.01
848	0.71
849	0
850	0.64
851	0.07
852	0.23
853	0.91
854	0.24
855	0.07
856	0.06
857	0.64
858	0.01
859	0.07
860	0.1
861	0.15
862	0.14
863	0.16
864	0.13
865	0.08
866	0.4
867	0.29
868	0.4
869	0.03
870	0.11
871	0.09
872	0.01
873	0.09
874	0.02
875	0.15
876	0.04
877	0.62
878	0.31
879	0
880	0.3
881	0.65
882	0.03
883	0.22
884	0.22
885	0.06
886	0.04
887	0.88
888	0.45
889	0.03
890	0
891	0.01
892	0.75
893	0.09
894	0.5
895	0.23
896	0.45
897	0.29
898	0.02
899	0.03
900	0.05
901	0.1
902	0
903	0.42
904	0
905	0.03
906	0.54
907	0.31
908	0.44
909	0
910	0.07
911	0.21
912	0
913	0.02
914	0.9
915	0.22
916	0.71
917	0.9
918	0.19
919	0.3
920	0.02
921	0.03
922	0
923	0.01
924	0.42
925	0
926	0.01
927	0.02
928	0.45
929	0
930	0.95
931	0.01
932	0.26
933	0.14
934	0.55
935	0.21
936	0.72
937	0.17
938	0.38
939	0.04
940	0.07
941	0.8
942	0
943	0.05
944	0.03
945	0.75
946	0.03
947	0.01
948	0.05
949	0.04
950	0.02
951	0.36
952	0
953	0.15
954	0.01
955	0.16
956	0.73
957	0.49
958	0.14
959	0.44
960	0.6
961	0.26
962	0.83
963	0.01
964	0.15
965	0.41
966	0.28
967	0.02
968	0.03
969	0.04
970	0
971	0.79
972	0
973	0.87
974	0.04
975	0.13
976	0
977	0.6
978	0.03
979	0.45
980	0.39
981	0.21
982	0.38
983	0.02
984	0.1
985	0.09
986	0.01
987	0.13
988	0.12
989	0.05
990	0.93
991	0.25
992	0.02
993	0.05
994	0.56
995	0.01
996	0.06
997	0.1
998	0.72
999	0
1000	0.73
