# Supplementary material for: A Regularized MANOVA Test for Semicontinuous High‐Dimensional Data
Source: Biom J. 2025 Apr 29;67(3):e70054. doi: 10.1002/bimj.70054 (PMC12041841; doi:10.1002/bimj.70054)
Supplement: Supplementary file 1 — Supporting information [file BIMJ-67-e70054-s001.zip › Replicability/Results_CHEN/K2/H1_1-1/CHEN-H1_1-1-10-200-0.8-0.4.txt]

1	0.09
2	0.19
3	0.12
4	0.01
5	0.22
6	0.02
7	0.18
8	0.06
9	0.05
10	0.04
11	0.19
12	0.09
13	0.08
14	0.09
15	0.07
16	0.04
17	0.08
18	0.03
19	0.02
20	0.19
21	0.05
22	0.02
23	0.02
24	0.14
25	0.22
26	0.08
27	0.02
28	0.09
29	0.17
30	0.02
31	0.08
32	0.04
33	0.29
34	0.08
35	0.03
36	0.12
37	0.12
38	0.06
39	0.01
40	0.09
41	0.17
42	0.27
43	0
44	0.09
45	0.03
46	0
47	0.09
48	0.16
49	0.08
50	0.04
51	0.04
52	0.14
53	0.18
54	0.15
55	0.13
56	0.06
57	0.49
58	0.06
59	0
60	0.09
61	0.01
62	0.19
63	0.03
64	0.04
65	0.15
66	0.05
67	0.46
68	0.06
69	0.04
70	0.05
71	0.04
72	0
73	0.15
74	0.07
75	0.06
76	0.02
77	0.02
78	0.08
79	0.08
80	0.05
81	0.2
82	0.09
83	0.03
84	0.06
85	0.44
86	0.03
87	0.06
88	0.11
89	0.09
90	0.08
91	0
92	0.12
93	0.06
94	0.12
95	0.11
96	0.07
97	0.16
98	0.03
99	0.14
100	0.05
101	0.12
102	0.06
103	0.1
104	0.2
105	0.1
106	0.07
107	0.06
108	0
109	0.08
110	0.16
111	0.18
112	0.12
113	0.08
114	0.1
115	0.12
116	0.2
117	0.05
118	0.12
119	0.28
120	0.23
121	0.2
122	0.14
123	0.11
124	0.19
125	0.08
126	0.07
127	0.09
128	0.09
129	0.1
130	0.01
131	0.16
132	0
133	0.06
134	0.34
135	0.15
136	0.01
137	0.09
138	0.12
139	0.2
140	0.01
141	0.05
142	0.08
143	0.02
144	0.08
145	0.04
146	0.26
147	0.32
148	0.02
149	0.07
150	0.18
151	0.08
152	0
153	0.12
154	0.08
155	0.07
156	0.21
157	0.05
158	0.05
159	0.14
160	0.13
161	0.28
162	0.2
163	0.13
164	0.07
165	0.06
166	0.07
167	0.03
168	0.07
169	0.11
170	0.08
171	0.1
172	0.16
173	0.05
174	0.22
175	0.19
176	0.31
177	0.01
178	0.23
179	0.04
180	0.06
181	0.23
182	0.11
183	0.02
184	0.02
185	0.08
186	0.15
187	0.03
188	0.09
189	0.01
190	0.02
191	0.15
192	0.1
193	0.25
194	0.22
195	0.19
196	0.16
197	0
198	0.11
199	0.03
200	0.26
201	0.07
202	0.05
203	0.11
204	0.19
205	0.09
206	0.04
207	0.15
208	0.2
209	0.03
210	0.19
211	0
212	0.05
213	0.22
214	0.03
215	0.15
216	0.08
217	0.15
218	0.1
219	0.05
220	0.15
221	0.1
222	0.13
223	0.11
224	0.11
225	0.12
226	0.07
227	0.06
228	0.13
229	0.08
230	0.16
231	0.05
232	0.21
233	0.01
234	0.06
235	0.09
236	0.15
237	0.23
238	0.18
239	0.17
240	0.03
241	0.05
242	0.1
243	0.27
244	0.1
245	0.13
246	0.12
247	0.08
248	0.15
249	0.05
250	0.08
251	0.16
252	0.05
253	0.04
254	0.1
255	0.2
256	0.18
257	0.02
258	0.03
259	0.24
260	0.11
261	0.04
262	0.23
263	0.05
264	0.07
265	0.04
266	0.31
267	0.04
268	0.01
269	0.06
270	0.21
271	0.12
272	0.08
273	0.14
274	0.09
275	0.03
276	0.22
277	0.02
278	0.03
279	0.09
280	0.02
281	0.47
282	0.15
283	0
284	0.07
285	0
286	0.06
287	0.07
288	0.03
289	0.02
290	0.19
291	0.03
292	0
293	0.02
294	0.1
295	0.12
296	0.04
297	0.03
298	0.13
299	0.07
300	0.07
301	0.16
302	0.12
303	0.09
304	0.08
305	0.05
306	0.08
307	0.1
308	0.33
309	0.06
310	0.12
311	0.07
312	0.21
313	0.09
314	0.02
315	0.02
316	0.13
317	0.21
318	0.1
319	0.03
320	0.14
321	0.08
322	0
323	0.26
324	0.22
325	0.12
326	0.08
327	0.09
328	0.01
329	0.01
330	0.06
331	0.21
332	0.12
333	0.02
334	0.41
335	0.13
336	0.08
337	0.32
338	0.09
339	0.33
340	0.04
341	0
342	0.09
343	0.1
344	0.02
345	0.12
346	0.14
347	0.02
348	0.02
349	0.11
350	0.03
351	0.05
352	0.11
353	0.04
354	0.03
355	0.04
356	0
357	0.23
358	0.06
359	0.06
360	0.24
361	0.1
362	0.02
363	0.15
364	0.08
365	0.08
366	0.11
367	0.14
368	0.01
369	0.12
370	0.31
371	0.13
372	0.08
373	0.02
374	0.06
375	0
376	0.13
377	0.26
378	0.12
379	0.18
380	0.09
381	0.1
382	0.09
383	0.08
384	0.11
385	0.15
386	0.32
387	0.21
388	0.22
389	0.06
390	0.05
391	0.02
392	0.12
393	0.11
394	0.11
395	0.14
396	0
397	0.24
398	0.1
399	0.03
400	0.16
401	0.07
402	0.23
403	0.19
404	0.02
405	0.06
406	0.02
407	0.06
408	0.16
409	0.2
410	0.16
411	0.27
412	0.16
413	0.05
414	0.21
415	0.01
416	0.13
417	0.12
418	0.17
419	0.06
420	0.05
421	0.13
422	0.32
423	0.07
424	0.13
425	0.28
426	0.13
427	0.22
428	0.04
429	0.13
430	0.01
431	0.13
432	0.13
433	0.09
434	0
435	0.12
436	0.04
437	0.21
438	0.39
439	0.14
440	0.07
441	0.14
442	0.26
443	0.07
444	0.07
445	0.02
446	0.2
447	0.05
448	0.01
449	0.02
450	0.02
451	0.11
452	0.04
453	0.33
454	0.02
455	0.09
456	0.17
457	0.1
458	0.15
459	0.07
460	0.05
461	0.13
462	0.02
463	0.01
464	0.04
465	0.04
466	0.06
467	0.03
468	0.11
469	0.12
470	0.01
471	0.08
472	0.05
473	0.2
474	0.04
475	0.03
476	0.07
477	0.09
478	0.02
479	0.08
480	0.18
481	0.13
482	0.06
483	0.05
484	0.2
485	0.05
486	0.24
487	0.15
488	0.12
489	0.02
490	0.19
491	0.07
492	0.14
493	0.07
494	0.1
495	0.11
496	0.05
497	0.06
498	0.13
499	0.15
500	0.14
501	0.09
502	0
503	0.08
504	0.08
505	0.08
506	0.08
507	0
508	0.17
509	0.16
510	0.02
511	0.16
512	0.12
513	0.07
514	0.13
515	0.05
516	0.02
517	0.11
518	0.08
519	0.04
520	0.15
521	0.12
522	0.13
523	0.06
524	0.11
525	0.09
526	0.23
527	0.06
528	0.06
529	0.18
530	0.21
531	0.02
532	0.05
533	0.1
534	0.12
535	0.25
536	0.17
537	0.23
538	0.03
539	0
540	0.06
541	0.1
542	0.05
543	0.18
544	0.01
545	0.08
546	0.11
547	0.1
548	0.03
549	0.07
550	0.04
551	0.21
552	0.08
553	0
554	0.03
555	0
556	0.22
557	0.15
558	0.14
559	0.55
560	0.08
561	0.08
562	0.22
563	0.14
564	0.03
565	0.09
566	0.09
567	0.14
568	0.12
569	0.03
570	0.33
571	0.06
572	0.07
573	0.27
574	0.09
575	0.27
576	0.06
577	0.05
578	0.03
579	0.09
580	0.06
581	0
582	0.22
583	0.11
584	0.18
585	0.03
586	0.32
587	0.14
588	0.05
589	0.06
590	0.28
591	0.04
592	0.1
593	0.05
594	0.24
595	0.09
596	0.23
597	0.09
598	0.08
599	0.07
600	0.41
601	0.34
602	0.18
603	0.03
604	0
605	0.01
606	0.08
607	0.2
608	0.08
609	0.05
610	0.02
611	0.01
612	0.04
613	0.3
614	0.11
615	0.03
616	0.05
617	0.02
618	0.13
619	0.18
620	0.25
621	0.08
622	0.09
623	0.09
624	0.07
625	0.04
626	0.08
627	0.16
628	0.04
629	0.43
630	0.35
631	0.13
632	0.02
633	0
634	0.16
635	0.13
636	0.32
637	0.18
638	0.16
639	0.18
640	0.06
641	0.04
642	0.08
643	0.05
644	0.02
645	0.06
646	0.12
647	0.26
648	0.13
649	0.03
650	0.04
651	0.02
652	0.49
653	0.06
654	0.02
655	0.02
656	0.19
657	0.09
658	0.06
659	0.23
660	0.05
661	0.07
662	0.12
663	0
664	0.09
665	0.13
666	0.09
667	0.31
668	0.01
669	0.02
670	0.1
671	0.41
672	0.13
673	0.11
674	0.04
675	0.11
676	0.06
677	0.05
678	0.28
679	0.08
680	0.04
681	0.07
682	0.14
683	0.09
684	0.09
685	0.19
686	0.1
687	0.15
688	0.05
689	0.06
690	0
691	0.1
692	0.59
693	0.04
694	0.07
695	0.1
696	0.14
697	0.43
698	0.1
699	0.09
700	0.11
701	0.28
702	0.1
703	0.22
704	0.03
705	0.09
706	0.04
707	0.09
708	0.09
709	0.06
710	0.15
711	0.02
712	0.07
713	0
714	0.11
715	0.02
716	0.03
717	0
718	0.04
719	0.02
720	0.07
721	0.44
722	0.02
723	0.05
724	0.1
725	0.08
726	0.11
727	0.08
728	0.22
729	0.05
730	0.13
731	0.09
732	0.31
733	0.13
734	0.06
735	0.08
736	0.02
737	0.06
738	0.02
739	0.01
740	0.15
741	0.16
742	0.08
743	0.12
744	0.03
745	0.06
746	0.15
747	0.18
748	0.15
749	0.19
750	0.02
751	0.08
752	0.3
753	0.09
754	0.2
755	0.08
756	0.1
757	0.08
758	0.13
759	0.17
760	0.06
761	0.12
762	0.12
763	0.17
764	0.08
765	0.09
766	0.16
767	0.08
768	0.03
769	0.04
770	0.07
771	0
772	0.11
773	0.26
774	0.15
775	0.03
776	0.15
777	0.04
778	0.02
779	0.23
780	0.05
781	0.01
782	0.06
783	0.15
784	0.04
785	0.1
786	0.06
787	0.14
788	0.07
789	0.1
790	0.13
791	0.09
792	0.03
793	0.14
794	0.11
795	0.13
796	0.06
797	0
798	0.03
799	0.12
800	0.05
801	0.25
802	0.13
803	0.04
804	0.14
805	0.34
806	0.04
807	0.12
808	0.11
809	0
810	0.01
811	0.17
812	0.11
813	0.05
814	0.09
815	0.46
816	0.05
817	0.09
818	0.08
819	0.21
820	0.06
821	0.02
822	0.13
823	0.07
824	0.15
825	0.05
826	0.08
827	0.07
828	0.01
829	0.11
830	0
831	0.04
832	0.09
833	0.16
834	0.12
835	0.2
836	0.1
837	0.02
838	0.21
839	0.01
840	0.32
841	0.02
842	0.04
843	0.03
844	0.08
845	0.06
846	0.1
847	0.04
848	0.1
849	0.19
850	0.14
851	0
852	0.23
853	0.03
854	0.18
855	0.09
856	0
857	0.02
858	0.04
859	0.1
860	0.03
861	0
862	0.15
863	0.01
864	0.22
865	0.07
866	0.03
867	0.2
868	0.07
869	0.03
870	0.12
871	0
872	0.32
873	0.11
874	0.35
875	0.25
876	0.05
877	0.06
878	0.06
879	0.1
880	0.31
881	0.06
882	0.03
883	0.09
884	0.04
885	0.05
886	0.04
887	0.08
888	0.17
889	0.06
890	0.05
891	0.36
892	0.05
893	0.1
894	0.06
895	0
896	0
897	0.14
898	0.23
899	0.08
900	0.28
901	0.07
902	0.04
903	0.01
904	0.14
905	0.22
906	0.17
907	0.05
908	0.55
909	0.01
910	0.2
911	0.13
912	0.12
913	0.05
914	0.14
915	0.09
916	0.01
917	0
918	0.13
919	0.06
920	0.07
921	0.14
922	0.1
923	0.18
924	0.36
925	0.15
926	0.14
927	0.3
928	0.27
929	0.16
930	0.36
931	0.3
932	0.03
933	0.03
934	0.19
935	0.21
936	0.11
937	0.18
938	0.02
939	0.08
940	0.19
941	0.17
942	0.08
943	0.02
944	0.06
945	0.03
946	0.05
947	0.04
948	0.15
949	0.03
950	0.02
951	0.16
952	0.09
953	0.26
954	0.16
955	0.11
956	0.05
957	0.03
958	0.2
959	0.04
960	0.06
961	0.04
962	0.09
963	0.03
964	0.14
965	0.18
966	0.11
967	0.11
968	0.04
969	0.01
970	0.09
971	0.06
972	0.03
973	0.11
974	0.15
975	0.17
976	0.03
977	0.04
978	0.07
979	0.08
980	0.04
981	0.17
982	0.05
983	0.03
984	0.03
985	0.13
986	0.03
987	0.09
988	0.17
989	0.19
990	0.03
991	0.03
992	0.02
993	0.06
994	0.04
995	0.13
996	0.53
997	0.03
998	0.02
999	0.07
1000	0
