# Supplementary material for: A Regularized MANOVA Test for Semicontinuous High‐Dimensional Data
Source: Biom J. 2025 Apr 29;67(3):e70054. doi: 10.1002/bimj.70054 (PMC12041841; doi:10.1002/bimj.70054)
Supplement: Supplementary file 1 — Supporting information [file BIMJ-67-e70054-s001.zip › Replicability/Results_CHEN/K2/H1_1-1/CHEN-H1_1-1-10-50-0.2-0.4.txt]

1	0.19
2	0.2
3	0.02
4	0.25
5	0.01
6	0.01
7	0.4
8	0.42
9	0.05
10	0
11	0.04
12	0.35
13	0.76
14	0.01
15	0.49
16	0.57
17	0.17
18	0
19	0.39
20	0.27
21	0
22	0.01
23	0.14
24	0
25	0.09
26	0
27	0.02
28	0.07
29	0.07
30	0
31	0.11
32	0.03
33	0.64
34	0.2
35	0.03
36	0.79
37	0.06
38	0.77
39	0.01
40	0.46
41	0.04
42	0.01
43	0.02
44	0.02
45	0.91
46	0.17
47	0.08
48	0.11
49	0.17
50	0.42
51	0.12
52	0.61
53	0.47
54	0.74
55	0.03
56	0.01
57	0.23
58	0.07
59	0.94
60	0.12
61	0.18
62	0
63	0.03
64	0.74
65	0.41
66	0.59
67	0.1
68	0.5
69	0.04
70	0.07
71	0.18
72	0
73	0.05
74	0.62
75	0.09
76	0.42
77	0.02
78	0.02
79	0.11
80	0.05
81	0.27
82	0.04
83	0.16
84	0.12
85	0.01
86	0.23
87	0.11
88	0
89	0.23
90	0.01
91	0.1
92	0.05
93	0.01
94	0.06
95	0
96	0.3
97	0
98	0.28
99	0
100	0
101	0
102	0.35
103	0.09
104	0.05
105	0.04
106	0.47
107	0.07
108	0.15
109	0.48
110	0.01
111	0.09
112	0.15
113	0.02
114	0.04
115	0.56
116	0.01
117	0.03
118	0.64
119	0.01
120	0.64
121	0.13
122	0.19
123	0.01
124	0.21
125	0.05
126	0.1
127	0.08
128	0.03
129	0.02
130	0.12
131	0.01
132	0.43
133	0.59
134	0
135	0.06
136	0.04
137	0
138	0
139	0.05
140	0.03
141	0.16
142	0.11
143	0
144	0.08
145	0.15
146	0
147	0.63
148	0.25
149	0.02
150	0.03
151	0.08
152	0.13
153	0.03
154	0.19
155	0.02
156	0.03
157	0.01
158	0.07
159	0.57
160	0.22
161	0.37
162	0.4
163	0.29
164	0.47
165	0.01
166	0.24
167	0.07
168	0.05
169	0.39
170	0.36
171	0.08
172	0.03
173	0.02
174	0
175	0.1
176	0.04
177	0.03
178	0.01
179	0.03
180	0.46
181	0.18
182	0.15
183	0.73
184	0
185	0.1
186	0.21
187	0.16
188	0.67
189	0
190	0.41
191	0.02
192	0.72
193	0.37
194	0.09
195	0.13
196	0.05
197	0.56
198	0.05
199	0.01
200	0.04
201	0
202	0.02
203	0.21
204	0.45
205	0.03
206	0
207	0.14
208	0.04
209	0.03
210	0.36
211	0.83
212	0.16
213	0.01
214	0.16
215	0.1
216	0.45
217	0.14
218	0.68
219	0.28
220	0
221	0.16
222	0.64
223	0.01
224	0.15
225	0.49
226	0.67
227	0.9
228	0.06
229	0.06
230	0.52
231	0.17
232	0.49
233	0.45
234	0.81
235	0
236	0.03
237	0.2
238	0.11
239	0.72
240	0.01
241	0.14
242	0.93
243	0.01
244	0.01
245	0.48
246	0
247	0
248	0.02
249	0.01
250	0.75
251	0.6
252	0.31
253	0
254	0.48
255	1
256	0.1
257	0.13
258	0
259	0.3
260	0.01
261	0.01
262	0
263	0
264	0.04
265	0.45
266	0
267	0
268	0.06
269	0.78
270	0.98
271	0
272	0.01
273	0.21
274	0.29
275	0
276	0
277	0.04
278	0.02
279	0.1
280	0.06
281	0.59
282	0
283	0.14
284	0.09
285	0
286	0
287	0.37
288	0.01
289	0.02
290	0.03
291	0
292	0.44
293	0.14
294	0.01
295	0.61
296	0.14
297	0.06
298	0.02
299	0.81
300	0.87
301	0.03
302	0.02
303	0.01
304	0.01
305	0.05
306	0.47
307	0.06
308	0.05
309	0.05
310	0.14
311	0.83
312	0
313	0.38
314	0.08
315	0.09
316	0
317	0.03
318	0
319	0.22
320	0.06
321	0.03
322	0
323	0
324	0
325	0.03
326	0.04
327	0.06
328	0.16
329	0.34
330	0.2
331	0.01
332	0.02
333	0
334	0.88
335	0.34
336	0.44
337	0.46
338	0
339	0.08
340	0.35
341	0
342	0
343	0.1
344	0
345	0.14
346	0.02
347	0.21
348	0.01
349	0.14
350	0
351	0.08
352	0.45
353	0.05
354	0.1
355	0.32
356	0.06
357	0
358	0.08
359	0.03
360	0.1
361	0.46
362	0.57
363	0.08
364	0.27
365	0.01
366	0.01
367	0.79
368	0.41
369	0.05
370	0.41
371	0.35
372	0.42
373	0.03
374	0.01
375	0
376	0.04
377	0.08
378	0.1
379	0.09
380	0.35
381	0.01
382	0.06
383	0.04
384	0
385	0.2
386	0.03
387	0.01
388	0.66
389	0.15
390	0.02
391	0
392	0.02
393	0.05
394	0.05
395	0.12
396	0
397	0.78
398	0.07
399	0.64
400	0.09
401	0.06
402	0
403	0.01
404	0.06
405	0.09
406	0
407	0.01
408	0.03
409	0.02
410	0.34
411	0.42
412	0.01
413	0.02
414	0.7
415	0
416	0.24
417	0.94
418	0.47
419	0.11
420	0.33
421	0.02
422	0.52
423	0.94
424	0.01
425	0.02
426	0
427	0.86
428	0.01
429	0.92
430	0
431	0.17
432	0.1
433	0.5
434	0.05
435	0.07
436	0.17
437	0.03
438	0.03
439	0.36
440	0.32
441	0.26
442	0.18
443	0.2
444	0.06
445	0.89
446	0.22
447	0.07
448	0.13
449	0.14
450	0.38
451	0.23
452	0.03
453	0.32
454	0.06
455	0.02
456	0.02
457	0.19
458	0.32
459	0.37
460	0.12
461	0.58
462	0.56
463	0.14
464	0.93
465	0.02
466	0.05
467	0.25
468	0.31
469	0.67
470	0.02
471	0.1
472	0.21
473	0.05
474	0.49
475	0.18
476	0.15
477	0.16
478	0.01
479	0.5
480	0
481	0
482	0.02
483	0
484	0
485	0.06
486	0.48
487	0.2
488	0.05
489	0.04
490	0.02
491	0.02
492	0
493	0.28
494	0.01
495	0.02
496	0.31
497	0.18
498	0.02
499	0.01
500	0.04
501	0.03
502	0.09
503	0.14
504	0.13
505	0.05
506	0.15
507	0.12
508	0.9
509	0.04
510	0.55
511	0.07
512	0
513	0.41
514	0.07
515	0.67
516	0.03
517	0.54
518	0.02
519	0.01
520	0.02
521	0.09
522	0.12
523	0.44
524	0.07
525	1
526	0.05
527	0.06
528	0.93
529	0.3
530	0
531	0
532	0.04
533	0.4
534	0.71
535	0.24
536	0.05
537	0.46
538	0.05
539	0.52
540	0.05
541	0.29
542	0.22
543	0
544	0.1
545	0
546	0.04
547	0.28
548	0.54
549	0.84
550	0.02
551	0.03
552	0.41
553	0.01
554	0.44
555	0
556	0
557	0.22
558	0
559	0.04
560	0.24
561	0.22
562	0.16
563	0.2
564	0.02
565	0
566	0.01
567	0.36
568	0.83
569	0.03
570	0.49
571	0.16
572	0.33
573	0
574	0.25
575	0.01
576	0.17
577	0.86
578	0.28
579	0.93
580	0.18
581	0.79
582	0.16
583	0.14
584	0.2
585	0.03
586	0.1
587	0.53
588	0.06
589	0.05
590	0.02
591	0.11
592	0.02
593	0.3
594	0.03
595	0
596	0.04
597	0.16
598	0.5
599	0.9
600	0.02
601	0.02
602	0.12
603	0.18
604	0.32
605	0.5
606	0.09
607	0.04
608	0.16
609	0.24
610	0
611	0.01
612	0.27
613	0.03
614	0.01
615	0.84
616	0.07
617	0.03
618	0.01
619	0.23
620	0
621	0.87
622	0.01
623	0.05
624	0.01
625	0.01
626	0.04
627	0.01
628	0
629	0.01
630	0.8
631	0.04
632	0.14
633	0.46
634	0.21
635	0.01
636	0.03
637	0
638	0.79
639	0.04
640	0.24
641	0.17
642	0
643	0
644	0
645	0.01
646	0.2
647	0.09
648	0.02
649	0.07
650	0.01
651	0.63
652	0.05
653	0.01
654	0.63
655	0.35
656	0.04
657	0.31
658	0.45
659	0
660	0.24
661	0.12
662	0
663	0
664	0.21
665	0.01
666	0.17
667	0.11
668	0.09
669	0.01
670	0.6
671	0.01
672	0.96
673	0.02
674	0.45
675	0
676	0.34
677	0.01
678	0.03
679	0.18
680	0.24
681	0.01
682	0.01
683	0.07
684	0.02
685	0.07
686	0.01
687	0
688	0.03
689	0.28
690	0.2
691	0.17
692	0
693	0.01
694	0
695	0.08
696	0.98
697	0.01
698	0.01
699	0.09
700	0
701	0.08
702	0.27
703	0.38
704	0.2
705	0.35
706	0.01
707	0.13
708	0.04
709	0.07
710	0.03
711	0
712	0.89
713	0.01
714	0.04
715	0.02
716	0.22
717	0.53
718	0.06
719	0.67
720	0.02
721	0
722	0.17
723	0
724	0.66
725	0.01
726	0.17
727	0.08
728	0
729	0.01
730	0.05
731	0.23
732	0.56
733	0.01
734	0
735	0
736	0.05
737	0.01
738	0.01
739	0.5
740	0.92
741	0.02
742	0.06
743	0.29
744	0.82
745	0.18
746	0.06
747	0.45
748	0.38
749	0.03
750	0.14
751	0.01
752	0.5
753	0.11
754	0.01
755	0.05
756	0.44
757	0.03
758	0.05
759	0.26
760	0.02
761	0.04
762	0.03
763	0.45
764	0.97
765	0.06
766	0.08
767	0.16
768	0.44
769	0.65
770	0.09
771	0
772	0.04
773	0.09
774	0
775	0.03
776	0
777	0.01
778	0.02
779	0.05
780	0.12
781	0.16
782	0
783	0.79
784	0
785	0.61
786	0
787	0.43
788	0.04
789	0
790	0.11
791	0.09
792	0.03
793	0
794	0.47
795	0.73
796	0.8
797	0.53
798	0.35
799	0.13
800	0.22
801	0.39
802	0.05
803	0.17
804	0.9
805	0
806	0.03
807	0
808	0.01
809	0.09
810	0.05
811	0.01
812	0.32
813	0.75
814	0.12
815	0.75
816	0
817	0.08
818	0.09
819	0.39
820	0.07
821	0.25
822	0
823	0.04
824	0.44
825	0
826	0.09
827	0.02
828	0
829	0
830	0.68
831	0.01
832	0.2
833	0.23
834	0.17
835	0.04
836	0.39
837	0.08
838	0.25
839	0.02
840	0.64
841	0.01
842	0.01
843	0.16
844	0.05
845	0
846	0.46
847	0.6
848	0.01
849	0.18
850	0.37
851	0.13
852	0.18
853	0
854	0.2
855	0
856	0
857	0.03
858	0.07
859	0.03
860	0
861	0.03
862	0
863	0.06
864	0.17
865	0.06
866	0
867	0.77
868	0.47
869	0.03
870	0
871	0.18
872	0.37
873	0.34
874	0.04
875	0.36
876	0.47
877	0
878	0.71
879	0.35
880	0.02
881	0.16
882	0.26
883	0.32
884	0.63
885	0.34
886	0.07
887	0
888	0.01
889	0.13
890	0.19
891	0
892	0.01
893	0.05
894	0.66
895	0.67
896	0.66
897	0.88
898	0
899	0
900	0.12
901	0
902	0
903	0.06
904	0.02
905	0.07
906	0.15
907	0
908	0.1
909	0.03
910	0
911	0.04
912	0.21
913	0.49
914	0
915	0.04
916	0.89
917	0.17
918	0
919	0
920	0
921	0.05
922	0.03
923	0.77
924	0.93
925	0.18
926	0.01
927	0.78
928	0.15
929	0
930	0.21
931	0.63
932	0.43
933	0.56
934	0.04
935	0.15
936	0.12
937	0.63
938	0.31
939	0
940	0.18
941	0.11
942	0.01
943	0.02
944	0
945	0.74
946	0.07
947	0.08
948	0.02
949	0.01
950	0.34
951	0.12
952	0.09
953	0.1
954	0.22
955	0.02
956	0.7
957	0.33
958	0.05
959	0.02
960	0.22
961	0.53
962	0.32
963	0.12
964	0.06
965	0.07
966	0
967	0.1
968	0.03
969	0.07
970	0.08
971	0
972	0
973	0.04
974	0.1
975	0.02
976	0.62
977	0.03
978	0
979	0.73
980	0.12
981	0
982	0
983	0.23
984	0.46
985	0.11
986	0.03
987	0.01
988	0.05
989	0.02
990	0.01
991	0.04
992	0.01
993	0.22
994	0.02
995	0.01
996	0.43
997	0
998	0.89
999	0.16
1000	0
