# Supplementary material for: A Regularized MANOVA Test for Semicontinuous High‐Dimensional Data
Source: Biom J. 2025 Apr 29;67(3):e70054. doi: 10.1002/bimj.70054 (PMC12041841; doi:10.1002/bimj.70054)
Supplement: Supplementary file 1 — Supporting information [file BIMJ-67-e70054-s001.zip › Replicability/Results_CHEN/K2/H1_1-1/CHEN-H1_1-1-10-50-0.2-0.txt]

1	0.01
2	0.01
3	0
4	0
5	0.01
6	0
7	0
8	0.06
9	0.01
10	0.01
11	0
12	0
13	0.01
14	0.01
15	0.02
16	0
17	0.02
18	0
19	0.01
20	0.08
21	0.01
22	0
23	0.02
24	0.01
25	0.01
26	0
27	0.01
28	0.01
29	0.04
30	0
31	0.01
32	0
33	0
34	0.01
35	0.2
36	0.48
37	0
38	0.02
39	0.01
40	0
41	0
42	0
43	0.03
44	0
45	0.01
46	0.05
47	0
48	0.02
49	0.02
50	0
51	0
52	0.17
53	0.03
54	0.02
55	0
56	0
57	0.04
58	0
59	0.02
60	0
61	0.02
62	0
63	0.01
64	0.11
65	0.15
66	0
67	0
68	0.01
69	0
70	0
71	0
72	0
73	0
74	0.04
75	0
76	0.09
77	0.01
78	0
79	0
80	0
81	0.03
82	0
83	0.02
84	0.01
85	0
86	0.01
87	0.02
88	0
89	0.01
90	0.01
91	0
92	0.02
93	0
94	0.03
95	0.03
96	0.01
97	0.01
98	0.03
99	0.01
100	0
101	0
102	0.01
103	0
104	0
105	0
106	0
107	0.01
108	0
109	0
110	0.01
111	0
112	0
113	0.01
114	0.06
115	0.04
116	0
117	0.01
118	0.15
119	0
120	0.06
121	0.01
122	0.01
123	0.01
124	0.04
125	0
126	0
127	0
128	0
129	0.01
130	0.1
131	0
132	0.01
133	0.01
134	0
135	0
136	0
137	0
138	0
139	0.48
140	0
141	0
142	0
143	0
144	0
145	0
146	0
147	0.14
148	0
149	0
150	0.01
151	0.01
152	0
153	0
154	0.01
155	0
156	0.01
157	0.01
158	0
159	0.11
160	0
161	0.05
162	0.08
163	0
164	0.01
165	0
166	0.03
167	0
168	0
169	0
170	0.03
171	0
172	0
173	0.08
174	0
175	0.04
176	0.02
177	0
178	0
179	0
180	0
181	0
182	0.02
183	0
184	0
185	0.01
186	0
187	0.01
188	0.02
189	0.01
190	0.01
191	0
192	0.03
193	0.01
194	0
195	0.05
196	0.03
197	0.44
198	0
199	0.01
200	0.01
201	0
202	0.01
203	0.01
204	0
205	0.02
206	0.01
207	0.01
208	0
209	0
210	0.01
211	0
212	0.03
213	0.01
214	0
215	0.03
216	0.01
217	0
218	0.29
219	0.12
220	0
221	0.01
222	0.26
223	0.01
224	0.01
225	0
226	0.02
227	0.34
228	0
229	0.02
230	0.14
231	0
232	0.12
233	0.12
234	0.14
235	0
236	0
237	0.01
238	0
239	0.06
240	0.01
241	0.01
242	0.97
243	0.01
244	0.01
245	0.01
246	0
247	0
248	0.01
249	0.01
250	0.02
251	0.13
252	0
253	0
254	0
255	0.56
256	0.03
257	0.01
258	0.01
259	0
260	0
261	0.01
262	0
263	0
264	0.02
265	0
266	0
267	0
268	0
269	0.07
270	0.03
271	0
272	0.01
273	0.01
274	0.05
275	0.01
276	0
277	0.03
278	0.01
279	0.01
280	0
281	0.06
282	0
283	0
284	0
285	0.01
286	0
287	0
288	0
289	0
290	0.01
291	0
292	0.01
293	0
294	0
295	0
296	0.02
297	0
298	0.02
299	0.91
300	0.01
301	0.02
302	0
303	0
304	0.03
305	0.01
306	0.02
307	0
308	0.01
309	0
310	0.15
311	0.01
312	0.01
313	0.03
314	0
315	0
316	0
317	0.01
318	0
319	0.01
320	0.02
321	0.01
322	0.01
323	0.02
324	0
325	0.02
326	0.07
327	0.03
328	0
329	0.03
330	0
331	0.03
332	0
333	0
334	0.31
335	0
336	0.01
337	0.02
338	0
339	0
340	0.03
341	0
342	0
343	0
344	0
345	0
346	0
347	0.08
348	0.01
349	0.04
350	0
351	0.02
352	0.05
353	0
354	0
355	0.01
356	0.02
357	0
358	0
359	0.02
360	0
361	0
362	0
363	0.01
364	0.05
365	0
366	0
367	0.02
368	0.02
369	0
370	0.04
371	0.01
372	0.07
373	0
374	0
375	0
376	0
377	0.03
378	0.02
379	0
380	0.09
381	0.01
382	0.01
383	0.07
384	0
385	0
386	0.03
387	0.01
388	0.02
389	0
390	0
391	0.01
392	0.01
393	0
394	0
395	0
396	0.01
397	0.07
398	0
399	0.02
400	0
401	0.05
402	0.05
403	0
404	0
405	0
406	0.01
407	0
408	0.05
409	0.01
410	0
411	0.01
412	0.01
413	0.03
414	0.35
415	0
416	0
417	0.16
418	0
419	0.02
420	0.03
421	0
422	0
423	0.06
424	0
425	0.01
426	0
427	0.03
428	0.06
429	0.17
430	0
431	0.06
432	0.43
433	0.04
434	0.01
435	0.01
436	0
437	0.01
438	0
439	0.01
440	0.04
441	0.01
442	0
443	0.02
444	0.01
445	0.01
446	0.03
447	0.01
448	0.02
449	0
450	0.01
451	0.01
452	0.06
453	0
454	0.07
455	0
456	0.01
457	0
458	0.02
459	0
460	0.08
461	0.25
462	0.06
463	0
464	0.25
465	0.01
466	0.06
467	0
468	0.02
469	0.66
470	0
471	0
472	0
473	0.01
474	0.01
475	0.06
476	0.14
477	0.02
478	0.02
479	0.04
480	0
481	0
482	0
483	0
484	0
485	0.03
486	0.04
487	0.04
488	0
489	0.01
490	0.01
491	0
492	0
493	0
494	0
495	0
496	0
497	0
498	0
499	0.01
500	0
501	0
502	0
503	0.01
504	0.04
505	0.02
506	0
507	0.02
508	0
509	0
510	0.09
511	0.01
512	0
513	0
514	0
515	0.04
516	0.02
517	0
518	0
519	0
520	0
521	0
522	0
523	0.03
524	0.09
525	0.18
526	0.03
527	0
528	0.01
529	0
530	0
531	0
532	0
533	0
534	0.05
535	0.04
536	0.01
537	0
538	0.01
539	0.12
540	0
541	0.08
542	0
543	0
544	0.02
545	0
546	0
547	0.07
548	0.26
549	0.28
550	0
551	0
552	0.01
553	0
554	0
555	0
556	0.01
557	0
558	0
559	0
560	0
561	0
562	0.06
563	0
564	0
565	0
566	0.04
567	0.24
568	0.1
569	0.01
570	0.11
571	0
572	0
573	0
574	0.02
575	0.01
576	0.01
577	0.04
578	0
579	0.04
580	0
581	0.14
582	0
583	0.02
584	0.02
585	0
586	0
587	0.35
588	0
589	0
590	0.02
591	0
592	0.01
593	0.02
594	0.02
595	0
596	0.03
597	0
598	0.05
599	0.65
600	0
601	0.01
602	0
603	0
604	0.06
605	0.22
606	0.03
607	0
608	0.01
609	0.01
610	0
611	0
612	0
613	0.03
614	0.01
615	0.05
616	0.01
617	0.02
618	0.88
619	0.12
620	0
621	0.03
622	0.01
623	0
624	0.01
625	0
626	0
627	0
628	0
629	0
630	0
631	0
632	0
633	0.01
634	0
635	0
636	0
637	0
638	0.06
639	0.04
640	0.02
641	0.01
642	0
643	0.01
644	0
645	0
646	0
647	0
648	0.01
649	0.12
650	0
651	0.01
652	0.01
653	0.01
654	0.32
655	0
656	0
657	0.02
658	0.26
659	0
660	0.36
661	0.06
662	0
663	0.01
664	0
665	0
666	0.08
667	0
668	0
669	0
670	0.06
671	0
672	0.28
673	0.01
674	0.18
675	0
676	0
677	0
678	0.03
679	0.03
680	0
681	0
682	0
683	0
684	0.01
685	0
686	0.01
687	0.01
688	0
689	0.01
690	0.14
691	0
692	0
693	0
694	0
695	0.05
696	0.98
697	0
698	0
699	0
700	0
701	0
702	0
703	0.01
704	0
705	0.04
706	0.01
707	0.01
708	0.01
709	0
710	0
711	0
712	0
713	0
714	0
715	0
716	0.01
717	0.04
718	0
719	0.34
720	0.01
721	0
722	0
723	0
724	0.02
725	0.04
726	0.02
727	0.06
728	0
729	0.01
730	0
731	0
732	0.36
733	0
734	0.01
735	0
736	0
737	0.01
738	0
739	0.01
740	0.81
741	0.01
742	0.07
743	0.01
744	0.2
745	0.06
746	0.03
747	0.04
748	0.06
749	0.02
750	0
751	0
752	0.2
753	0.06
754	0.01
755	0.02
756	0.09
757	0.01
758	0.01
759	0
760	0
761	0
762	0
763	0
764	0.06
765	0.01
766	0
767	0
768	0.02
769	0.04
770	0.09
771	0
772	0
773	0.03
774	0
775	0
776	0.02
777	0.02
778	0.01
779	0.02
780	0.01
781	0
782	0
783	0.07
784	0
785	0.04
786	0
787	0.03
788	0
789	0
790	0.01
791	0.01
792	0
793	0
794	0.41
795	0.05
796	0.07
797	0.01
798	0.05
799	0.05
800	0
801	0
802	0.01
803	0.03
804	0.17
805	0.01
806	0.18
807	0
808	0
809	0.01
810	0.01
811	0.01
812	0.01
813	0.01
814	0
815	0.02
816	0.01
817	0.04
818	0.02
819	0.05
820	0.01
821	0.01
822	0
823	0
824	0
825	0
826	0
827	0
828	0
829	0
830	0.13
831	0
832	0
833	0.02
834	0.06
835	0.02
836	0
837	0
838	0.02
839	0
840	0.11
841	0.01
842	0
843	0
844	0
845	0
846	0.01
847	0
848	0
849	0.44
850	0.09
851	0
852	0.07
853	0
854	0.01
855	0
856	0.01
857	0
858	0.03
859	0
860	0
861	0.01
862	0
863	0.01
864	0
865	0
866	0
867	0.12
868	0
869	0.02
870	0
871	0.03
872	0.02
873	0.01
874	0
875	0
876	0
877	0
878	0.09
879	0.04
880	0.01
881	0
882	0
883	0.07
884	0.03
885	0.14
886	0.09
887	0
888	0
889	0.01
890	0.05
891	0
892	0.01
893	0
894	0.04
895	0
896	0.11
897	0.07
898	0
899	0
900	0
901	0
902	0
903	0.01
904	0
905	0.03
906	0
907	0
908	0
909	0.01
910	0
911	0
912	0.01
913	0
914	0
915	0
916	0.13
917	0
918	0
919	0
920	0
921	0
922	0
923	0.64
924	0.18
925	0.01
926	0.01
927	0
928	0
929	0.02
930	0
931	0.01
932	0.01
933	0.01
934	0
935	0.02
936	0.02
937	0.17
938	0.01
939	0
940	0
941	0
942	0.01
943	0.01
944	0
945	0.01
946	0
947	0
948	0
949	0.02
950	0.06
951	0.03
952	0.02
953	0
954	0.02
955	0
956	0.27
957	0.01
958	0.01
959	0
960	0.01
961	0.16
962	0.06
963	0.02
964	0.02
965	0
966	0
967	0
968	0
969	0.02
970	0.01
971	0
972	0
973	0
974	0
975	0.01
976	0.3
977	0.01
978	0
979	0.02
980	0.02
981	0.01
982	0.02
983	0.01
984	0.03
985	0.02
986	0.01
987	0.01
988	0
989	0.14
990	0
991	0
992	0.01
993	0
994	0.03
995	0
996	0.01
997	0
998	0.01
999	0
1000	0.05
