# Supplementary material for: A Regularized MANOVA Test for Semicontinuous High‐Dimensional Data
Source: Biom J. 2025 Apr 29;67(3):e70054. doi: 10.1002/bimj.70054 (PMC12041841; doi:10.1002/bimj.70054)
Supplement: Supplementary file 1 — Supporting information [file BIMJ-67-e70054-s001.zip › Replicability/Results_CHEN/K2/H1_1-1/CHEN-H1_1-1-10-50-0.5-0.4.txt]

1	0.57
2	0.23
3	0.98
4	0.54
5	0.2
6	0.83
7	0.3
8	0.73
9	0.1
10	0.8
11	0.02
12	0.1
13	0.72
14	0
15	0.06
16	0.91
17	0.11
18	0.24
19	0.11
20	0.43
21	0
22	0.01
23	0.54
24	0.61
25	0.62
26	0.2
27	0.01
28	0.79
29	0.92
30	0.13
31	0.42
32	0.13
33	0.85
34	0.8
35	0.2
36	0.63
37	0.06
38	0.1
39	0.01
40	0.24
41	0
42	0.69
43	0.29
44	0.03
45	0.18
46	0.89
47	0.03
48	0.44
49	0.75
50	0.88
51	0.07
52	0.73
53	0.01
54	0.38
55	0
56	0.1
57	0.11
58	0.94
59	0.65
60	0.07
61	0.24
62	0
63	0.26
64	0.15
65	0.3
66	0.14
67	0.1
68	0.16
69	0
70	0.31
71	0.15
72	0
73	1
74	0.94
75	0.89
76	0.32
77	0.55
78	0.04
79	0.94
80	0.22
81	0.06
82	0.6
83	0.49
84	0.53
85	0.06
86	0.19
87	0.04
88	0.01
89	0.97
90	0.15
91	0.86
92	0.02
93	0.21
94	0.75
95	0.02
96	0.27
97	0.15
98	0.22
99	0.57
100	0.05
101	0.27
102	0.03
103	0.09
104	0.65
105	0.82
106	0.24
107	0.19
108	0.01
109	0.01
110	0.03
111	0
112	0.98
113	0.77
114	0.04
115	0.47
116	0.81
117	0.15
118	0.65
119	0.02
120	0.42
121	0.71
122	0.39
123	0.04
124	0.12
125	0.33
126	0.12
127	0.06
128	0.68
129	0.01
130	0.82
131	0
132	0.44
133	0.12
134	0.06
135	0.03
136	0.62
137	0.37
138	0.29
139	0.77
140	0.11
141	0.41
142	0.66
143	0.11
144	0.96
145	0.69
146	0.72
147	0.78
148	0.3
149	0.01
150	0.19
151	0.04
152	0.31
153	0.62
154	0.44
155	0.02
156	0.13
157	0.84
158	0.06
159	0.49
160	0.99
161	0.31
162	0.47
163	0.17
164	0
165	0.07
166	0.12
167	0.5
168	0.09
169	0.5
170	0.14
171	0.05
172	0.86
173	0.09
174	0.35
175	0.04
176	0.06
177	0.27
178	0.13
179	1
180	0.18
181	0.82
182	0.18
183	0.58
184	0.45
185	0.32
186	0.59
187	0.6
188	0.82
189	0.84
190	0.11
191	0.41
192	0.03
193	0.72
194	0.88
195	0.76
196	0.02
197	0.01
198	0.04
199	0.01
200	0.03
201	0.19
202	0.55
203	0.2
204	0.73
205	0.28
206	0.01
207	0.06
208	0.07
209	0.17
210	0.78
211	0.05
212	0.49
213	0.53
214	0.02
215	0.51
216	0.19
217	0.02
218	0.24
219	0.43
220	0.97
221	0.12
222	0.11
223	0.03
224	0.29
225	0.17
226	0.61
227	0.64
228	0.14
229	0.03
230	0.43
231	0.89
232	0.38
233	0.75
234	0.58
235	0.16
236	0.57
237	0.01
238	0.2
239	0.5
240	0.01
241	0.39
242	0.66
243	0.38
244	0.87
245	0.13
246	0
247	0.25
248	0.68
249	0.03
250	0.99
251	0.41
252	0.51
253	0.65
254	0.78
255	0.4
256	0.42
257	0.2
258	0.01
259	0.62
260	0.63
261	0.01
262	0.49
263	0.07
264	0.04
265	0.02
266	0.01
267	0.28
268	0.52
269	0.51
270	0.97
271	0.57
272	0.94
273	0.31
274	0.54
275	0.77
276	0.36
277	0.85
278	0.19
279	0.12
280	0.13
281	0.59
282	0.03
283	0.8
284	0.4
285	0.43
286	0.01
287	0.87
288	0.78
289	0.22
290	0.01
291	0
292	0.11
293	0.25
294	0.31
295	0.23
296	0.06
297	0.27
298	0
299	0.42
300	0.57
301	0.04
302	0
303	0.05
304	1
305	0.39
306	0.64
307	0.79
308	0.2
309	0.05
310	0.15
311	0.43
312	0.61
313	0.74
314	0.01
315	0.06
316	0
317	0.06
318	0.24
319	0.8
320	0.39
321	0.32
322	0.19
323	0.54
324	0
325	0.88
326	0.31
327	0.26
328	0.14
329	0.43
330	0.23
331	0.31
332	0.03
333	0.46
334	0.29
335	0.3
336	0.2
337	0.92
338	0
339	0.06
340	0.38
341	0.07
342	0.24
343	0.59
344	0.55
345	0.08
346	0.05
347	0.26
348	0.85
349	0.2
350	0
351	0
352	0.63
353	0.56
354	0
355	0.74
356	0.5
357	0.77
358	0.17
359	0.17
360	0.29
361	0.54
362	0.95
363	0.45
364	0.61
365	0.38
366	0.66
367	0.12
368	0.14
369	0.3
370	0.64
371	0.18
372	0.94
373	0.28
374	0.55
375	0.07
376	0.07
377	0.03
378	0.87
379	0.05
380	0.45
381	0.02
382	0.15
383	0.67
384	0.1
385	0.07
386	0.05
387	0.08
388	0.81
389	0.31
390	0.23
391	0.7
392	0.71
393	0.24
394	0.39
395	0.31
396	0.07
397	0.41
398	0.07
399	0.61
400	0.01
401	0.78
402	0.14
403	0.21
404	0.02
405	0.5
406	0.79
407	0
408	0.26
409	0.98
410	0.18
411	0.74
412	0.37
413	0.19
414	0.61
415	0.83
416	0.09
417	0.59
418	0.99
419	0.86
420	0.28
421	0.36
422	0.04
423	0.91
424	0.01
425	0.92
426	0.99
427	0.61
428	0
429	0.06
430	0.07
431	0.9
432	0.12
433	0.84
434	0.56
435	0.11
436	0.98
437	0.03
438	0.28
439	0.54
440	0.69
441	0.37
442	0.49
443	0.57
444	0
445	0.06
446	0.04
447	0.16
448	0.02
449	0.07
450	0.82
451	0.52
452	0.02
453	0.61
454	0.02
455	0.09
456	0.29
457	0.1
458	0.04
459	0.83
460	0.01
461	0.38
462	0.07
463	0.12
464	0.86
465	0.61
466	0.13
467	0.22
468	0.94
469	0.13
470	0.13
471	0.43
472	0.6
473	0.07
474	0.8
475	0.8
476	0.9
477	0.68
478	0.03
479	0.59
480	0.44
481	0.04
482	0.04
483	0.05
484	0.21
485	0.63
486	0.21
487	0.84
488	0.57
489	0.02
490	0.03
491	0.24
492	0.02
493	0.26
494	0.12
495	0.8
496	0.87
497	0.13
498	0.06
499	0.35
500	0.72
501	0.47
502	0.97
503	0.04
504	0.09
505	0.47
506	0.05
507	0.03
508	0.88
509	0.07
510	0.12
511	0.19
512	0.61
513	0.68
514	0.44
515	0.98
516	0.06
517	0.47
518	0.08
519	0.96
520	0.01
521	0.05
522	0.48
523	0.43
524	0.13
525	0.42
526	0.99
527	0.61
528	0.64
529	0.89
530	0
531	0.35
532	0.97
533	0.35
534	0
535	0.09
536	0.82
537	0
538	0.42
539	0.89
540	0.19
541	0.49
542	0.12
543	0.04
544	0.1
545	0.85
546	0.85
547	0.82
548	0.65
549	0.65
550	0.06
551	0.01
552	0.46
553	1
554	0.11
555	0.01
556	0.91
557	0.46
558	0.04
559	0
560	0.02
561	0.5
562	0.39
563	0.01
564	0.3
565	0.07
566	0.16
567	0.73
568	0.69
569	0.17
570	0.47
571	0
572	0.49
573	0.04
574	0.07
575	0.03
576	0.04
577	0.52
578	0.62
579	0.14
580	0.47
581	0.84
582	0.98
583	0.88
584	0.05
585	0.81
586	0.26
587	0.06
588	0.58
589	0.89
590	0.23
591	0.94
592	0.15
593	0.76
594	0.58
595	0.01
596	0.9
597	0.11
598	0.83
599	0.8
600	0.56
601	0.02
602	0.11
603	0.33
604	0.55
605	0.01
606	0.01
607	0.58
608	0.2
609	0.71
610	0.43
611	0.02
612	0.19
613	0.02
614	0.06
615	0.58
616	0.46
617	0.38
618	0
619	0.67
620	0.01
621	0.04
622	0.01
623	0.95
624	0
625	0.34
626	0.38
627	0.01
628	0
629	0
630	0.98
631	0.86
632	0.25
633	0.08
634	0.01
635	0.02
636	0.95
637	0.01
638	0.46
639	0.37
640	0.74
641	0.46
642	0.01
643	0.15
644	0.94
645	0.01
646	0.68
647	0.56
648	0.72
649	0.86
650	0.01
651	0.66
652	0.17
653	0.04
654	0.14
655	0.33
656	0.23
657	0.96
658	0.94
659	0.41
660	0.86
661	0.58
662	0
663	0.04
664	0.33
665	0.3
666	0.37
667	0.07
668	0.1
669	0.6
670	0.33
671	0.69
672	0.8
673	0.01
674	0.5
675	0.02
676	0.25
677	0.2
678	0.02
679	0.06
680	0.6
681	0.87
682	0.31
683	0.79
684	0.46
685	0.21
686	0.03
687	0.3
688	0.99
689	0.4
690	0.01
691	0.54
692	0
693	0.16
694	0.05
695	0.35
696	0.87
697	0.37
698	0
699	0.22
700	0.35
701	0.55
702	0.8
703	0.65
704	0.81
705	0.1
706	0.75
707	0.61
708	0.27
709	0.14
710	0.92
711	0.56
712	0.97
713	0.73
714	0.06
715	0
716	0.65
717	0.58
718	0.01
719	0.72
720	0.89
721	0.86
722	0.75
723	0
724	0.89
725	0.11
726	0.48
727	0.07
728	0.02
729	0.35
730	0.85
731	0.25
732	0.42
733	0.01
734	0.01
735	0.07
736	0.8
737	0.25
738	0.26
739	0.61
740	0.56
741	0.1
742	0.12
743	0.73
744	0.05
745	0.32
746	0.02
747	0.71
748	0.83
749	0.01
750	0.18
751	0.52
752	0.51
753	0.94
754	0.89
755	0
756	0.81
757	0.01
758	0.34
759	0.86
760	0
761	0.06
762	0.02
763	0.82
764	0.76
765	0.68
766	0.13
767	0.16
768	0.47
769	0.88
770	0.23
771	0.68
772	0.85
773	0.89
774	0.05
775	0.17
776	0.59
777	0.02
778	0.01
779	0.94
780	0.47
781	0.29
782	0.2
783	0.53
784	0
785	0.01
786	0.83
787	0.07
788	0.16
789	0.03
790	0.08
791	0.03
792	0.87
793	0.63
794	0.34
795	0.54
796	0.14
797	0.8
798	0.13
799	0.93
800	0.62
801	0.6
802	0
803	0.89
804	0.88
805	0.15
806	0.75
807	0.13
808	0.01
809	0.01
810	0.33
811	0.1
812	0.81
813	0.62
814	0.1
815	0.54
816	0.04
817	0
818	0.03
819	0.13
820	0.69
821	0
822	0.18
823	0.35
824	0.26
825	0
826	0.47
827	0.05
828	0.99
829	0.78
830	0.49
831	0.03
832	0.46
833	0.36
834	0.34
835	0
836	0.29
837	0.16
838	0.09
839	0.11
840	0.82
841	0.41
842	0.93
843	0.6
844	0.7
845	0
846	0.1
847	0.61
848	0.01
849	0.05
850	0.22
851	0.01
852	0.88
853	0
854	0.11
855	0.42
856	0.29
857	0.06
858	0.01
859	0.07
860	0.53
861	0.2
862	0.12
863	0.05
864	0.18
865	0.01
866	0
867	0.68
868	0.08
869	0.5
870	0.02
871	0.71
872	0.54
873	0.17
874	0.15
875	0.16
876	0.17
877	0.58
878	0.03
879	0.01
880	0.02
881	0.79
882	0.64
883	0.37
884	0.01
885	0.13
886	0.28
887	0.11
888	0.76
889	0.4
890	0.77
891	0.14
892	0.03
893	0.05
894	0.29
895	0.56
896	0.83
897	0.77
898	0.07
899	0
900	0.22
901	0.07
902	0.46
903	0.05
904	0.08
905	0
906	0.07
907	0.02
908	0.97
909	0.04
910	0.35
911	0.81
912	0.89
913	0.19
914	0
915	0.16
916	0.62
917	0.01
918	0.45
919	0.14
920	0.22
921	0.03
922	0
923	0.32
924	0.65
925	0.9
926	0.01
927	0.92
928	0.63
929	0
930	0.68
931	0.73
932	0.37
933	0.08
934	0.13
935	0.47
936	0.8
937	0.76
938	0.05
939	0.14
940	0.09
941	0.06
942	0.02
943	0.02
944	0
945	0.22
946	0.25
947	0.33
948	0.03
949	0.85
950	0.39
951	0.42
952	0.97
953	0.56
954	0.32
955	0.01
956	0.88
957	0.63
958	0.22
959	0.07
960	0.08
961	0.62
962	0.9
963	0.24
964	1
965	0.04
966	0.25
967	0.52
968	0.87
969	0.9
970	0.03
971	0.34
972	0
973	0.02
974	0.88
975	0.63
976	0.85
977	0.57
978	0.12
979	0.16
980	0.36
981	0.45
982	0.07
983	0.66
984	0.03
985	0.11
986	0.06
987	0.43
988	0.25
989	0
990	0.7
991	0.98
992	0.1
993	0.64
994	0
995	0
996	0.72
997	0.13
998	0.9
999	0.07
1000	0.75
