# Supplementary material for: A Regularized MANOVA Test for Semicontinuous High‐Dimensional Data
Source: Biom J. 2025 Apr 29;67(3):e70054. doi: 10.1002/bimj.70054 (PMC12041841; doi:10.1002/bimj.70054)
Supplement: Supplementary file 1 — Supporting information [file BIMJ-67-e70054-s001.zip › Replicability/Results_CHEN/K2/H1_1-1/CHEN-H1_1-1-10-50-0.5-0.txt]

1	0.24
2	0.13
3	1
4	0.59
5	0.2
6	0.93
7	0.23
8	0.64
9	0.3
10	0.8
11	0
12	0.04
13	0.27
14	0.04
15	0.01
16	0.79
17	0.08
18	0.11
19	0.06
20	0.45
21	0
22	0.34
23	0.42
24	0.45
25	0.78
26	0.24
27	0.21
28	0.7
29	1
30	0.23
31	0.48
32	0.23
33	0.8
34	0.65
35	0.16
36	0.66
37	0.03
38	0.04
39	0.02
40	0.09
41	0.01
42	0.67
43	0.44
44	0.01
45	0.02
46	0.89
47	0.1
48	0.35
49	0.72
50	0.85
51	0.02
52	0.6
53	0.01
54	0.34
55	0.01
56	0.18
57	0.11
58	0.96
59	0.46
60	0
61	0.31
62	0
63	0.49
64	0.07
65	0.23
66	0.14
67	0.05
68	0.08
69	0.02
70	0.35
71	0.26
72	0
73	1
74	0.94
75	0.72
76	0.28
77	0.67
78	0.02
79	0.94
80	0.11
81	0.15
82	0.62
83	0.38
84	0.31
85	0.07
86	0.1
87	0.07
88	0.04
89	0.94
90	0.28
91	0.86
92	0.03
93	0.46
94	0.59
95	0
96	0.05
97	0.34
98	0.28
99	0.59
100	0.08
101	0.27
102	0.04
103	0.11
104	0.42
105	0.82
106	0.13
107	0.28
108	0
109	0.01
110	0.03
111	0
112	0.98
113	0.63
114	0.11
115	0.63
116	0.57
117	0.19
118	0.66
119	0.16
120	0.31
121	0.72
122	0.39
123	0.04
124	0.09
125	0.37
126	0.14
127	0.03
128	0.54
129	0.01
130	0.91
131	0
132	0.24
133	0.05
134	0.28
135	0.07
136	0.54
137	0.61
138	0.35
139	0.75
140	0.18
141	0.32
142	0.84
143	0.25
144	0.96
145	0.86
146	0.73
147	0.79
148	0.19
149	0
150	0.52
151	0.04
152	0.36
153	0.65
154	0.32
155	0.06
156	0.14
157	0.84
158	0.09
159	0.47
160	0.99
161	0.35
162	0.58
163	0.01
164	0
165	0.37
166	0.62
167	0.45
168	0
169	0.09
170	0.12
171	0.02
172	0.86
173	0.12
174	0.54
175	0
176	0.03
177	0.12
178	0.14
179	1
180	0.12
181	0.81
182	0.06
183	0.4
184	0.46
185	0.57
186	0.66
187	0.73
188	0.82
189	0.84
190	0.03
191	0.68
192	0.01
193	0.62
194	0.82
195	0.75
196	0.01
197	0
198	0
199	0.05
200	0.01
201	0.54
202	0.59
203	0.27
204	0.68
205	0.48
206	0.04
207	0.04
208	0.13
209	0.17
210	0.47
211	0.02
212	0.24
213	0.57
214	0.01
215	0.55
216	0.12
217	0.05
218	0.24
219	0.52
220	0.59
221	0.16
222	0.06
223	0.06
224	0.44
225	0.21
226	0.21
227	0.68
228	0.15
229	0.02
230	0.32
231	0.89
232	0.26
233	0.83
234	0.42
235	0.8
236	0.82
237	0.01
238	0.29
239	0.59
240	0
241	0.06
242	0.65
243	0.47
244	0.85
245	0.05
246	0.02
247	0.49
248	0.81
249	0.05
250	0.95
251	0.24
252	0.61
253	0.46
254	0.73
255	0.3
256	0.33
257	0.09
258	0
259	0.53
260	0.66
261	0.04
262	0.68
263	0.03
264	0
265	0
266	0.08
267	0.4
268	0.31
269	0.57
270	0.77
271	0.79
272	0.93
273	0.16
274	0.51
275	0.44
276	0.56
277	0.75
278	0.91
279	0.06
280	0.04
281	0.63
282	0.12
283	0.83
284	0.19
285	0.29
286	0.06
287	0.67
288	0.81
289	0.18
290	0.02
291	0
292	0.35
293	0.06
294	0.52
295	0.05
296	0.05
297	0.36
298	0.05
299	0.55
300	0.35
301	0.11
302	0
303	0.43
304	1
305	0.44
306	0.55
307	0.79
308	0.26
309	0.06
310	0.26
311	0.08
312	0.79
313	0.65
314	0.01
315	0.04
316	0.03
317	0.05
318	0.45
319	0.83
320	0.26
321	0.4
322	0.14
323	0.84
324	0
325	0.88
326	0.35
327	0.31
328	0.08
329	0.42
330	0.04
331	0.62
332	0.08
333	0.58
334	0.22
335	0.21
336	0.05
337	0.94
338	0.21
339	0
340	0.36
341	0.16
342	0.24
343	0.49
344	0.59
345	0.03
346	0.2
347	0.43
348	0.78
349	0.14
350	0
351	0.02
352	0.8
353	0.69
354	0.01
355	0.74
356	0.49
357	0.78
358	0.22
359	0.35
360	0.15
361	0.4
362	0.82
363	0.52
364	0.42
365	0.46
366	0.91
367	0.03
368	0.08
369	0.09
370	0.79
371	0.27
372	0.95
373	0.74
374	0.79
375	0.07
376	0.03
377	0.07
378	0.9
379	0.07
380	0.62
381	0.01
382	0.16
383	0.82
384	0.09
385	0.05
386	0.22
387	0.01
388	0.79
389	0.27
390	0.25
391	0.84
392	0.74
393	0.12
394	0.41
395	0.23
396	0.2
397	0.39
398	0.12
399	0.54
400	0
401	0.78
402	0.74
403	0.21
404	0
405	0.16
406	0.79
407	0
408	0.59
409	0.94
410	0.09
411	0.7
412	0.41
413	0.37
414	0.54
415	0.83
416	0
417	0.35
418	0.89
419	0.85
420	0.19
421	0.4
422	0.03
423	0.91
424	0.01
425	0.84
426	1
427	0.27
428	0.03
429	0.07
430	0.11
431	0.9
432	0.38
433	0.82
434	0.46
435	0.16
436	0.91
437	0.05
438	0.24
439	0.39
440	0.8
441	0.26
442	0.29
443	0.6
444	0.02
445	0.04
446	0.03
447	0.11
448	0.03
449	0.09
450	0.76
451	0.25
452	0.04
453	0.91
454	0.17
455	0.15
456	0.33
457	0.09
458	0.06
459	0.85
460	0.12
461	0.37
462	0.01
463	0.42
464	0.55
465	0.53
466	0.05
467	0.07
468	0.93
469	0.24
470	0.12
471	0.3
472	0.56
473	0.2
474	0.74
475	0.97
476	0.86
477	0.68
478	0.14
479	0.31
480	0.67
481	0.03
482	0.03
483	0.14
484	0.69
485	0.78
486	0.19
487	0.66
488	0.58
489	0.02
490	0
491	0.07
492	0.04
493	0.21
494	0.39
495	0.8
496	0.66
497	0.05
498	0.03
499	0.3
500	0.65
501	0.56
502	0.89
503	0
504	0.14
505	0.49
506	0.04
507	0.02
508	0.86
509	0.11
510	0.12
511	0.2
512	0.83
513	0.49
514	0.34
515	0.98
516	0.12
517	0.33
518	0.17
519	0.93
520	0.01
521	0.03
522	0.46
523	0.37
524	0.19
525	0.23
526	0.87
527	0.63
528	0.6
529	0.98
530	0.03
531	0.47
532	0.96
533	0.27
534	0
535	0
536	0.95
537	0
538	0.27
539	0.86
540	0.23
541	0.39
542	0.15
543	0.13
544	0.04
545	0.85
546	0.85
547	0.85
548	0.59
549	0.75
550	0.18
551	0.05
552	0.2
553	1
554	0.06
555	0.02
556	0.73
557	0.47
558	0.06
559	0.02
560	0.01
561	0.37
562	0.35
563	0.01
564	0.3
565	0.39
566	0.26
567	0.39
568	0.69
569	0.29
570	0.32
571	0
572	0.33
573	0.01
574	0.01
575	0.06
576	0.04
577	0.44
578	0.77
579	0.02
580	0.25
581	0.74
582	0.73
583	0.88
584	0.02
585	0.73
586	0.32
587	0.01
588	0.68
589	0.9
590	0.44
591	0.91
592	0.16
593	0.71
594	0.68
595	0
596	0.65
597	0.01
598	0.92
599	0.62
600	0.54
601	0.03
602	0.1
603	0.1
604	0.82
605	0.19
606	0.01
607	0.41
608	0.05
609	0.86
610	0.67
611	0.06
612	0.12
613	0.01
614	0.39
615	0.16
616	0.86
617	0.68
618	0.18
619	0.91
620	0.01
621	0.03
622	0
623	0.95
624	0.02
625	0.37
626	0.35
627	0.05
628	0.02
629	0.11
630	0.66
631	0.85
632	0.35
633	0.04
634	0
635	0.02
636	0.95
637	0.03
638	0.28
639	0.46
640	0.65
641	0.27
642	0.01
643	0.04
644	0.94
645	0.02
646	0.68
647	0.67
648	0.87
649	0.86
650	0.05
651	0.64
652	0.25
653	0.1
654	0.2
655	0.28
656	0.36
657	0.96
658	0.94
659	0.43
660	0.86
661	0.76
662	0
663	0.04
664	0.42
665	0.37
666	0.38
667	0.02
668	0.1
669	0.71
670	0.3
671	0.62
672	0.67
673	0
674	0.47
675	0.03
676	0.14
677	0.52
678	0.07
679	0.28
680	0.6
681	0.84
682	0.38
683	0.77
684	0.6
685	0.47
686	0.18
687	0.55
688	0.99
689	0.3
690	0.07
691	0.48
692	0
693	0.11
694	0.06
695	0.31
696	0.81
697	0.19
698	0.05
699	0.12
700	0.81
701	0.65
702	0.74
703	0.31
704	0.77
705	0.04
706	0.8
707	0.65
708	0.23
709	0.14
710	0.92
711	0.81
712	0.92
713	0.64
714	0.01
715	0
716	0.51
717	0.63
718	0.01
719	0.62
720	0.77
721	0.86
722	0.66
723	0
724	0.89
725	0.19
726	0.47
727	0.38
728	0.08
729	0.41
730	0.78
731	0.19
732	0.34
733	0
734	0
735	0.28
736	0.12
737	0.28
738	0.22
739	0.53
740	0.48
741	0.02
742	0.14
743	0.72
744	0.01
745	0.16
746	0.03
747	0.42
748	0.96
749	0.05
750	0.14
751	0.56
752	0.59
753	0.95
754	0.89
755	0.06
756	0.67
757	0.12
758	0.37
759	0.72
760	0.02
761	0.05
762	0.01
763	0.97
764	0.89
765	0.57
766	0.04
767	0.07
768	0.38
769	0.73
770	0.26
771	0.72
772	0.73
773	0.89
774	0.17
775	0.58
776	0.36
777	0.1
778	0.07
779	0.81
780	0.66
781	0.18
782	0.22
783	0.07
784	0
785	0
786	0.93
787	0.02
788	0.02
789	0.13
790	0.08
791	0
792	0.92
793	0.66
794	0.34
795	0.24
796	0.24
797	0.78
798	0.16
799	0.93
800	0.06
801	0.73
802	0
803	0.84
804	0.72
805	0.11
806	0.63
807	0.2
808	0.01
809	0.03
810	0.23
811	0.08
812	0.29
813	0.38
814	0.08
815	0.38
816	0.15
817	0
818	0.04
819	0.04
820	0.56
821	0.01
822	0.49
823	0.53
824	0.14
825	0.2
826	0.4
827	0.01
828	0.95
829	0.78
830	0.39
831	0.06
832	0.65
833	0.21
834	0.42
835	0.1
836	0.02
837	0.33
838	0.05
839	0.25
840	0.82
841	0.5
842	0.84
843	0.13
844	0.72
845	0.04
846	0.08
847	0.56
848	0
849	0.29
850	0.39
851	0.02
852	0.87
853	0.02
854	0.09
855	0.7
856	0.32
857	0.12
858	0.3
859	0.07
860	0.71
861	0.28
862	0.07
863	0
864	0.18
865	0.06
866	0
867	0.64
868	0.03
869	0.44
870	0
871	0.64
872	0.35
873	0.19
874	0.1
875	0.21
876	0.07
877	0.54
878	0
879	0.04
880	0.05
881	0.69
882	0.4
883	0.33
884	0.01
885	0.15
886	0.31
887	0.16
888	0.76
889	0.28
890	0.89
891	0.18
892	0.11
893	0.04
894	0.36
895	0.26
896	0.87
897	0.2
898	0.06
899	0.02
900	0.1
901	0.39
902	0.67
903	0.07
904	0.05
905	0.04
906	0.02
907	0.03
908	0.97
909	0.1
910	0.65
911	0.66
912	0.91
913	0.09
914	0
915	0.17
916	0.22
917	0
918	0.75
919	0.04
920	0.15
921	0.01
922	0
923	0.18
924	0.6
925	0.95
926	0
927	0.92
928	0.44
929	0
930	0.77
931	0.37
932	0.1
933	0.07
934	0.21
935	0.48
936	0.89
937	0.92
938	0.1
939	0.7
940	0.01
941	0.01
942	0
943	0.04
944	0.01
945	0.08
946	0.33
947	0.48
948	0.04
949	0.85
950	0.51
951	0.56
952	0.85
953	0.48
954	0.12
955	0.01
956	0.79
957	0.65
958	0.23
959	0.18
960	0
961	0.52
962	0.9
963	0.24
964	0.97
965	0.04
966	0.25
967	0.51
968	0.87
969	0.9
970	0.01
971	0.51
972	0.04
973	0.03
974	0.89
975	0.8
976	0.82
977	0.52
978	0.44
979	0.03
980	0.44
981	0.69
982	0.07
983	0.64
984	0.03
985	0.06
986	0.06
987	0.35
988	0.2
989	0.06
990	0.7
991	0.71
992	0.09
993	0.37
994	0.06
995	0
996	0.72
997	0.49
998	0.92
999	0
1000	0.73
