# Supplementary material for: A Regularized MANOVA Test for Semicontinuous High‐Dimensional Data
Source: Biom J. 2025 Apr 29;67(3):e70054. doi: 10.1002/bimj.70054 (PMC12041841; doi:10.1002/bimj.70054)
Supplement: Supplementary file 1 — Supporting information [file BIMJ-67-e70054-s001.zip › Replicability/Results_CHEN/K2/H1_1-1/CHEN-H1_1-1-20-100-0.2-0.4.txt]

1	0.15
2	0.17
3	0.02
4	0.21
5	0.13
6	0
7	0.08
8	0.23
9	0
10	0.1
11	0
12	0.04
13	0.93
14	0.04
15	0
16	0.52
17	0.25
18	0
19	0
20	0.96
21	0.16
22	0.04
23	0.17
24	0
25	0.06
26	0
27	0
28	0.13
29	0.01
30	0.03
31	0.64
32	0.06
33	0
34	0.46
35	0.12
36	0.05
37	0
38	0.02
39	0
40	0.94
41	0.02
42	0.44
43	0
44	0.94
45	0.11
46	0
47	0.32
48	0.03
49	0
50	0
51	0
52	0.23
53	0.1
54	0.24
55	0.96
56	0.06
57	0.13
58	0
59	0
60	0.01
61	0
62	0.48
63	0.12
64	0
65	0.05
66	0.02
67	0
68	0.37
69	0.12
70	0
71	0.09
72	0.76
73	0.28
74	0.17
75	0.01
76	0
77	0.05
78	0
79	0.23
80	0.55
81	0.03
82	0
83	0.07
84	0.01
85	0.99
86	0.13
87	0.01
88	0.04
89	0.85
90	0.18
91	0
92	0.02
93	0
94	0.03
95	0
96	0.08
97	0.02
98	0.07
99	0.55
100	0
101	0.01
102	0.81
103	0
104	0.03
105	0.07
106	0.69
107	0.34
108	0
109	0
110	0
111	0
112	0.01
113	0.09
114	0.08
115	0.12
116	0
117	0
118	0.36
119	0
120	0.06
121	0.02
122	0.03
123	0
124	0.01
125	0.54
126	0.76
127	0.01
128	0.1
129	0
130	0.1
131	0.19
132	0.42
133	0.92
134	0.04
135	0.9
136	0
137	0.01
138	0
139	0
140	0.01
141	0.03
142	0
143	0.75
144	0.01
145	0.04
146	0.48
147	0
148	0.42
149	0.12
150	0
151	0.15
152	0.18
153	0.1
154	0.17
155	0
156	0.08
157	0.24
158	0
159	0.52
160	0.29
161	0.11
162	0.66
163	0
164	0.16
165	0
166	0
167	0.01
168	0.67
169	0
170	0.02
171	0.2
172	0.02
173	0.01
174	0.12
175	0.01
176	0.23
177	0.57
178	0.09
179	0.02
180	0
181	0.31
182	0.9
183	0
184	0
185	0
186	0.59
187	0
188	0.46
189	0.19
190	0.08
191	0
192	0.23
193	0.26
194	0
195	0.04
196	0
197	0.01
198	0
199	0.12
200	0
201	0
202	0.14
203	0
204	0.17
205	0.05
206	0
207	0.02
208	0.1
209	0.52
210	0.02
211	0
212	0.65
213	0.14
214	0.01
215	0
216	0
217	0.08
218	0.07
219	0
220	0.86
221	0.02
222	0.01
223	0.03
224	0
225	0.02
226	0
227	0.11
228	0.03
229	0.18
230	0.79
231	0.06
232	0.28
233	0.01
234	0.22
235	0
236	0.07
237	0.09
238	0.08
239	0.11
240	0.07
241	0
242	0
243	0.07
244	0
245	0.01
246	0.59
247	0.14
248	0.11
249	0
250	0.02
251	0.51
252	0
253	0.01
254	0.13
255	0.47
256	0.58
257	0.46
258	0.29
259	0.77
260	0
261	0
262	0.76
263	0.04
264	0.01
265	0
266	0.15
267	0.2
268	0
269	0.59
270	0
271	0.86
272	0.23
273	0.22
274	0
275	0.79
276	0
277	0.27
278	0
279	0
280	0.01
281	0.03
282	0
283	0
284	0.21
285	0
286	0.26
287	0.01
288	0.01
289	0.06
290	0.52
291	0.03
292	0.01
293	0.11
294	0.31
295	0.55
296	0.72
297	0
298	0.23
299	0.2
300	0.18
301	0.15
302	0.14
303	0.94
304	0
305	0.15
306	0.32
307	0.02
308	0.1
309	0
310	0.92
311	0.06
312	0
313	0.24
314	0
315	0
316	0.02
317	0.13
318	0.2
319	0
320	0.84
321	0.97
322	0
323	0.09
324	0.05
325	0
326	0.17
327	0.08
328	0.1
329	0.01
330	0.88
331	0.66
332	0.47
333	0.21
334	0
335	0.06
336	0.01
337	0.03
338	0
339	0.01
340	0.05
341	0
342	0
343	0
344	0.01
345	0.06
346	0.62
347	0
348	0.54
349	0.27
350	0.09
351	0
352	0.01
353	0.01
354	0.02
355	0.05
356	0
357	0.14
358	0.08
359	0
360	0.15
361	0.01
362	0.39
363	0.13
364	0
365	0
366	0.05
367	0.08
368	0
369	0.21
370	0.17
371	0.01
372	0.27
373	0
374	0.01
375	0.45
376	0.09
377	0.14
378	0
379	0.01
380	0
381	0.01
382	0.02
383	0.01
384	0.1
385	0.14
386	0.02
387	0
388	0.07
389	0.02
390	0.03
391	0.12
392	0
393	0
394	0
395	0
396	0
397	0.01
398	0
399	0.25
400	0.02
401	0
402	0.38
403	0.34
404	0.02
405	0
406	0.01
407	0.08
408	0.01
409	0.98
410	0
411	0.43
412	0
413	0.06
414	0.49
415	0.01
416	0.96
417	0.01
418	0.39
419	0.37
420	0.26
421	0
422	0.06
423	0.02
424	0.01
425	0.14
426	0
427	0
428	0
429	0.01
430	0
431	0.01
432	0
433	0
434	0.09
435	0.02
436	0
437	0.01
438	0.36
439	0.01
440	0.76
441	0
442	0
443	0
444	0.81
445	0.19
446	0.04
447	0.89
448	0.02
449	0.1
450	0
451	0
452	0
453	0.02
454	0
455	0.02
456	0.02
457	0.41
458	0
459	0.15
460	0
461	0.04
462	0.02
463	0
464	0
465	0.02
466	0.33
467	0.08
468	0
469	0
470	0.08
471	0.01
472	0.15
473	0.11
474	0.01
475	0.84
476	0.01
477	0.01
478	0
479	0.1
480	0.01
481	0
482	0.01
483	0
484	0.04
485	0.01
486	0
487	0.93
488	0
489	0.02
490	0
491	0
492	0
493	0.02
494	0
495	0.32
496	0.16
497	0
498	0.13
499	0.17
500	0
501	0
502	0
503	0
504	0.05
505	0.03
506	0.04
507	0.04
508	0
509	0.33
510	0.02
511	0
512	0.28
513	0.02
514	0.19
515	0.02
516	0
517	0.85
518	0.08
519	0.39
520	0
521	0.01
522	0.08
523	0.01
524	0.01
525	0
526	0.32
527	0.63
528	0.12
529	0.47
530	0.04
531	0.05
532	0.2
533	0.04
534	0.19
535	0
536	0.15
537	0.2
538	0.03
539	0.06
540	0.32
541	0.04
542	0.04
543	0
544	0
545	0
546	0.26
547	0.04
548	0.09
549	0
550	0
551	0.06
552	0
553	0
554	0.34
555	0
556	0.02
557	0.49
558	0.02
559	0
560	0.09
561	0.58
562	0
563	0.14
564	0.85
565	0.22
566	0.9
567	0.14
568	0.71
569	0
570	0
571	0.16
572	0.33
573	0
574	0.01
575	0.02
576	0.07
577	0.04
578	0.03
579	0.3
580	0.07
581	0.06
582	0.01
583	0
584	0
585	0
586	0.04
587	0.17
588	0.01
589	0.02
590	0
591	0
592	0
593	0.26
594	0
595	0.02
596	0.14
597	0
598	0.14
599	0.05
600	0.02
601	0.39
602	0.09
603	0
604	0.01
605	0
606	0.01
607	0.01
608	0.35
609	0.01
610	0
611	0.38
612	0.52
613	0.5
614	0.23
615	0.1
616	0
617	0
618	0.01
619	0.02
620	0.36
621	0
622	0.03
623	0.24
624	0
625	0.91
626	0.35
627	0.08
628	0.21
629	0.03
630	0.1
631	0.17
632	0.71
633	0.05
634	0.08
635	0.13
636	0
637	0
638	0.03
639	0.12
640	0.03
641	0.16
642	0.01
643	0.37
644	0
645	0.45
646	0.09
647	0
648	0
649	0.07
650	0.76
651	0.01
652	0.08
653	0.3
654	0.07
655	0.01
656	0.01
657	0.21
658	0.6
659	0
660	0.06
661	0
662	0
663	0
664	0
665	0
666	0.46
667	0.01
668	0
669	0.01
670	0
671	0.37
672	0.15
673	0.03
674	0.77
675	0
676	0.02
677	0.14
678	0.18
679	0
680	0.04
681	0.01
682	0.01
683	0.01
684	0
685	0.09
686	0.1
687	0
688	0.11
689	0.46
690	0.01
691	0.01
692	0.72
693	0.03
694	0
695	0.09
696	0.12
697	0.09
698	0.03
699	0
700	0.02
701	0.07
702	0.04
703	0
704	0
705	0
706	0
707	0.01
708	0
709	0.03
710	0.02
711	0.81
712	0.11
713	0
714	0
715	0.19
716	0.03
717	0.06
718	0.15
719	0.65
720	0
721	0.42
722	0.17
723	0.43
724	0.01
725	0.19
726	0.29
727	0.17
728	0.01
729	0.01
730	0.3
731	0.01
732	0.02
733	0.01
734	0
735	0.19
736	0
737	0
738	0
739	0
740	0
741	0
742	0.03
743	0.57
744	0.24
745	0
746	0.05
747	0
748	0.41
749	0
750	0.01
751	0.29
752	0.05
753	0
754	0.07
755	0.12
756	0
757	0.08
758	0.15
759	0.41
760	0.32
761	0.06
762	0.21
763	0
764	0.56
765	0.26
766	0.99
767	0
768	0.33
769	0.38
770	0.24
771	0
772	0.4
773	0
774	0.01
775	0
776	0.01
777	0.03
778	0
779	0.15
780	0
781	0.1
782	0.43
783	0.01
784	0
785	0.06
786	0.46
787	0
788	0
789	0.54
790	0.58
791	0.03
792	0.03
793	0
794	0
795	0.08
796	0
797	0
798	0.01
799	0
800	0
801	0.04
802	0
803	0
804	0.58
805	0.61
806	0.04
807	0.13
808	0.11
809	0
810	0
811	0
812	0
813	0.01
814	0.35
815	0.92
816	0.12
817	0.04
818	0.25
819	0.11
820	0.11
821	0.45
822	0.02
823	0
824	0
825	0
826	0.54
827	0
828	0.18
829	0.09
830	0
831	0
832	0.52
833	0
834	0.8
835	0
836	0
837	0
838	0
839	0.02
840	0.21
841	0.38
842	0.01
843	0
844	0.15
845	0.33
846	0.69
847	0.3
848	0.04
849	0.48
850	0.19
851	0
852	0.04
853	0.04
854	0.06
855	0
856	0.29
857	0.1
858	0.02
859	0.01
860	0.02
861	0.93
862	0
863	0.01
864	0
865	0
866	0.4
867	0
868	0.22
869	0.02
870	0
871	0.2
872	0.15
873	0.01
874	0.16
875	0.15
876	0
877	0.04
878	0.01
879	0
880	0
881	0
882	0
883	0
884	0.08
885	0.08
886	0.42
887	0.71
888	0.74
889	0.51
890	0.01
891	0
892	0.08
893	0
894	0
895	0
896	0.05
897	0.21
898	0
899	0
900	0.06
901	0
902	0.49
903	0
904	0.04
905	0.43
906	0.13
907	0.08
908	0.04
909	0
910	0.83
911	0.01
912	0.49
913	0.01
914	0.01
915	0.81
916	0.02
917	0.03
918	0
919	0.28
920	0
921	0
922	0.02
923	0.06
924	0.01
925	0.11
926	0
927	0.01
928	0
929	0.08
930	0.19
931	0
932	0
933	0
934	0.9
935	0.01
936	0.17
937	0.01
938	0.15
939	0
940	0
941	0.08
942	0.95
943	0.28
944	0.18
945	0.9
946	0
947	0.07
948	0.01
949	0.97
950	0.13
951	0.19
952	0
953	0.25
954	0
955	0
956	0.04
957	0
958	0
959	0
960	0.01
961	0
962	0.16
963	0
964	0.53
965	0.1
966	0.37
967	0
968	0
969	0
970	0.83
971	0
972	0
973	0.01
974	0.1
975	0.01
976	0.02
977	0.68
978	0
979	0.21
980	0.04
981	0.02
982	0.11
983	0.63
984	0.07
985	0
986	0.03
987	0.23
988	0.33
989	0
990	0
991	0.01
992	0
993	0.02
994	0.3
995	0.13
996	0
997	0
998	0.01
999	0
1000	0.24
