# Supplementary material for: A Regularized MANOVA Test for Semicontinuous High‐Dimensional Data
Source: Biom J. 2025 Apr 29;67(3):e70054. doi: 10.1002/bimj.70054 (PMC12041841; doi:10.1002/bimj.70054)
Supplement: Supplementary file 1 — Supporting information [file BIMJ-67-e70054-s001.zip › Replicability/Results_CHEN/K2/H1_1-1/CHEN-H1_1-1-20-100-0.2-0.txt]

1	0
2	0
3	0
4	0
5	0
6	0
7	0
8	0.01
9	0
10	0.01
11	0
12	0
13	0.44
14	0
15	0
16	0.23
17	0.02
18	0
19	0
20	0.32
21	0
22	0.05
23	0
24	0
25	0
26	0
27	0
28	0
29	0
30	0
31	0.02
32	0
33	0
34	0.02
35	0
36	0
37	0
38	0
39	0
40	0.58
41	0
42	0.1
43	0
44	0.12
45	0
46	0
47	0.03
48	0
49	0
50	0
51	0
52	0.01
53	0
54	0
55	0.47
56	0
57	0
58	0
59	0
60	0
61	0
62	0
63	0.02
64	0
65	0
66	0.03
67	0
68	0.25
69	0.03
70	0.01
71	0.12
72	0.44
73	0.02
74	0.01
75	0
76	0
77	0
78	0
79	0.14
80	0.09
81	0
82	0
83	0.02
84	0
85	0.96
86	0
87	0
88	0.01
89	0.36
90	0
91	0
92	0
93	0
94	0
95	0
96	0.02
97	0
98	0.03
99	0.05
100	0
101	0.01
102	0.18
103	0
104	0.05
105	0.3
106	0.28
107	0
108	0
109	0
110	0
111	0
112	0
113	0.03
114	0.04
115	0.03
116	0
117	0
118	0.02
119	0
120	0
121	0
122	0
123	0
124	0
125	0.23
126	0.01
127	0
128	0
129	0
130	0.02
131	0.03
132	0.17
133	0.51
134	0
135	0.45
136	0
137	0.02
138	0
139	0
140	0
141	0
142	0
143	0.06
144	0
145	0.03
146	0.03
147	0
148	0.12
149	0
150	0
151	0.06
152	0.08
153	0
154	0
155	0
156	0.02
157	0
158	0.01
159	0
160	0
161	0
162	0.02
163	0
164	0
165	0
166	0
167	0
168	0.86
169	0
170	0
171	0
172	0
173	0
174	0.01
175	0.02
176	0
177	0.08
178	0.01
179	0
180	0
181	0.08
182	0.38
183	0.01
184	0
185	0.04
186	0.1
187	0
188	0.33
189	0
190	0
191	0
192	0.01
193	0.01
194	0
195	0
196	0
197	0
198	0
199	0
200	0
201	0
202	0
203	0
204	0
205	0.02
206	0
207	0
208	0
209	0.03
210	0
211	0
212	0.03
213	0
214	0
215	0
216	0
217	0.06
218	0
219	0
220	0
221	0
222	0
223	0.01
224	0
225	0.13
226	0
227	0.1
228	0.02
229	0
230	0.28
231	0
232	0.1
233	0.04
234	0
235	0
236	0.21
237	0.03
238	0
239	0.33
240	0
241	0
242	0.03
243	0
244	0
245	0
246	0.02
247	0
248	0.01
249	0
250	0
251	0.24
252	0
253	0
254	0
255	0
256	0.41
257	0
258	0.02
259	0.09
260	0
261	0
262	0.35
263	0.01
264	0.05
265	0
266	0
267	0
268	0
269	0.02
270	0
271	0.13
272	0.23
273	0.02
274	0
275	0.12
276	0
277	0.01
278	0
279	0.02
280	0
281	0.01
282	0
283	0
284	0.05
285	0.01
286	0.02
287	0
288	0.01
289	0
290	0.3
291	0.08
292	0
293	0.08
294	0.12
295	0.15
296	0.32
297	0
298	0.02
299	0
300	0
301	0
302	0.02
303	0.62
304	0
305	0
306	0.25
307	0.04
308	0.17
309	0
310	0.54
311	0.01
312	0
313	0
314	0
315	0
316	0
317	0.01
318	0
319	0
320	0.64
321	0.56
322	0
323	0.08
324	0.03
325	0
326	0
327	0
328	0
329	0
330	0.14
331	0.55
332	0.03
333	0.02
334	0
335	0
336	0.02
337	0.01
338	0
339	0
340	0.26
341	0
342	0
343	0
344	0
345	0
346	0.25
347	0
348	0.12
349	0
350	0.07
351	0
352	0
353	0
354	0
355	0
356	0
357	0.01
358	0
359	0
360	0.02
361	0
362	0.08
363	0.02
364	0
365	0
366	0
367	0
368	0
369	0.07
370	0
371	0
372	0.02
373	0
374	0.01
375	0
376	0.02
377	0.03
378	0
379	0
380	0
381	0
382	0
383	0.06
384	0.01
385	0
386	0
387	0
388	0.08
389	0
390	0
391	0
392	0
393	0
394	0
395	0
396	0
397	0
398	0
399	0
400	0.01
401	0
402	0.68
403	0.02
404	0
405	0
406	0
407	0
408	0.08
409	0.69
410	0
411	0.15
412	0
413	0.04
414	0.08
415	0.01
416	0.78
417	0
418	0.16
419	0.04
420	0
421	0
422	0
423	0
424	0
425	0.11
426	0
427	0
428	0
429	0
430	0
431	0
432	0
433	0
434	0
435	0
436	0
437	0
438	0.05
439	0
440	0.29
441	0
442	0
443	0.01
444	0.39
445	0.43
446	0
447	0.1
448	0
449	0
450	0
451	0
452	0
453	0
454	0
455	0
456	0.01
457	0.06
458	0
459	0
460	0
461	0
462	0
463	0
464	0
465	0
466	0
467	0.08
468	0
469	0
470	0
471	0
472	0.08
473	0.03
474	0
475	0.13
476	0
477	0
478	0
479	0.1
480	0
481	0
482	0
483	0
484	0
485	0
486	0
487	0.81
488	0
489	0
490	0
491	0
492	0
493	0
494	0
495	0.07
496	0.01
497	0
498	0.03
499	0
500	0.03
501	0
502	0
503	0
504	0
505	0.01
506	0
507	0
508	0
509	0.01
510	0.4
511	0
512	0.02
513	0
514	0.06
515	0
516	0
517	0.35
518	0.12
519	0.01
520	0
521	0.02
522	0
523	0
524	0
525	0
526	0
527	0.33
528	0.01
529	0.33
530	0
531	0
532	0
533	0
534	0
535	0
536	0.43
537	0.02
538	0.04
539	0.01
540	0.19
541	0
542	0
543	0
544	0
545	0
546	0.01
547	0
548	0.02
549	0
550	0
551	0.05
552	0
553	0
554	0
555	0
556	0.01
557	0.08
558	0.01
559	0
560	0.12
561	0
562	0.02
563	0.01
564	0.16
565	0.02
566	0.03
567	0.01
568	0.49
569	0
570	0
571	0.02
572	0
573	0
574	0
575	0
576	0
577	0.15
578	0
579	0
580	0
581	0
582	0
583	0
584	0.37
585	0.03
586	0.02
587	0.01
588	0
589	0.03
590	0
591	0
592	0
593	0.03
594	0.01
595	0.05
596	0
597	0
598	0.13
599	0
600	0
601	0.39
602	0.03
603	0
604	0
605	0
606	0.05
607	0.01
608	0.09
609	0
610	0
611	0.02
612	0.08
613	0
614	0
615	0.32
616	0
617	0
618	0.01
619	0
620	0.01
621	0
622	0.05
623	0
624	0.01
625	0.82
626	0.05
627	0
628	0.1
629	0.01
630	0
631	0
632	0.03
633	0
634	0
635	0
636	0
637	0
638	0
639	0
640	0.02
641	0
642	0
643	0.01
644	0
645	0.06
646	0
647	0
648	0
649	0
650	0.37
651	0
652	0
653	0
654	0.03
655	0
656	0
657	0.06
658	0.07
659	0
660	0
661	0
662	0
663	0
664	0
665	0
666	0.05
667	0
668	0
669	0
670	0
671	0
672	0.01
673	0
674	0.01
675	0
676	0.02
677	0.02
678	0.08
679	0
680	0
681	0
682	0
683	0
684	0
685	0.02
686	0
687	0
688	0.01
689	0
690	0
691	0
692	0.26
693	0
694	0
695	0.13
696	0
697	0.04
698	0
699	0
700	0
701	0.04
702	0
703	0
704	0
705	0
706	0
707	0
708	0
709	0.01
710	0
711	0.95
712	0
713	0
714	0
715	0
716	0.03
717	0.02
718	0.05
719	0.4
720	0
721	0.13
722	0
723	0.14
724	0
725	0
726	0
727	0
728	0.07
729	0.01
730	0.12
731	0
732	0
733	0
734	0
735	0
736	0
737	0
738	0
739	0
740	0
741	0
742	0
743	0
744	0
745	0
746	0
747	0
748	0.02
749	0
750	0
751	0
752	0
753	0
754	0
755	0.11
756	0
757	0
758	0.01
759	0.06
760	0.03
761	0
762	0.02
763	0
764	0
765	0
766	0.88
767	0
768	0.06
769	0.03
770	0.05
771	0
772	0.05
773	0
774	0
775	0
776	0
777	0
778	0
779	0
780	0
781	0
782	0.03
783	0
784	0.03
785	0.29
786	0
787	0
788	0
789	0.17
790	0.39
791	0
792	0
793	0
794	0
795	0.01
796	0
797	0
798	0
799	0
800	0
801	0
802	0
803	0
804	0.67
805	0.02
806	0.03
807	0.01
808	0
809	0
810	0
811	0
812	0
813	0
814	0.07
815	0.32
816	0
817	0
818	0
819	0
820	0.01
821	0.01
822	0
823	0
824	0
825	0
826	0.24
827	0
828	0.01
829	0
830	0
831	0
832	0.27
833	0
834	0.01
835	0
836	0
837	0
838	0
839	0
840	0
841	0.02
842	0
843	0
844	0
845	0
846	0.39
847	0
848	0
849	0
850	0
851	0
852	0
853	0.02
854	0
855	0.02
856	0.1
857	0.25
858	0
859	0.01
860	0
861	0.83
862	0
863	0
864	0
865	0
866	0.01
867	0.04
868	0
869	0
870	0
871	0.04
872	0
873	0
874	0
875	0.27
876	0
877	0
878	0.01
879	0
880	0
881	0
882	0
883	0
884	0
885	0
886	0
887	0.34
888	0.52
889	0.02
890	0
891	0.02
892	0.02
893	0
894	0
895	0
896	0
897	0.46
898	0
899	0.01
900	0.01
901	0
902	0
903	0
904	0.03
905	0.15
906	0
907	0
908	0
909	0
910	0.28
911	0
912	0
913	0
914	0
915	0.57
916	0.01
917	0.05
918	0
919	0.06
920	0
921	0
922	0
923	0
924	0
925	0.01
926	0
927	0
928	0
929	0
930	0.02
931	0
932	0
933	0
934	0.91
935	0
936	0.07
937	0
938	0.23
939	0
940	0
941	0
942	0.13
943	0.58
944	0
945	0.7
946	0
947	0
948	0.01
949	0.95
950	0
951	0.04
952	0
953	0.02
954	0.01
955	0
956	0
957	0
958	0
959	0.04
960	0
961	0
962	0.01
963	0.01
964	0.04
965	0.03
966	0.35
967	0.02
968	0
969	0.02
970	0.67
971	0
972	0
973	0.01
974	0
975	0
976	0
977	0.17
978	0
979	0.1
980	0.15
981	0.01
982	0.01
983	0.14
984	0.01
985	0
986	0
987	0.01
988	0
989	0
990	0
991	0
992	0
993	0
994	0.06
995	0
996	0
997	0
998	0
999	0
1000	0.09
