# Supplementary material for: A Regularized MANOVA Test for Semicontinuous High‐Dimensional Data
Source: Biom J. 2025 Apr 29;67(3):e70054. doi: 10.1002/bimj.70054 (PMC12041841; doi:10.1002/bimj.70054)
Supplement: Supplementary file 1 — Supporting information [file BIMJ-67-e70054-s001.zip › Replicability/Results_CHEN/K2/H1_1-1/CHEN-H1_1-1-20-150-0.2-0.4.txt]

1	0.01
2	0.31
3	0.42
4	0.01
5	0.88
6	0.01
7	0.08
8	0.01
9	0.01
10	0
11	0.02
12	0
13	0.27
14	0.66
15	0.14
16	0
17	0.03
18	0.65
19	0.02
20	0
21	0
22	0
23	0
24	0.01
25	0
26	0
27	0
28	0.08
29	0.2
30	0.34
31	0
32	0.04
33	0.01
34	0
35	0.03
36	0
37	0
38	0.83
39	0.03
40	0.52
41	0
42	0.04
43	0
44	0.08
45	0.05
46	0.13
47	0.02
48	0.02
49	0
50	0.31
51	0.01
52	0.06
53	0.09
54	0.08
55	0.06
56	0.02
57	0
58	0
59	0.01
60	0
61	0
62	0.01
63	0
64	0.03
65	0.55
66	0.02
67	0
68	0.08
69	0
70	0.02
71	0.01
72	0.51
73	0.08
74	0.12
75	0
76	0
77	0
78	0.15
79	0.01
80	0
81	0.28
82	0.26
83	0.56
84	0
85	0
86	0
87	0.03
88	0.01
89	0.31
90	0
91	0.01
92	0.66
93	0
94	0
95	0.23
96	0
97	0
98	0.6
99	0
100	0.04
101	0
102	0.11
103	0.11
104	0.01
105	0.09
106	0.02
107	0.27
108	0
109	0.01
110	0
111	0
112	0
113	0.01
114	0.1
115	0
116	0.06
117	0.3
118	0
119	0
120	0.17
121	0.08
122	0
123	0
124	0.01
125	0.09
126	0.05
127	0.02
128	0.53
129	0.42
130	0.08
131	0
132	0.02
133	0.02
134	0
135	0.07
136	0.01
137	0.11
138	0.01
139	0.01
140	0
141	0
142	0
143	0.14
144	0
145	0
146	0
147	0
148	0.03
149	0
150	0
151	0
152	0
153	0
154	0.3
155	0
156	0.08
157	0.08
158	0.18
159	0
160	0.01
161	0.28
162	0.71
163	0.01
164	0.5
165	0
166	0
167	0.01
168	0.02
169	0.07
170	0.15
171	0.02
172	0.69
173	0
174	0
175	0
176	0.18
177	0.37
178	0.42
179	0
180	0
181	0.06
182	0.04
183	0
184	0
185	0
186	0.58
187	0
188	0.09
189	0.01
190	0.71
191	0.12
192	0
193	0
194	0.07
195	0
196	0.07
197	0.3
198	0.36
199	0.19
200	0
201	0
202	0.01
203	0.01
204	0.01
205	0.24
206	0
207	0.01
208	0.1
209	0.06
210	0.39
211	0
212	0.24
213	0.02
214	0.02
215	0
216	0
217	0.68
218	0.03
219	0
220	0.02
221	0
222	0
223	0
224	0.42
225	0
226	0
227	0.01
228	0.26
229	0.03
230	0.2
231	0.23
232	0
233	0.07
234	0.12
235	0.01
236	0
237	0.01
238	0
239	0
240	0.79
241	0.04
242	0.01
243	0.49
244	0.01
245	0
246	0.26
247	0.01
248	0.01
249	0
250	0.03
251	0.04
252	0.14
253	0.23
254	0.08
255	0
256	0.28
257	0.82
258	0.01
259	0
260	0
261	0
262	0.01
263	0
264	0
265	0
266	0.03
267	0.01
268	0.31
269	0.01
270	0
271	0
272	0
273	0.47
274	0
275	0.41
276	0.02
277	0.09
278	0
279	0
280	0
281	0.14
282	0
283	0.19
284	0.04
285	0
286	0.25
287	0.06
288	0
289	0.05
290	0.07
291	0
292	0.1
293	0.01
294	0.14
295	0
296	0.96
297	0
298	0.08
299	0.01
300	0.11
301	0.65
302	0.14
303	0
304	0.01
305	0
306	0.02
307	0
308	0.02
309	0
310	0.06
311	0
312	0
313	0.64
314	0
315	0
316	0.17
317	0.11
318	0.01
319	0
320	0
321	0.76
322	0
323	0.65
324	0
325	0
326	0.46
327	0
328	0.76
329	0.73
330	0.34
331	0.59
332	0.11
333	0
334	0.49
335	0.36
336	0
337	0.01
338	0
339	0.03
340	0
341	0.01
342	0
343	0
344	0.02
345	0
346	0.12
347	0
348	0.27
349	0.04
350	0
351	0
352	0
353	0.18
354	0.14
355	0.34
356	0.44
357	0
358	0
359	0
360	0
361	0.06
362	0.01
363	0
364	0.38
365	0.02
366	0.17
367	0
368	0.38
369	0.22
370	0.19
371	0.12
372	0.26
373	0.05
374	0.48
375	0.03
376	0.03
377	0.03
378	0
379	0.01
380	0
381	0
382	0.02
383	0.01
384	0
385	0.27
386	0
387	0
388	0.06
389	0
390	0
391	0.37
392	0.03
393	0.55
394	0.03
395	0
396	0.28
397	0.29
398	0.06
399	0.01
400	0
401	0.74
402	0.59
403	0
404	0
405	0.01
406	0.12
407	0.06
408	0
409	0
410	0
411	0.03
412	0
413	0.01
414	0.06
415	0
416	0
417	0.04
418	0
419	0.01
420	0.2
421	0
422	0.13
423	0.01
424	0
425	0
426	0.01
427	0
428	0.01
429	0
430	0.37
431	0
432	0.01
433	0
434	0.03
435	0
436	0
437	0
438	0
439	0.03
440	0.07
441	0
442	0.02
443	0
444	0.01
445	0
446	0
447	0
448	0.01
449	0.03
450	0
451	0.02
452	0.01
453	0.36
454	0
455	0.01
456	0
457	0
458	0.04
459	0.05
460	0.01
461	0.1
462	0
463	0.84
464	0
465	0.01
466	0.94
467	0.68
468	0.02
469	0.07
470	0.02
471	0.71
472	0
473	0.02
474	0
475	0
476	0.2
477	0.32
478	0
479	0
480	0.08
481	0
482	0
483	0.92
484	0.02
485	0
486	0.08
487	0.01
488	0.45
489	0
490	0
491	0.57
492	0
493	0.02
494	0.03
495	0.02
496	0.05
497	0
498	0.01
499	0
500	0
501	0
502	0
503	0.02
504	0.03
505	0
506	0.01
507	0.02
508	0.09
509	0
510	0
511	0.03
512	0
513	0
514	0.01
515	0
516	0
517	0.11
518	0.03
519	0.06
520	0
521	0
522	0.41
523	0.96
524	0
525	0
526	0.43
527	0
528	0.02
529	0.01
530	0.17
531	0.28
532	0.03
533	0
534	0.07
535	0
536	0.36
537	0.03
538	0
539	0.03
540	0.24
541	0.21
542	0.75
543	0
544	0
545	0.08
546	0.08
547	0.01
548	0.23
549	0
550	0.26
551	0
552	0
553	0.38
554	0.31
555	0.03
556	0
557	0.03
558	0
559	0
560	0.52
561	0.37
562	0.01
563	0.03
564	0.45
565	0.02
566	0.16
567	0.28
568	0.02
569	0.68
570	0
571	0.01
572	0
573	0.11
574	0.13
575	0.08
576	0.17
577	0
578	0.14
579	0.38
580	0
581	0.03
582	0.13
583	0
584	0.01
585	0
586	0.01
587	0.19
588	0
589	0.02
590	0.02
591	0.22
592	0
593	0.04
594	0.06
595	0.21
596	0.05
597	0
598	0
599	0.04
600	0.02
601	0.01
602	0.11
603	0.01
604	0
605	0
606	0
607	0
608	0.23
609	0
610	0
611	0
612	0.1
613	0.14
614	0
615	0
616	0
617	0
618	0.01
619	0.02
620	0
621	0
622	0.07
623	0
624	0.24
625	0
626	0
627	0.17
628	0
629	0
630	0
631	0.73
632	0.34
633	0.11
634	0.85
635	0.03
636	0.04
637	0
638	0
639	0
640	0.07
641	0
642	0.32
643	0.08
644	0
645	0.23
646	0
647	0
648	0
649	0.18
650	0
651	0
652	0.16
653	0
654	0.03
655	0.09
656	0.09
657	0.33
658	0.47
659	0
660	0.04
661	0.01
662	0.02
663	0
664	0.01
665	0
666	0
667	0
668	0
669	0.03
670	0.02
671	0.58
672	0
673	0.03
674	0.21
675	0.1
676	0
677	0
678	0.05
679	0.01
680	0.01
681	0.5
682	0.6
683	0
684	0.13
685	0.02
686	0.19
687	0
688	0.15
689	0
690	0.01
691	0.02
692	0.11
693	0
694	0
695	0
696	0.62
697	0
698	0.51
699	0
700	0.14
701	0.03
702	0.13
703	0.09
704	0
705	0.09
706	0
707	0.06
708	0.01
709	0
710	0
711	0.09
712	0.03
713	0.03
714	0
715	0.03
716	0.06
717	0.07
718	0
719	0.21
720	0.14
721	0.01
722	0
723	0.05
724	0.41
725	0
726	0.1
727	0.33
728	0.15
729	0.14
730	0.41
731	0
732	0
733	0
734	0
735	0
736	0.02
737	0.13
738	0
739	0.04
740	0
741	0.04
742	0.03
743	0.01
744	0
745	0
746	0.3
747	0
748	0.61
749	0
750	0
751	0.15
752	0.01
753	0
754	0.03
755	0.09
756	0.01
757	0
758	0.27
759	0.04
760	0.01
761	0.1
762	0.07
763	0
764	0.09
765	0.24
766	0
767	0
768	0
769	0.47
770	0
771	0.07
772	0
773	0.01
774	0.18
775	0
776	0.22
777	0.01
778	0
779	0.25
780	0
781	0.04
782	0.37
783	0.74
784	0
785	0.06
786	0.02
787	0.23
788	0.12
789	0
790	0.02
791	0.14
792	0
793	0.18
794	0.01
795	0.03
796	0
797	0.73
798	0
799	0
800	0.01
801	0.17
802	0
803	0
804	0
805	0
806	0
807	0
808	0.15
809	0
810	0.03
811	0.01
812	0.07
813	0.24
814	0.24
815	0.12
816	0.04
817	0
818	0.03
819	0.02
820	0.01
821	0.01
822	0.06
823	0
824	0.01
825	0.12
826	0.24
827	0
828	0.52
829	0.11
830	0
831	0
832	0.16
833	0.04
834	0.07
835	0.03
836	0.29
837	0
838	0
839	0.18
840	0.42
841	0.02
842	0.01
843	0
844	0.15
845	0.01
846	0
847	0.01
848	0
849	0.02
850	0
851	0.01
852	0.05
853	0
854	0.25
855	0
856	0
857	0.02
858	0.27
859	0.01
860	0
861	0
862	0
863	0.29
864	0
865	0.05
866	0.1
867	0.03
868	0.21
869	0
870	0.02
871	0.02
872	0.11
873	0.02
874	0.01
875	0.63
876	0
877	0.19
878	0.01
879	0.04
880	0.08
881	0.28
882	0
883	0
884	0
885	0.4
886	0.11
887	0.37
888	0.06
889	0.24
890	0.7
891	0
892	0
893	0
894	0.01
895	0
896	0
897	0.05
898	0.01
899	0
900	0.86
901	0.06
902	0.22
903	0
904	0
905	0
906	0.16
907	0.28
908	0.04
909	0.01
910	0.05
911	0.56
912	0.22
913	0.01
914	0
915	0.02
916	0.29
917	0
918	0.82
919	0
920	0
921	0
922	0.31
923	0.06
924	0.08
925	0
926	0.57
927	0
928	0
929	0.87
930	0.07
931	0.01
932	0
933	0
934	0
935	0
936	0.05
937	0.2
938	0.11
939	0.07
940	0.02
941	0
942	0
943	0
944	0.79
945	0
946	0
947	0
948	0.01
949	0.35
950	0.01
951	0
952	0.61
953	0.03
954	0
955	0.2
956	0
957	0.48
958	0.07
959	0
960	0
961	0
962	0.06
963	0.38
964	0
965	0
966	0.21
967	0.01
968	0
969	0
970	0
971	0
972	0
973	0
974	0.03
975	0
976	0
977	0.22
978	0
979	0.12
980	0.01
981	0
982	0.01
983	0.04
984	0.09
985	0.01
986	0.04
987	0.03
988	0.95
989	0.04
990	0.83
991	0.02
992	0.6
993	0.02
994	0.03
995	0.11
996	0
997	0
998	0.01
999	0.09
1000	0
