# Supplementary material for: A Regularized MANOVA Test for Semicontinuous High‐Dimensional Data
Source: Biom J. 2025 Apr 29;67(3):e70054. doi: 10.1002/bimj.70054 (PMC12041841; doi:10.1002/bimj.70054)
Supplement: Supplementary file 1 — Supporting information [file BIMJ-67-e70054-s001.zip › Replicability/Results_CHEN/K2/H1_1-1/CHEN-H1_1-1-20-150-0.2-0.txt]

1	0
2	0
3	0
4	0
5	0.07
6	0
7	0
8	0
9	0
10	0
11	0.07
12	0
13	0
14	0
15	0
16	0
17	0
18	0.04
19	0
20	0
21	0
22	0
23	0
24	0.01
25	0
26	0
27	0
28	0
29	0
30	0
31	0
32	0
33	0
34	0
35	0
36	0
37	0
38	0.6
39	0
40	0
41	0
42	0.02
43	0
44	0
45	0
46	0
47	0
48	0
49	0
50	0
51	0.01
52	0.01
53	0
54	0
55	0
56	0.01
57	0
58	0
59	0
60	0
61	0
62	0
63	0
64	0
65	0.02
66	0
67	0
68	0
69	0
70	0
71	0
72	0
73	0.01
74	0.05
75	0
76	0
77	0
78	0.08
79	0
80	0
81	0.24
82	0.05
83	0.07
84	0
85	0
86	0
87	0
88	0
89	0
90	0
91	0
92	0.04
93	0
94	0
95	0
96	0
97	0
98	0.05
99	0
100	0
101	0
102	0
103	0
104	0
105	0
106	0
107	0.04
108	0
109	0
110	0
111	0
112	0
113	0
114	0
115	0
116	0
117	0.01
118	0
119	0
120	0
121	0
122	0
123	0
124	0
125	0
126	0
127	0.01
128	0.06
129	0.02
130	0
131	0
132	0
133	0
134	0
135	0
136	0
137	0
138	0
139	0.01
140	0
141	0
142	0
143	0.01
144	0
145	0
146	0
147	0
148	0
149	0
150	0
151	0
152	0
153	0
154	0.01
155	0
156	0.02
157	0
158	0
159	0
160	0
161	0
162	0
163	0
164	0
165	0
166	0
167	0.01
168	0.02
169	0
170	0
171	0
172	0
173	0
174	0
175	0
176	0
177	0
178	0.07
179	0
180	0
181	0.01
182	0
183	0
184	0
185	0
186	0.01
187	0
188	0.05
189	0
190	0.03
191	0
192	0
193	0
194	0.01
195	0
196	0
197	0.01
198	0
199	0
200	0
201	0
202	0
203	0
204	0
205	0
206	0
207	0
208	0
209	0
210	0.03
211	0
212	0.08
213	0
214	0
215	0
216	0
217	0.04
218	0
219	0.02
220	0
221	0
222	0
223	0
224	0.01
225	0
226	0
227	0
228	0.02
229	0
230	0
231	0.01
232	0
233	0
234	0
235	0
236	0
237	0.01
238	0
239	0
240	0.06
241	0
242	0
243	0.01
244	0
245	0.01
246	0
247	0
248	0
249	0
250	0.1
251	0
252	0
253	0
254	0
255	0
256	0.03
257	0
258	0
259	0
260	0
261	0
262	0.01
263	0
264	0
265	0
266	0
267	0
268	0
269	0
270	0
271	0
272	0
273	0
274	0
275	0.19
276	0
277	0.04
278	0
279	0
280	0
281	0
282	0
283	0
284	0
285	0
286	0
287	0
288	0
289	0
290	0.06
291	0
292	0
293	0
294	0.11
295	0
296	0.48
297	0
298	0
299	0
300	0
301	0.09
302	0.01
303	0
304	0
305	0
306	0
307	0
308	0
309	0
310	0
311	0
312	0
313	0
314	0
315	0
316	0
317	0
318	0
319	0
320	0
321	0
322	0
323	0.14
324	0
325	0
326	0.14
327	0
328	0.19
329	0
330	0
331	0.01
332	0
333	0
334	0.11
335	0
336	0
337	0
338	0
339	0
340	0
341	0
342	0
343	0
344	0
345	0
346	0
347	0
348	0
349	0
350	0
351	0
352	0
353	0
354	0
355	0
356	0
357	0
358	0
359	0
360	0
361	0
362	0
363	0
364	0.01
365	0
366	0
367	0
368	0
369	0.04
370	0
371	0
372	0
373	0.04
374	0.02
375	0
376	0
377	0
378	0
379	0
380	0
381	0
382	0
383	0.1
384	0
385	0
386	0
387	0
388	0
389	0.01
390	0
391	0.02
392	0
393	0.29
394	0
395	0
396	0
397	0
398	0.03
399	0
400	0
401	0.03
402	0.34
403	0
404	0
405	0
406	0
407	0
408	0
409	0
410	0
411	0.03
412	0
413	0
414	0
415	0
416	0
417	0
418	0
419	0
420	0
421	0
422	0
423	0
424	0
425	0
426	0
427	0
428	0
429	0
430	0.01
431	0
432	0
433	0.02
434	0
435	0
436	0
437	0
438	0
439	0.03
440	0
441	0
442	0
443	0
444	0
445	0
446	0
447	0
448	0.04
449	0
450	0
451	0
452	0
453	0.02
454	0
455	0
456	0
457	0
458	0.01
459	0
460	0.01
461	0
462	0
463	0.05
464	0
465	0
466	0
467	0.33
468	0
469	0.05
470	0
471	0.02
472	0
473	0
474	0
475	0
476	0.01
477	0.54
478	0
479	0
480	0.02
481	0
482	0
483	0.81
484	0
485	0
486	0
487	0
488	0.24
489	0
490	0
491	0.44
492	0
493	0
494	0
495	0.02
496	0
497	0
498	0
499	0
500	0
501	0
502	0
503	0
504	0
505	0
506	0
507	0.07
508	0.01
509	0
510	0
511	0.03
512	0
513	0
514	0
515	0
516	0
517	0
518	0
519	0
520	0
521	0
522	0
523	0
524	0
525	0
526	0.34
527	0
528	0
529	0
530	0
531	0.07
532	0
533	0
534	0
535	0
536	0
537	0
538	0
539	0
540	0
541	0
542	0
543	0
544	0
545	0.02
546	0.01
547	0
548	0.04
549	0
550	0
551	0
552	0
553	0.02
554	0
555	0
556	0
557	0
558	0
559	0.03
560	0.02
561	0
562	0
563	0
564	0
565	0.05
566	0
567	0
568	0.02
569	0
570	0
571	0
572	0
573	0
574	0.07
575	0
576	0
577	0
578	0
579	0.12
580	0
581	0
582	0
583	0
584	0.27
585	0
586	0
587	0
588	0
589	0.01
590	0
591	0.01
592	0
593	0
594	0.11
595	0
596	0
597	0
598	0
599	0
600	0
601	0
602	0.04
603	0
604	0
605	0
606	0
607	0
608	0
609	0
610	0.1
611	0
612	0.01
613	0
614	0
615	0
616	0
617	0
618	0
619	0
620	0
621	0
622	0.01
623	0
624	0
625	0
626	0
627	0.05
628	0
629	0
630	0
631	0.08
632	0
633	0.02
634	0.02
635	0
636	0
637	0
638	0
639	0
640	0.08
641	0
642	0
643	0.03
644	0
645	0.01
646	0.01
647	0
648	0
649	0
650	0
651	0
652	0
653	0
654	0
655	0
656	0.04
657	0.02
658	0.04
659	0
660	0
661	0
662	0
663	0
664	0
665	0
666	0
667	0
668	0
669	0
670	0
671	0.38
672	0
673	0
674	0
675	0.01
676	0
677	0
678	0.01
679	0
680	0
681	0.11
682	0.08
683	0
684	0
685	0
686	0
687	0
688	0
689	0
690	0
691	0
692	0
693	0
694	0
695	0
696	0.01
697	0
698	0.03
699	0
700	0.01
701	0
702	0
703	0
704	0
705	0
706	0
707	0.01
708	0
709	0
710	0
711	0
712	0
713	0
714	0
715	0
716	0
717	0
718	0
719	0
720	0
721	0
722	0
723	0.02
724	0
725	0
726	0
727	0
728	0
729	0.29
730	0
731	0
732	0
733	0
734	0
735	0
736	0
737	0.02
738	0
739	0
740	0
741	0
742	0
743	0
744	0
745	0
746	0.07
747	0
748	0
749	0
750	0
751	0
752	0
753	0
754	0
755	0.56
756	0
757	0
758	0.02
759	0
760	0
761	0.01
762	0
763	0
764	0
765	0.01
766	0
767	0
768	0
769	0.01
770	0
771	0
772	0
773	0
774	0.05
775	0
776	0.06
777	0
778	0
779	0
780	0
781	0
782	0.01
783	0.02
784	0
785	0
786	0
787	0.08
788	0
789	0
790	0
791	0
792	0
793	0
794	0
795	0
796	0
797	0
798	0
799	0
800	0
801	0
802	0
803	0
804	0
805	0
806	0
807	0
808	0
809	0
810	0.02
811	0
812	0
813	0.6
814	0.01
815	0
816	0
817	0
818	0
819	0
820	0
821	0
822	0
823	0
824	0
825	0.02
826	0
827	0
828	0
829	0
830	0.03
831	0
832	0
833	0
834	0
835	0
836	0.1
837	0
838	0
839	0.01
840	0.21
841	0
842	0
843	0.01
844	0
845	0
846	0
847	0
848	0
849	0
850	0
851	0.01
852	0.01
853	0
854	0.02
855	0
856	0
857	0
858	0
859	0
860	0
861	0
862	0
863	0
864	0
865	0
866	0
867	0
868	0
869	0
870	0.01
871	0
872	0
873	0
874	0
875	0
876	0
877	0
878	0
879	0
880	0
881	0.05
882	0
883	0
884	0
885	0
886	0
887	0
888	0.01
889	0
890	0.01
891	0
892	0
893	0
894	0.01
895	0
896	0
897	0
898	0
899	0
900	0.83
901	0
902	0
903	0
904	0
905	0
906	0
907	0
908	0.02
909	0
910	0.01
911	0
912	0
913	0
914	0
915	0
916	0
917	0
918	0.2
919	0
920	0.01
921	0.01
922	0.02
923	0
924	0
925	0
926	0
927	0
928	0
929	0.13
930	0
931	0
932	0
933	0
934	0
935	0
936	0
937	0
938	0.02
939	0
940	0
941	0
942	0
943	0
944	0
945	0
946	0
947	0
948	0
949	0
950	0.01
951	0
952	0.01
953	0
954	0
955	0.01
956	0
957	0
958	0
959	0
960	0
961	0
962	0
963	0
964	0
965	0
966	0.19
967	0
968	0
969	0
970	0
971	0
972	0
973	0
974	0
975	0
976	0
977	0
978	0.01
979	0
980	0
981	0
982	0
983	0
984	0
985	0.01
986	0
987	0
988	0.56
989	0
990	0.08
991	0
992	0.02
993	0
994	0
995	0
996	0
997	0
998	0.01
999	0
1000	0
