# Supplementary material for: A Regularized MANOVA Test for Semicontinuous High‐Dimensional Data
Source: Biom J. 2025 Apr 29;67(3):e70054. doi: 10.1002/bimj.70054 (PMC12041841; doi:10.1002/bimj.70054)
Supplement: Supplementary file 1 — Supporting information [file BIMJ-67-e70054-s001.zip › Replicability/Results_CHEN/K2/H1_1-1/CHEN-H1_1-1-20-200-0.2-0.4.txt]

1	0
2	0
3	0.15
4	0.04
5	0.21
6	0.02
7	0
8	0
9	0
10	0.05
11	0
12	0
13	0.33
14	0.15
15	0.09
16	0
17	0.01
18	0.13
19	0.32
20	0
21	0
22	0
23	0
24	0
25	0
26	0.01
27	0
28	0.22
29	0.01
30	0.38
31	0
32	0
33	0
34	0.1
35	0.06
36	0
37	0
38	0.96
39	0.01
40	0.02
41	0
42	0.3
43	0
44	0
45	0.08
46	0.82
47	0.01
48	0
49	0.04
50	0.05
51	0
52	0.01
53	0
54	0.03
55	0
56	0
57	0.11
58	0.01
59	0
60	0.02
61	0.04
62	0.03
63	0
64	0.88
65	0.26
66	0.05
67	0
68	0.03
69	0.01
70	0.21
71	0.05
72	0.65
73	0.01
74	0
75	0.04
76	0.03
77	0.02
78	0.01
79	0
80	0
81	0.04
82	0
83	0
84	0.05
85	0.4
86	0
87	0
88	0.1
89	0.15
90	0.03
91	0
92	0.6
93	0
94	0
95	0.3
96	0
97	0
98	0.37
99	0
100	0.01
101	0.02
102	0.1
103	0.01
104	0.04
105	0.85
106	0.02
107	0
108	0
109	0
110	0
111	0
112	0.04
113	0
114	0
115	0.01
116	0.24
117	0
118	0
119	0.01
120	0.18
121	0.24
122	0
123	0.01
124	0
125	0.13
126	0.48
127	0.02
128	0.02
129	0.01
130	0
131	0
132	0.1
133	0.05
134	0
135	0
136	0.02
137	0.06
138	0.24
139	0
140	0
141	0.03
142	0
143	0.01
144	0
145	0
146	0.01
147	0.1
148	0
149	0
150	0
151	0
152	0.22
153	0
154	0
155	0
156	0
157	0.02
158	0.05
159	0
160	0.02
161	0
162	0.11
163	0
164	0.03
165	0
166	0
167	0
168	0
169	0.08
170	0.7
171	0.01
172	0.33
173	0
174	0
175	0.11
176	0.01
177	0
178	0.11
179	0.01
180	0
181	0
182	0.01
183	0.02
184	0
185	0
186	0.1
187	0.01
188	0
189	0
190	0
191	0
192	0.5
193	0
194	0.87
195	0.06
196	0
197	0.55
198	0.03
199	0
200	0
201	0.01
202	0
203	0
204	0
205	0.65
206	0
207	0.02
208	0
209	0
210	0
211	0
212	0.11
213	0.12
214	0.01
215	0
216	0
217	0.18
218	0
219	0
220	0.15
221	0
222	0.01
223	0.19
224	0.22
225	0
226	0
227	0.01
228	0.15
229	0
230	0.07
231	0.77
232	0.04
233	0.13
234	0.01
235	0
236	0
237	0
238	0
239	0
240	0
241	0
242	0.03
243	0.76
244	0
245	0
246	0
247	0.08
248	0
249	0
250	0
251	0
252	0
253	0.33
254	0.22
255	0
256	0
257	0.05
258	0
259	0.02
260	0
261	0.01
262	0
263	0
264	0.23
265	0
266	0
267	0
268	0.05
269	0.2
270	0.01
271	0
272	0
273	0.24
274	0
275	0.07
276	0
277	0
278	0
279	0.01
280	0.27
281	0.1
282	0
283	0.75
284	0.02
285	0.05
286	0.25
287	0.04
288	0.01
289	0
290	0
291	0
292	0.19
293	0
294	0.06
295	0.04
296	0
297	0.15
298	0.18
299	0
300	0.03
301	0.16
302	0
303	0.03
304	0.01
305	0
306	0.01
307	0
308	0
309	0
310	0.9
311	0
312	0.01
313	0
314	0.58
315	0
316	0
317	0.61
318	0.45
319	0
320	0.23
321	0.8
322	0.05
323	0.04
324	0.05
325	0.02
326	0.01
327	0
328	0
329	0.61
330	0.01
331	0.34
332	0.01
333	0
334	0.25
335	0.02
336	0
337	0.02
338	0.02
339	0.12
340	0
341	0
342	0
343	0
344	0
345	0
346	0.12
347	0
348	0.36
349	0.05
350	0
351	0
352	0
353	0
354	0
355	0.58
356	0.04
357	0.02
358	0.05
359	0.08
360	0
361	0.09
362	0
363	0
364	0
365	0.25
366	0.01
367	0
368	0.07
369	0.03
370	0.01
371	0
372	0.02
373	0
374	0.87
375	0.23
376	0.06
377	0.01
378	0
379	0.03
380	0.13
381	0.12
382	0.11
383	0
384	0
385	0
386	0
387	0.01
388	0.32
389	0.04
390	0.07
391	0
392	0.01
393	0.89
394	1
395	0
396	0
397	0
398	0
399	0.01
400	0
401	0.94
402	0
403	0
404	0
405	0
406	0.14
407	0.83
408	0
409	0
410	0
411	0
412	0
413	0
414	0
415	0
416	0.04
417	0.28
418	0
419	0.16
420	0.25
421	0
422	0.46
423	0
424	0
425	0
426	0.12
427	0
428	0.27
429	0
430	0
431	0.01
432	0
433	0
434	0.03
435	0
436	0.56
437	0.01
438	0.04
439	0
440	0
441	0
442	0.23
443	0.01
444	0
445	0
446	0.01
447	0
448	0
449	0.23
450	0
451	0.02
452	0.01
453	0.24
454	0.09
455	0
456	0
457	0
458	0.47
459	0
460	0
461	0.01
462	0.11
463	0.14
464	0
465	0.84
466	0.36
467	0.01
468	0.01
469	0.07
470	0
471	0.15
472	0
473	0
474	0.12
475	0.01
476	0.09
477	0.03
478	0.01
479	0.06
480	0.58
481	0
482	0.06
483	0.02
484	0
485	0
486	0.16
487	0.27
488	0
489	0.07
490	0.03
491	0.08
492	0.03
493	0.02
494	0.01
495	0.05
496	0.01
497	0.06
498	0.09
499	0
500	0
501	0.13
502	0.26
503	0.02
504	0.1
505	0
506	0.03
507	0.01
508	0
509	0
510	0
511	0
512	0
513	0
514	0
515	0.28
516	0.31
517	0.35
518	0.36
519	0
520	0.01
521	0
522	0.3
523	0.08
524	0.01
525	0.12
526	0.03
527	0.01
528	0.06
529	0.24
530	0.12
531	0
532	0
533	0
534	0
535	0.2
536	0.24
537	0
538	0.02
539	0
540	0.95
541	0
542	0.05
543	0.31
544	0.01
545	0
546	0
547	0.16
548	0.38
549	0.01
550	0.24
551	0
552	0
553	0
554	0.02
555	0
556	0
557	0.32
558	0
559	0
560	0
561	0.08
562	0
563	0.02
564	0.03
565	0.05
566	0.36
567	0.07
568	0
569	0.04
570	0.01
571	0
572	0.31
573	0.01
574	0.64
575	0
576	0.03
577	0
578	0.66
579	0.01
580	0
581	0.43
582	0
583	0.07
584	0
585	0.02
586	0.01
587	0.14
588	0
589	0.29
590	0
591	0.09
592	0.03
593	0.09
594	0
595	0.04
596	0
597	0.02
598	0
599	0
600	0.02
601	0.01
602	0.01
603	0
604	0
605	0
606	0
607	0.1
608	0.02
609	0.02
610	0.02
611	0
612	0
613	0
614	0
615	0
616	0.01
617	0.01
618	0
619	0
620	0
621	0.96
622	0.15
623	0
624	0.81
625	0.1
626	0.2
627	0.02
628	0.02
629	0.04
630	0
631	0.23
632	0
633	0.13
634	0.01
635	0.01
636	0.07
637	0
638	0
639	0
640	0.5
641	0
642	0.06
643	0.21
644	0
645	0
646	0
647	0
648	0
649	0.1
650	0
651	0
652	0.01
653	0.06
654	0
655	0.05
656	0
657	0.06
658	0.02
659	0.01
660	0.01
661	0
662	0
663	0.02
664	0.03
665	0
666	0
667	0
668	0.08
669	0
670	0.28
671	0
672	0.04
673	0.02
674	0.09
675	0.63
676	0
677	0
678	0
679	0.01
680	0.07
681	0.09
682	0
683	0
684	0.57
685	0.07
686	0.68
687	0
688	0
689	0
690	0.29
691	0.01
692	0
693	0
694	0
695	0
696	0.47
697	0.35
698	0.16
699	0
700	0
701	0
702	0.04
703	0
704	0
705	0
706	0
707	0.04
708	0.09
709	0.08
710	0
711	0.05
712	0.11
713	0.04
714	0.01
715	0.12
716	0.19
717	0.02
718	0
719	0.02
720	0
721	0
722	0
723	0
724	0.21
725	0
726	0
727	0.17
728	0
729	0
730	0.16
731	0
732	0.01
733	0
734	0
735	0.05
736	0.13
737	0
738	0
739	0
740	0.06
741	0.02
742	0.04
743	0.02
744	0.03
745	0
746	0
747	0.07
748	0.04
749	0.01
750	0
751	0.05
752	0.01
753	0.78
754	0
755	0
756	0
757	0.01
758	0.02
759	0
760	0
761	0.07
762	0
763	0
764	0.47
765	0.14
766	0
767	0.01
768	0.04
769	0.47
770	0.04
771	0.02
772	0.08
773	0.02
774	0.01
775	0
776	0.08
777	0
778	0
779	0.32
780	0
781	0
782	0
783	0
784	0.01
785	0.08
786	0.01
787	0.02
788	0
789	0
790	0
791	0.22
792	0
793	0.67
794	0
795	0.04
796	0
797	0.81
798	0
799	0.09
800	0.04
801	0.59
802	0.02
803	0
804	0.07
805	0
806	0
807	0
808	0
809	0
810	0
811	0.03
812	0
813	0.01
814	0
815	0.07
816	0
817	0
818	0
819	0.02
820	0.2
821	0
822	0
823	0.03
824	0
825	0.01
826	0.1
827	0
828	0.01
829	0
830	0.01
831	0
832	0
833	0
834	0
835	0.05
836	0
837	0.24
838	0.01
839	0.04
840	0.09
841	0.05
842	0
843	0
844	0
845	0.07
846	0.48
847	0.06
848	0
849	0.03
850	0.04
851	0.01
852	0
853	0
854	0.02
855	0
856	0
857	0.03
858	0.4
859	0.52
860	0
861	0
862	0
863	0.07
864	0.04
865	0.01
866	0
867	0.02
868	0
869	0.02
870	0
871	0
872	0
873	0
874	0
875	0.27
876	0
877	0.53
878	0.24
879	0.03
880	0.02
881	0
882	0
883	0
884	0.05
885	0.24
886	0
887	0.02
888	0
889	0.05
890	0.31
891	0.01
892	0
893	0
894	0.02
895	0
896	0
897	0.04
898	0.01
899	0
900	0
901	0
902	0.32
903	0
904	0
905	0
906	0.04
907	0.01
908	0.01
909	0
910	0.01
911	0.01
912	0
913	0.01
914	0.01
915	0
916	0.21
917	0
918	0
919	0.37
920	0
921	0
922	0
923	0
924	0.03
925	0
926	0.05
927	0
928	0.04
929	0.15
930	0
931	0
932	0
933	0.15
934	0.06
935	0.08
936	0.74
937	0.43
938	0.12
939	0.07
940	0.01
941	0
942	0.18
943	0.03
944	0.72
945	0.01
946	0.16
947	0.45
948	0.01
949	0.24
950	0.17
951	0.04
952	0.38
953	0
954	0
955	0.04
956	0
957	0.57
958	0.16
959	0
960	0.08
961	0
962	0.04
963	0.68
964	0.05
965	0.03
966	0.04
967	0.07
968	0.01
969	0
970	0.56
971	0.01
972	0
973	0.17
974	0.01
975	0
976	0.51
977	0.01
978	0.02
979	0.11
980	0.02
981	0.02
982	0
983	0.01
984	0.97
985	0.01
986	0
987	0.01
988	0
989	0
990	0.06
991	0.09
992	0.75
993	0.01
994	0.04
995	0
996	0
997	0.12
998	0
999	0.03
1000	0.01
