# Supplementary material for: A Regularized MANOVA Test for Semicontinuous High‐Dimensional Data
Source: Biom J. 2025 Apr 29;67(3):e70054. doi: 10.1002/bimj.70054 (PMC12041841; doi:10.1002/bimj.70054)
Supplement: Supplementary file 1 — Supporting information [file BIMJ-67-e70054-s001.zip › Replicability/Results_CHEN/K2/H1_1-1/CHEN-H1_1-1-20-200-0.5-0.4.txt]

1	0
2	0.32
3	0.45
4	0.26
5	0.37
6	0.31
7	0.2
8	0.01
9	0.34
10	0.26
11	0.32
12	0.27
13	0.06
14	0.25
15	0.56
16	0.29
17	0.32
18	0.37
19	0.65
20	0.21
21	0.05
22	0.13
23	0.31
24	0.21
25	0.11
26	0.29
27	0
28	0.57
29	0.34
30	0.02
31	0.05
32	0.37
33	0.2
34	0.5
35	0.19
36	0.52
37	0.2
38	0.5
39	0.38
40	0.34
41	0.44
42	0.16
43	0.2
44	0.59
45	0.3
46	0.41
47	0.19
48	0.52
49	0.29
50	0.36
51	0.03
52	0.15
53	0.21
54	0.2
55	0.25
56	0.45
57	0.17
58	0.19
59	0
60	0.23
61	0.26
62	0.06
63	0.19
64	0.3
65	0.18
66	0.25
67	0.29
68	0.06
69	0.18
70	0.03
71	0.19
72	0.2
73	0.5
74	0.16
75	0.02
76	0.21
77	0.26
78	0.37
79	0.39
80	0.3
81	0.5
82	0.01
83	0.19
84	0.33
85	0.23
86	0.02
87	0.22
88	0
89	0.38
90	0.28
91	0.25
92	0.19
93	0.59
94	0.16
95	0.23
96	0.19
97	0
98	0.07
99	0.15
100	0.28
101	0.42
102	0.41
103	0.31
104	0
105	0.19
106	0.25
107	0.35
108	0
109	0.29
110	0.24
111	0.22
112	0.44
113	0.02
114	0.38
115	0
116	0.18
117	0.65
118	0.29
119	0.15
120	0
121	0.4
122	0.63
123	0.3
124	0.38
125	0.19
126	0.15
127	0.39
128	0.27
129	0
130	0.26
131	0.18
132	0.26
133	0.3
134	0.2
135	0.25
136	0.15
137	0.13
138	0
139	0.28
140	0.25
141	0.38
142	0.25
143	0.21
144	0.13
145	0.37
146	0.28
147	0.14
148	0.35
149	0.07
150	0.33
151	0.01
152	0.03
153	0.22
154	0.38
155	0.27
156	0.16
157	0.22
158	0.42
159	0.2
160	0.06
161	0.02
162	0.03
163	0.05
164	0.41
165	0.24
166	0.22
167	0.38
168	0.23
169	0.58
170	0.39
171	0.01
172	0.27
173	0.44
174	0.33
175	0.19
176	0.15
177	0.28
178	0.22
179	0
180	0.37
181	0.2
182	0.01
183	0.01
184	0.26
185	0
186	0.08
187	0.39
188	0.31
189	0.02
190	0
191	0.31
192	0.19
193	0.21
194	0.39
195	0.32
196	0.17
197	0.07
198	0.02
199	0.37
200	0
201	0.01
202	0.49
203	0.05
204	0.42
205	0.6
206	0.15
207	0.02
208	0.18
209	0.34
210	0.31
211	0.3
212	0.47
213	0.23
214	0.32
215	0.24
216	0.44
217	0.28
218	0.39
219	0.01
220	0.28
221	0.47
222	0.37
223	0.13
224	0.01
225	0.51
226	0
227	0.19
228	0.34
229	0.24
230	0.53
231	0.31
232	0.01
233	0.06
234	0.29
235	0.17
236	0.17
237	0.12
238	0.05
239	0.28
240	0.06
241	0.23
242	0.61
243	0.31
244	0.28
245	0.3
246	0.19
247	0.04
248	0.01
249	0.45
250	0.28
251	0.51
252	0.27
253	0
254	0.21
255	0.29
256	0.33
257	0.06
258	0.3
259	0.47
260	0.23
261	0
262	0.17
263	0.25
264	0.24
265	0.23
266	0.06
267	0.29
268	0.34
269	0.26
270	0.34
271	0.36
272	0.35
273	0.22
274	0.04
275	0.26
276	0.18
277	0.15
278	0.28
279	0.34
280	0.27
281	0.11
282	0.11
283	0.38
284	0.24
285	0.3
286	0.37
287	0.29
288	0
289	0.22
290	0.16
291	0.05
292	0.13
293	0.38
294	0.21
295	0.21
296	0.42
297	0.3
298	0.16
299	0.15
300	0.36
301	0.6
302	0.01
303	0.69
304	0.21
305	0.99
306	0.4
307	0.52
308	0.03
309	0.31
310	0.1
311	0.29
312	0
313	0.07
314	0.18
315	0.38
316	0.34
317	0.41
318	0.23
319	0.3
320	0.26
321	0.32
322	0.27
323	0.41
324	0.18
325	0.65
326	0.03
327	0.38
328	0.3
329	0.51
330	0.28
331	0.28
332	0.43
333	0.28
334	0.39
335	0.28
336	0.37
337	0.17
338	0.54
339	0.23
340	0
341	0.23
342	0.41
343	0
344	0.35
345	0.23
346	0.08
347	0.28
348	0.26
349	0.1
350	0.07
351	0.39
352	0.26
353	0.34
354	0.25
355	0.27
356	0.42
357	0.44
358	0.04
359	0.24
360	0.3
361	0.26
362	0.04
363	0.35
364	0.13
365	0.51
366	0.45
367	0.2
368	0.59
369	0
370	0.34
371	0.7
372	0.01
373	0.29
374	0.13
375	0.34
376	0.28
377	0.12
378	0.29
379	0.16
380	0.39
381	0.04
382	0.4
383	0.25
384	0.63
385	0.02
386	0.01
387	0.3
388	0.22
389	0.13
390	0.32
391	0.29
392	0.16
393	0.25
394	0.39
395	0.42
396	0.17
397	0.24
398	0.17
399	0.5
400	0
401	0.28
402	0.06
403	0.29
404	0
405	0.1
406	0.18
407	0.25
408	0.43
409	0.39
410	0.14
411	0.25
412	0.16
413	0.01
414	0.23
415	0.16
416	0.3
417	0.15
418	0.11
419	0.27
420	0.25
421	0.08
422	0.19
423	0.33
424	0.16
425	0.18
426	0.35
427	0.42
428	0.1
429	0.38
430	0.54
431	0.64
432	0.34
433	0.17
434	0.29
435	0.33
436	0.25
437	0.46
438	0.03
439	0.22
440	0.26
441	0.03
442	0.12
443	0.17
444	0
445	0.4
446	0
447	0.38
448	0.37
449	0.06
450	0.49
451	0.14
452	0.35
453	0.19
454	0
455	0.25
456	0.08
457	0.34
458	0.27
459	0.3
460	0.21
461	0.46
462	0.01
463	0.35
464	0.6
465	0.39
466	0.22
467	0.14
468	0.21
469	0.14
470	0.04
471	0.32
472	0.17
473	0.37
474	0.05
475	0.06
476	0.01
477	0
478	0
479	0.27
480	0.3
481	0.31
482	0.22
483	0.04
484	0.01
485	0.26
486	0.07
487	0.46
488	0.01
489	0.33
490	0.09
491	0.37
492	0.35
493	0.27
494	0.15
495	0.04
496	0.2
497	0.19
498	0.17
499	0.37
500	0.31
501	0.22
502	0.09
503	0.22
504	0.14
505	0.01
506	0.24
507	0.29
508	0.2
509	0.3
510	0.35
511	0.22
512	0.31
513	0.28
514	0.24
515	0.33
516	0.31
517	0.16
518	0.19
519	0.22
520	0.21
521	0.34
522	0.2
523	0.16
524	0.16
525	0.2
526	0.27
527	0.36
528	0.29
529	0.03
530	0.2
531	0
532	0.28
533	0.29
534	0.17
535	0.47
536	0.41
537	0.39
538	0.54
539	0.41
540	0.15
541	0.26
542	0.24
543	0.41
544	0.23
545	0.32
546	0.29
547	0.05
548	0.05
549	0.31
550	0.11
551	0.27
552	0.3
553	0.33
554	0.24
555	0.19
556	0.28
557	0.37
558	0.43
559	0.36
560	0.4
561	0.11
562	0.25
563	0.19
564	0.48
565	0.09
566	0.26
567	0.4
568	0.25
569	0.41
570	0.14
571	0.27
572	0.2
573	0.44
574	0.46
575	0.15
576	0.15
577	0.32
578	0.34
579	0.31
580	0.26
581	0.23
582	0.03
583	0.17
584	0.14
585	0.22
586	0.18
587	0.01
588	0.06
589	0.44
590	0.12
591	0.35
592	0.18
593	0.45
594	0.19
595	0.47
596	0.02
597	0.31
598	0.26
599	0.27
600	0.18
601	0.19
602	0.23
603	0.12
604	0.02
605	0.35
606	0
607	0
608	0.01
609	0.65
610	0.38
611	0.3
612	0.37
613	0.18
614	0.24
615	0.36
616	0.36
617	0.2
618	0.14
619	0.44
620	0.22
621	0.2
622	0.16
623	0.29
624	0.21
625	0.31
626	0.22
627	0.46
628	0.13
629	0.31
630	0.36
631	0.43
632	0
633	0.27
634	0.41
635	0.24
636	0
637	0.3
638	0.23
639	0.24
640	0.45
641	0.16
642	0.19
643	0.3
644	0.21
645	0.24
646	0.58
647	0.26
648	0.11
649	0.18
650	0.2
651	0.11
652	0.01
653	0.06
654	0.12
655	0.32
656	0.39
657	0.16
658	0.28
659	0.46
660	0.16
661	0.29
662	0
663	0.4
664	0.33
665	0.28
666	0
667	0.19
668	0.2
669	0.01
670	0.43
671	0.04
672	0.34
673	0.23
674	0.35
675	0.32
676	0.4
677	0.21
678	0.26
679	0.01
680	0.17
681	0.26
682	0.04
683	0.2
684	0.4
685	0.2
686	0.24
687	0.22
688	0.13
689	0.22
690	0.04
691	0.35
692	0.12
693	0.49
694	0.15
695	0.38
696	0.29
697	0.18
698	0.37
699	0.32
700	0.33
701	0.33
702	0.03
703	0.29
704	0.29
705	0.37
706	0.38
707	0.11
708	0.68
709	0.15
710	0.28
711	0.25
712	0.4
713	0.28
714	0.39
715	0.09
716	0.3
717	0.23
718	0.1
719	0.47
720	0.33
721	0.47
722	0.3
723	0.61
724	0
725	0.19
726	0.41
727	0.52
728	0.25
729	0.3
730	0.19
731	0.33
732	0.4
733	0.33
734	0.37
735	0.42
736	0.27
737	0.3
738	0.37
739	0.35
740	0.36
741	0.38
742	0.22
743	0.31
744	0.16
745	0.28
746	0.2
747	0.11
748	0.29
749	0.28
750	0
751	0.36
752	0.35
753	0.5
754	0.21
755	0.27
756	0.12
757	0.22
758	0.47
759	0.35
760	0.2
761	0.31
762	0.24
763	0.19
764	0.19
765	0.31
766	0.26
767	0.36
768	0.36
769	0.25
770	0.04
771	0.37
772	0.15
773	0.29
774	0.3
775	0.17
776	0.5
777	0.13
778	0.59
779	0.08
780	0.31
781	0.39
782	0.41
783	0.31
784	0.02
785	0.5
786	0.02
787	0.11
788	0.28
789	0.41
790	0.01
791	0.29
792	0.18
793	0.19
794	0.25
795	0.26
796	0.03
797	0.23
798	0.19
799	0.3
800	0.13
801	0.21
802	0.4
803	0.02
804	0
805	0.02
806	0.34
807	0.15
808	0
809	0
810	0.11
811	0.24
812	0.1
813	0.13
814	0.29
815	0.3
816	0.01
817	0.32
818	0.16
819	0.25
820	0.02
821	0.13
822	0.38
823	0.35
824	0.43
825	0.21
826	0.29
827	0.33
828	0.27
829	0.39
830	0.45
831	0.39
832	0.14
833	0.52
834	0.01
835	0.53
836	0.32
837	0.2
838	0.05
839	0.28
840	0.26
841	0.4
842	0.13
843	0.32
844	0.37
845	0.04
846	0.23
847	0.34
848	0.53
849	0.04
850	0.36
851	0.37
852	0.34
853	0
854	0.25
855	0.37
856	0.34
857	0.21
858	0.13
859	0.35
860	0.3
861	0
862	0.68
863	0.21
864	0.49
865	0
866	0.21
867	0.24
868	0.28
869	0
870	0.27
871	0.2
872	0.42
873	0.17
874	0.13
875	0.14
876	0.39
877	0.03
878	0.21
879	0.26
880	0.37
881	0.21
882	0.31
883	0.35
884	0.26
885	0.45
886	0.37
887	0.13
888	0.19
889	0.3
890	0.35
891	0.4
892	0.29
893	0.21
894	0.32
895	0.31
896	0.34
897	0.05
898	0.2
899	0
900	0.3
901	0.1
902	0.22
903	0.29
904	0.5
905	0.06
906	0.35
907	0.14
908	0
909	0.43
910	0.02
911	0.12
912	0.2
913	0.44
914	0.13
915	0.28
916	0.4
917	0.24
918	0.34
919	0.23
920	0
921	0.19
922	0.03
923	0.32
924	0
925	0.16
926	0.3
927	0.3
928	0.4
929	0.28
930	0.01
931	0.01
932	0.18
933	0.41
934	0.38
935	0
936	0.12
937	0.33
938	0.01
939	0.05
940	0.25
941	0.24
942	0.29
943	0.3
944	0.16
945	0.35
946	0.42
947	0.08
948	0.42
949	0.41
950	0.15
951	0.23
952	0.4
953	0.3
954	0
955	0.64
956	0.2
957	0.32
958	0.2
959	0.66
960	0.38
961	0.34
962	0.46
963	0.22
964	0.39
965	0.45
966	0.34
967	0.18
968	0.22
969	0.38
970	0.6
971	0.35
972	0.3
973	0.18
974	0.49
975	0.14
976	0.26
977	0
978	0.1
979	0.23
980	0.22
981	0.06
982	0.43
983	0.03
984	0.17
985	0.27
986	0.24
987	0.37
988	0.26
989	0.27
990	0.11
991	0
992	0.4
993	0.07
994	0.33
995	0.42
996	0.46
997	0.16
998	0.47
999	0.3
1000	0.41
