# Supplementary material for: A Regularized MANOVA Test for Semicontinuous High‐Dimensional Data
Source: Biom J. 2025 Apr 29;67(3):e70054. doi: 10.1002/bimj.70054 (PMC12041841; doi:10.1002/bimj.70054)
Supplement: Supplementary file 1 — Supporting information [file BIMJ-67-e70054-s001.zip › Replicability/Results_CHEN/K2/H1_1-1/CHEN-H1_1-1-20-50-0.2-0.4.txt]

1	0.01
2	0
3	0.15
4	0.01
5	0.68
6	0.46
7	0.17
8	0
9	0.05
10	0.06
11	0.05
12	0.34
13	0.1
14	0.03
15	0.41
16	0.03
17	0.27
18	0.6
19	0.34
20	0
21	0.34
22	0.04
23	0.18
24	0.5
25	0.2
26	0.12
27	0.77
28	0.02
29	0.15
30	0.02
31	0.37
32	0.31
33	0.03
34	0.07
35	0
36	0.01
37	0.01
38	0.82
39	0.12
40	0.64
41	0.22
42	0.13
43	0.21
44	0.39
45	0.35
46	0
47	0.29
48	0.87
49	0.67
50	0
51	0.05
52	0.07
53	0.09
54	0.16
55	0.95
56	0.1
57	0.72
58	0.08
59	0.14
60	0.14
61	0
62	0.41
63	0.17
64	0.28
65	0.46
66	0.17
67	0
68	0.12
69	0.42
70	0.01
71	0.38
72	0.01
73	0.49
74	0.07
75	0
76	0.18
77	0.08
78	0
79	0.05
80	0.09
81	0
82	0.86
83	0
84	0.16
85	0.02
86	0.01
87	0.18
88	0.74
89	0.36
90	0.41
91	0
92	0
93	0.38
94	0.1
95	0.01
96	0
97	0.42
98	0.01
99	0.06
100	0.57
101	0.03
102	0.06
103	0.01
104	0.71
105	0.02
106	0.1
107	0.51
108	0.03
109	0.22
110	0.14
111	0
112	0.01
113	0
114	0
115	0.41
116	0.14
117	0.1
118	0
119	0.01
120	0.93
121	0.18
122	0.02
123	0.24
124	0.05
125	0.03
126	0
127	0.15
128	0.78
129	0.17
130	0.01
131	0
132	0.18
133	0.55
134	0.01
135	0.25
136	0.65
137	0
138	0.27
139	0.05
140	0
141	0.01
142	0.22
143	0.1
144	0.24
145	0.1
146	0.02
147	0.41
148	0.22
149	0.01
150	0.54
151	0.82
152	0.24
153	0.32
154	0.69
155	0.85
156	0
157	0.65
158	0.13
159	0.75
160	0.6
161	0.07
162	0.03
163	0.05
164	0.4
165	0
166	0
167	0.8
168	0.38
169	0.22
170	0.64
171	0.24
172	0.28
173	0
174	0.4
175	0.68
176	0.8
177	0.4
178	0.94
179	0.05
180	0.02
181	0
182	0.28
183	0.35
184	0
185	0.26
186	0.08
187	0.03
188	0.38
189	0
190	0.05
191	0.74
192	0.22
193	0.67
194	0.04
195	0.01
196	0.19
197	0.21
198	0.04
199	0.68
200	0.67
201	0.07
202	0.02
203	0.17
204	0.02
205	0.36
206	0.04
207	0.06
208	0
209	0.29
210	0.02
211	0.18
212	0
213	0.32
214	0.12
215	0.16
216	0
217	0.28
218	0.01
219	0.09
220	0.02
221	0.02
222	0.21
223	0
224	0.03
225	0.03
226	0.23
227	0
228	0.44
229	0
230	0.09
231	0.25
232	0.19
233	0.83
234	0.07
235	0
236	0.65
237	0.3
238	0.42
239	0.02
240	0.16
241	0.04
242	0.88
243	0.64
244	0.69
245	0
246	0
247	0.99
248	0
249	0.41
250	0
251	0.03
252	0.1
253	0.05
254	0.5
255	0
256	0.02
257	0
258	0.21
259	0.24
260	0.17
261	0
262	0.12
263	0
264	0
265	0.32
266	0.09
267	0.19
268	0.03
269	0.06
270	0.58
271	0
272	0.3
273	0.39
274	0.43
275	0
276	0.02
277	0.25
278	0
279	0
280	0.44
281	0.21
282	0.01
283	0.08
284	0.49
285	0
286	0.75
287	0.67
288	0.11
289	0.08
290	0.25
291	0.15
292	0.99
293	0.19
294	0
295	0.19
296	0
297	0.56
298	0.03
299	0.02
300	0.02
301	0.07
302	0
303	0.23
304	0.12
305	0.12
306	0.52
307	0.07
308	0.19
309	0
310	0
311	1
312	0
313	0
314	0.09
315	0.38
316	0.45
317	0.18
318	0.08
319	0
320	0.38
321	0.31
322	0.07
323	0.02
324	0.42
325	0.01
326	0.16
327	0.14
328	0.1
329	0.01
330	0.96
331	0.01
332	0.06
333	0
334	0.03
335	0.47
336	0
337	0
338	0
339	0.12
340	0.51
341	0.65
342	0.67
343	0.35
344	0
345	0
346	0
347	0.01
348	0
349	0.86
350	0.07
351	0.01
352	0.25
353	0.16
354	0
355	0.03
356	0.09
357	0.19
358	0
359	0
360	0.99
361	0.04
362	0
363	0.55
364	0.06
365	0.04
366	0.27
367	0.37
368	0.4
369	0.16
370	0.03
371	0.23
372	0.24
373	0.01
374	0
375	0.02
376	0.79
377	0.16
378	0.55
379	0.15
380	0
381	0.24
382	0.09
383	0.03
384	0.93
385	0.08
386	0.2
387	0.47
388	0.02
389	0.08
390	0.3
391	0.01
392	0
393	0
394	1
395	0.15
396	0.34
397	0.91
398	0.61
399	0.8
400	0.01
401	0
402	0
403	0
404	0.08
405	0
406	0.04
407	0.05
408	0.16
409	0.22
410	0.02
411	0.02
412	0.29
413	0.05
414	0.23
415	0
416	0.03
417	0.01
418	0.64
419	0.03
420	1
421	0.34
422	0.67
423	0.04
424	0.01
425	0.15
426	0.01
427	0.08
428	0.01
429	0.91
430	0.02
431	0.1
432	0.04
433	0.04
434	0.03
435	0.06
436	0
437	0.98
438	0.01
439	0.17
440	0.27
441	0.14
442	0.41
443	0
444	0.13
445	0.09
446	0.02
447	0
448	0.63
449	0.16
450	0.33
451	0.15
452	0
453	0.93
454	0.04
455	0.99
456	0
457	0.33
458	0.17
459	0.58
460	0.36
461	0.05
462	0.46
463	0.07
464	0.31
465	0.84
466	0.11
467	0.09
468	0.78
469	0.05
470	0.05
471	0.01
472	0
473	0.01
474	0.11
475	0
476	0.05
477	0.01
478	0
479	0
480	0.84
481	0.33
482	0.04
483	0.01
484	0.01
485	0.41
486	0.03
487	0.7
488	0.05
489	0
490	0
491	0.08
492	0.71
493	0.07
494	0.02
495	0.21
496	0.48
497	0.36
498	0.13
499	0
500	0
501	0
502	0.78
503	0.07
504	0.13
505	0.85
506	0.43
507	0.48
508	0
509	0.42
510	0.02
511	0.04
512	0.02
513	0.18
514	0.02
515	0.91
516	0.01
517	0.63
518	0
519	0.4
520	0
521	0.14
522	0.01
523	0
524	0.11
525	0.02
526	0.76
527	0.34
528	0.07
529	0
530	0.01
531	0
532	0.76
533	0.09
534	0.2
535	0.47
536	0.07
537	0.07
538	0
539	0
540	0.27
541	0.99
542	0.68
543	0.67
544	0
545	0.06
546	0
547	0
548	0.58
549	0.72
550	0.94
551	0
552	0.17
553	0.02
554	0.97
555	0
556	0.08
557	0.56
558	0
559	0
560	0
561	0
562	0.52
563	0.03
564	0.99
565	0.23
566	0.63
567	0.79
568	0.66
569	0.01
570	0.03
571	0
572	0.08
573	0
574	0.94
575	0.18
576	0.83
577	0.11
578	0.81
579	0.07
580	0.34
581	0.1
582	0.14
583	0.24
584	0.28
585	0.73
586	0.88
587	0.07
588	0.2
589	0.06
590	0.04
591	0.09
592	0.1
593	0.73
594	0.05
595	0.94
596	0.08
597	0.44
598	0.87
599	0
600	0.06
601	0.19
602	0.28
603	0.01
604	0
605	0
606	0.71
607	0.24
608	0.33
609	0.04
610	0
611	0.3
612	0.11
613	0.01
614	0.02
615	0.31
616	0.16
617	0
618	0
619	0
620	0.05
621	0.4
622	0.48
623	0.85
624	0.06
625	0.77
626	0.47
627	0.28
628	0
629	0.02
630	0.09
631	0.03
632	0.48
633	0.01
634	0.2
635	0.69
636	0.61
637	0.04
638	0.03
639	0.53
640	0.75
641	0.12
642	0
643	0.43
644	0.31
645	0.97
646	0.25
647	0.27
648	0.07
649	0.33
650	0
651	0.58
652	0.05
653	0
654	0.13
655	0.08
656	0.3
657	0.58
658	0.01
659	0.04
660	0
661	0.34
662	0.01
663	0
664	0.19
665	0.42
666	0
667	0.25
668	0.22
669	0.11
670	0.51
671	0
672	0.52
673	0.21
674	0
675	0.31
676	0.78
677	0.62
678	0.68
679	0.14
680	0.05
681	0.01
682	0.11
683	0
684	0.09
685	0.08
686	0.05
687	0.03
688	0.01
689	0.88
690	0.02
691	0.58
692	0.16
693	0
694	0.12
695	0
696	0.3
697	0.11
698	0
699	0
700	0.03
701	0.01
702	0
703	0.02
704	0.66
705	0.22
706	0.02
707	0.06
708	0
709	0
710	0.25
711	0.3
712	0.34
713	0
714	0.71
715	0.28
716	0
717	0.21
718	0
719	0.93
720	0.09
721	0.48
722	0.01
723	0.02
724	0
725	0.15
726	0.04
727	0.57
728	0.02
729	0.16
730	0.98
731	0.16
732	0
733	0.15
734	0.03
735	0.73
736	0.6
737	1
738	0
739	0
740	0.08
741	0.32
742	0.04
743	0.8
744	0.26
745	0.03
746	0.19
747	0.38
748	0.21
749	0.49
750	0
751	0.09
752	0.07
753	0
754	0
755	0
756	0.88
757	0
758	0.33
759	0.14
760	0.75
761	0.66
762	0.01
763	0.01
764	0.01
765	0.02
766	0.11
767	0.04
768	0.11
769	0.02
770	0.03
771	0.18
772	1
773	0
774	0.01
775	0
776	0.1
777	0
778	0.05
779	0.03
780	0.03
781	0.57
782	0
783	0.51
784	0.01
785	0
786	0.03
787	0.01
788	0.73
789	0.79
790	0.19
791	0.85
792	0.17
793	0.78
794	0.3
795	0
796	0.02
797	0.01
798	0
799	0
800	0.17
801	0.02
802	0.49
803	0
804	0.05
805	0.09
806	0
807	0.73
808	0.4
809	0.02
810	0.32
811	0.12
812	0.22
813	0
814	0.64
815	0.01
816	0.09
817	0
818	0.05
819	0
820	0.07
821	0
822	0
823	0.27
824	0.49
825	0.04
826	0
827	0
828	0.08
829	0.01
830	0.17
831	0.09
832	0
833	0
834	0
835	0
836	0.15
837	0.01
838	0
839	0
840	0
841	0
842	0.16
843	0.21
844	0.16
845	0.07
846	0.33
847	0.03
848	0.08
849	0.87
850	0
851	0
852	0
853	0.11
854	0.05
855	0.05
856	0.58
857	0.2
858	0.65
859	0.33
860	0
861	0.03
862	0.09
863	0.99
864	0.81
865	0.01
866	0.36
867	0
868	0.46
869	0.28
870	0
871	0.08
872	0.03
873	0.12
874	0.06
875	0.39
876	0.03
877	0.14
878	0.05
879	0.05
880	0.1
881	0.22
882	0.2
883	0.61
884	0.05
885	0.12
886	0.09
887	0.62
888	0
889	0.02
890	0.35
891	0.02
892	0.06
893	0
894	0.14
895	0.02
896	0.07
897	0.17
898	0
899	0.13
900	0.14
901	0.04
902	0.08
903	0.15
904	0.1
905	0.45
906	0.33
907	0.18
908	0.96
909	0.27
910	0.09
911	0.74
912	0.36
913	0.65
914	0.06
915	0.02
916	0.01
917	0.06
918	0
919	0
920	0.33
921	0.07
922	0.56
923	0.43
924	0.04
925	0.93
926	0.04
927	0.45
928	0.96
929	0.49
930	0.09
931	0.62
932	0.25
933	0.04
934	0.85
935	0.02
936	0.01
937	0.01
938	0.04
939	0
940	0
941	0.05
942	0
943	0.23
944	0.05
945	0.36
946	0.02
947	0.36
948	0.01
949	0.02
950	0.14
951	0
952	0.06
953	0.86
954	0.1
955	0.27
956	0.26
957	0.36
958	0
959	0
960	0.58
961	0
962	0.05
963	0.09
964	0.01
965	0.18
966	0.18
967	0.25
968	0.05
969	0
970	0.63
971	0.6
972	0.19
973	0.01
974	0.24
975	0.03
976	0.45
977	0.95
978	0.02
979	0.11
980	0
981	0.31
982	0.88
983	0
984	0.15
985	0.47
986	0.2
987	0.41
988	0.4
989	0.03
990	0.04
991	0.01
992	0.27
993	0.67
994	0.73
995	0.9
996	0.03
997	0.12
998	0.09
999	0.6
1000	0.03
