# Supplementary material for: A Regularized MANOVA Test for Semicontinuous High‐Dimensional Data
Source: Biom J. 2025 Apr 29;67(3):e70054. doi: 10.1002/bimj.70054 (PMC12041841; doi:10.1002/bimj.70054)
Supplement: Supplementary file 1 — Supporting information [file BIMJ-67-e70054-s001.zip › Replicability/Results_CHEN/K2/H1_1-1/CHEN-H1_1-1-20-50-0.2-0.txt]

1	0
2	0
3	0.01
4	0
5	0.02
6	0.35
7	0.06
8	0
9	0.03
10	0.15
11	0
12	0.02
13	0.12
14	0.09
15	0.02
16	0.01
17	0.04
18	0.73
19	0.03
20	0
21	0.09
22	0
23	0.31
24	0
25	0
26	0.01
27	0.91
28	0
29	0.14
30	0
31	0.62
32	0.11
33	0
34	0.11
35	0
36	0
37	0.01
38	0.64
39	0.14
40	0.1
41	0.04
42	0.07
43	0
44	0.15
45	0.41
46	0
47	0.31
48	0.68
49	0.41
50	0
51	0.25
52	0.02
53	0.16
54	0.11
55	0.75
56	0.19
57	0.69
58	0.05
59	0
60	0.03
61	0
62	0.02
63	0.04
64	0.14
65	0.27
66	0.02
67	0
68	0.07
69	0.75
70	0.04
71	0.07
72	0
73	0.03
74	0.02
75	0
76	0.28
77	0
78	0
79	0
80	0.05
81	0
82	0.84
83	0
84	0.01
85	0
86	0
87	0.08
88	0.19
89	0.23
90	0.12
91	0.01
92	0
93	0.29
94	0
95	0
96	0
97	0.15
98	0
99	0
100	0.6
101	0.02
102	0.09
103	0
104	0.71
105	0
106	0.1
107	0.47
108	0
109	0.08
110	0.04
111	0
112	0.01
113	0.02
114	0
115	0.16
116	0.03
117	0.12
118	0
119	0
120	0.58
121	0.19
122	0.01
123	0.21
124	0
125	0
126	0
127	0
128	0.58
129	0.01
130	0.01
131	0
132	0.1
133	0.06
134	0
135	0.05
136	0.06
137	0
138	0.05
139	0
140	0
141	0.01
142	0.35
143	0.04
144	0.03
145	0
146	0
147	0.61
148	0.24
149	0
150	0.5
151	0.34
152	0.05
153	0.12
154	0.03
155	0.84
156	0
157	0.69
158	0.01
159	0.45
160	0.36
161	0.06
162	0.14
163	0
164	0
165	0.04
166	0.21
167	0.21
168	0.04
169	0.18
170	0.44
171	0
172	0.45
173	0
174	0.05
175	0.62
176	0.61
177	0.06
178	0.12
179	0
180	0
181	0
182	0.14
183	0.66
184	0
185	0.56
186	0
187	0.01
188	0.59
189	0
190	0
191	0.5
192	0.01
193	0.67
194	0
195	0
196	0.33
197	0.17
198	0
199	0.42
200	0.03
201	0.06
202	0
203	0.22
204	0
205	0.34
206	0.03
207	0
208	0
209	0
210	0
211	0.1
212	0
213	0
214	0.01
215	0.01
216	0
217	0.03
218	0.01
219	0.01
220	0
221	0
222	0
223	0
224	0.03
225	0.02
226	0.04
227	0
228	0.47
229	0
230	0.02
231	0.05
232	0.01
233	0.79
234	0.01
235	0
236	0.48
237	0.07
238	0.08
239	0
240	0
241	0.06
242	1
243	0
244	0.68
245	0
246	0
247	0.22
248	0
249	0.18
250	0
251	0
252	0
253	0.03
254	0.22
255	0
256	0
257	0
258	0.13
259	0.22
260	0
261	0
262	0.01
263	0.08
264	0
265	0.03
266	0
267	0
268	0
269	0
270	0.4
271	0
272	0
273	0.13
274	0.19
275	0
276	0
277	0.06
278	0.02
279	0
280	0.6
281	0.04
282	0.02
283	0.01
284	0.39
285	0
286	0.63
287	0.07
288	0.06
289	0.04
290	0.06
291	0.04
292	0.96
293	0.01
294	0
295	0.01
296	0
297	0.67
298	0
299	0.19
300	0
301	0.1
302	0
303	0.03
304	0.04
305	0.04
306	0.28
307	0
308	0.12
309	0
310	0
311	0.99
312	0.01
313	0
314	0.01
315	0.01
316	0.08
317	0.02
318	0
319	0.01
320	0.04
321	0.15
322	0
323	0.06
324	0.02
325	0
326	0.13
327	0.12
328	0.02
329	0
330	0.93
331	0
332	0
333	0
334	0.03
335	0.45
336	0
337	0
338	0.04
339	0.03
340	0
341	0.6
342	0.03
343	0.01
344	0
345	0
346	0
347	0
348	0
349	0.83
350	0.07
351	0.02
352	0.08
353	0.05
354	0
355	0.01
356	0.01
357	0.04
358	0
359	0.08
360	0.99
361	0
362	0
363	0.05
364	0
365	0
366	0.59
367	0.12
368	0.19
369	0.01
370	0
371	0.06
372	0
373	0.05
374	0
375	0
376	0.42
377	0
378	0.31
379	0.03
380	0
381	0.43
382	0.02
383	0
384	0.64
385	0.14
386	0.37
387	0.02
388	0
389	0.14
390	0.33
391	0
392	0.01
393	0
394	1
395	0.01
396	0.08
397	0.47
398	0.33
399	0.75
400	0
401	0.15
402	0
403	0
404	0
405	0
406	0.03
407	0.09
408	0.06
409	0.11
410	0
411	0
412	0.48
413	0
414	0.14
415	0
416	0
417	0
418	0.42
419	0
420	0.99
421	0.1
422	0.26
423	0
424	0
425	0.03
426	0
427	0
428	0
429	0.7
430	0.04
431	0
432	0.19
433	0.01
434	0
435	0.02
436	0
437	0.96
438	0.01
439	0.01
440	0.09
441	0
442	0.11
443	0
444	0.01
445	0
446	0
447	0
448	0.7
449	0.19
450	0.15
451	0.01
452	0
453	0.88
454	0
455	0.97
456	0
457	0.12
458	0.1
459	0.02
460	0.13
461	0
462	0
463	0.16
464	0.3
465	0.79
466	0.02
467	0.09
468	0.47
469	0
470	0
471	0.01
472	0
473	0
474	0.03
475	0
476	0.06
477	0
478	0
479	0
480	0.87
481	0.6
482	0.07
483	0
484	0.01
485	0.12
486	0.01
487	0.1
488	0.01
489	0
490	0
491	0.02
492	0.93
493	0.04
494	0
495	0.01
496	0.42
497	0.07
498	0.29
499	0
500	0
501	0
502	0.73
503	0
504	0
505	0.45
506	0.17
507	0.27
508	0.01
509	0.27
510	0.03
511	0.04
512	0
513	0.01
514	0
515	0.78
516	0
517	0
518	0
519	0.03
520	0.03
521	0
522	0
523	0
524	0.06
525	0
526	0.1
527	0.08
528	0
529	0
530	0
531	0
532	0.23
533	0.49
534	0
535	0.08
536	0.02
537	0
538	0.01
539	0
540	0.02
541	0.92
542	0.47
543	0.3
544	0
545	0.4
546	0
547	0
548	0.45
549	0.51
550	0.93
551	0.01
552	0.05
553	0
554	0.39
555	0
556	0
557	0.1
558	0
559	0
560	0
561	0
562	0.06
563	0
564	1
565	0.23
566	0.08
567	0.84
568	0.36
569	0
570	0.06
571	0
572	0.14
573	0
574	0.99
575	0.53
576	0.78
577	0.03
578	0.77
579	0
580	0.22
581	0.03
582	0.01
583	0.41
584	0.01
585	0.72
586	0.84
587	0.07
588	0.15
589	0.12
590	0
591	0.05
592	0.01
593	0.5
594	0.14
595	0.98
596	0.03
597	0.14
598	0.13
599	0
600	0
601	0.22
602	0.08
603	0
604	0.01
605	0
606	0.83
607	0
608	0.24
609	0
610	0
611	0.01
612	0.28
613	0.05
614	0
615	0.01
616	0
617	0
618	0.02
619	0.06
620	0
621	0.12
622	0.02
623	0.12
624	0
625	0.22
626	0.07
627	0.2
628	0
629	0
630	0.03
631	0
632	0.09
633	0
634	0.17
635	0.36
636	0.95
637	0
638	0
639	0.46
640	0.3
641	0
642	0.01
643	0.01
644	0.12
645	0.96
646	0.14
647	0.24
648	0.01
649	0
650	0
651	0.28
652	0.13
653	0
654	0
655	0.02
656	0
657	0.23
658	0
659	0.02
660	0
661	0.49
662	0.02
663	0
664	0.01
665	0.27
666	0
667	0.05
668	0
669	0.01
670	0.06
671	0
672	0.28
673	0.04
674	0.06
675	0.01
676	0.26
677	0.06
678	0.68
679	0
680	0.01
681	0.01
682	0
683	0
684	0.03
685	0.01
686	0.01
687	0
688	0
689	0.79
690	0.01
691	0.6
692	0
693	0
694	0.08
695	0
696	0
697	0.19
698	0
699	0.01
700	0.03
701	0.02
702	0
703	0.01
704	0.77
705	0.02
706	0
707	0.13
708	0
709	0
710	0
711	0.05
712	0.19
713	0
714	0.33
715	0.44
716	0
717	0.03
718	0
719	0.77
720	0.02
721	0.04
722	0
723	0.03
724	0
725	0.08
726	0
727	0.03
728	0.22
729	0.01
730	0.81
731	0
732	0
733	0.06
734	0
735	0.71
736	0.1
737	1
738	0
739	0
740	0.02
741	0
742	0
743	0
744	0.06
745	0.11
746	0.36
747	0.08
748	0.01
749	0.59
750	0
751	0
752	0.01
753	0
754	0
755	0.01
756	0.68
757	0
758	0.36
759	0.01
760	0.46
761	0.33
762	0.28
763	0
764	0.07
765	0
766	0.04
767	0.01
768	0.16
769	0.01
770	0
771	0.06
772	1
773	0
774	0
775	0.01
776	0.12
777	0
778	0.07
779	0
780	0
781	0.37
782	0
783	0.54
784	0.02
785	0.01
786	0
787	0.01
788	0.4
789	0.67
790	0.3
791	0.65
792	0.06
793	0.66
794	0.08
795	0.02
796	0.01
797	0.01
798	0
799	0
800	0.02
801	0.01
802	0.46
803	0
804	0
805	0.03
806	0
807	0.44
808	0.56
809	0.07
810	0.12
811	0.28
812	0.13
813	0
814	0.27
815	0.01
816	0
817	0
818	0
819	0
820	0.05
821	0
822	0.01
823	0.36
824	0.1
825	0.04
826	0.02
827	0.4
828	0.02
829	0.01
830	0.41
831	0.68
832	0
833	0
834	0
835	0
836	0.04
837	0.44
838	0.08
839	0
840	0.04
841	0
842	0
843	0.34
844	0.16
845	0.02
846	0.21
847	0
848	0
849	0.54
850	0
851	0
852	0
853	0.1
854	0
855	0.03
856	0.28
857	0.46
858	0.87
859	0.79
860	0
861	0
862	0.21
863	0.74
864	0.17
865	0
866	0.05
867	0
868	0.3
869	0.02
870	0
871	0
872	0.01
873	0.51
874	0.01
875	0.02
876	0.12
877	0.16
878	0
879	0
880	0.02
881	0.02
882	0.07
883	0.49
884	0
885	0
886	0
887	0.53
888	0
889	0
890	0.08
891	0
892	0.01
893	0
894	0
895	0.01
896	0.01
897	0.18
898	0
899	0.09
900	0.02
901	0.03
902	0.01
903	0.07
904	0.03
905	0.41
906	0.03
907	0.12
908	0.91
909	0.71
910	0
911	0.6
912	0.17
913	0.31
914	0
915	0
916	0
917	0
918	0
919	0
920	0.95
921	0.04
922	0.24
923	0.25
924	0
925	0.78
926	0.06
927	0.26
928	0.96
929	0.01
930	0
931	0.45
932	0.04
933	0.03
934	0.14
935	0.02
936	0
937	0
938	0.01
939	0
940	0.03
941	0
942	0
943	0.02
944	0
945	0.12
946	0.04
947	0.02
948	0
949	0.02
950	0.04
951	0
952	0.01
953	0.59
954	0.03
955	0.01
956	0.82
957	0.3
958	0
959	0.12
960	0.71
961	0
962	0
963	0.05
964	0
965	0.09
966	0.03
967	0.12
968	0.64
969	0.08
970	0.31
971	0.16
972	0.01
973	0.01
974	0
975	0
976	0.21
977	0.89
978	0.09
979	0.02
980	0
981	0.01
982	0.93
983	0
984	0.29
985	0.79
986	0.02
987	0.16
988	0.48
989	0
990	0
991	0
992	0.1
993	0.37
994	0.57
995	0.65
996	0.02
997	0.12
998	0
999	0.54
1000	0
