# Supplementary material for: A Regularized MANOVA Test for Semicontinuous High‐Dimensional Data
Source: Biom J. 2025 Apr 29;67(3):e70054. doi: 10.1002/bimj.70054 (PMC12041841; doi:10.1002/bimj.70054)
Supplement: Supplementary file 1 — Supporting information [file BIMJ-67-e70054-s001.zip › Replicability/Results_CHEN/K2/H1_1-1_res.csv]

n	p	pmiss	rho	rejPERM	n_simEnded
10	50	0.2	0	0.851	1000
10	50	0.2	0.4	0.402	1000
10	50	0.5	0	0.205	1000
10	50	0.5	0.4	0.203	1000
10	50	0.8	0	0.758	1000
10	50	0.8	0.4	0.758	1000
10	100	0.2	0	0.989	1000
10	100	0.2	0.4	0.481	1000
10	100	0.5	0	0.268	1000
10	100	0.5	0.4	0.248	1000
10	100	0.8	0	0.534	1000
10	100	0.8	0.4	0.537	1000
10	150	0.2	0	0.998	1000
10	150	0.2	0.4	0.494	1000
10	150	0.5	0	0.314	1000
10	150	0.5	0.4	0.295	1000
10	150	0.8	0	0.392	1000
10	150	0.8	0.4	0.392	1000
10	200	0.2	0	1	1000
10	200	0.2	0.4	0.509	1000
10	200	0.5	0	0.326	1000
10	200	0.5	0.4	0.268	1000
10	200	0.8	0	0.249	1000
10	200	0.8	0.4	0.258	1000
20	50	0.2	0	0.594	1000
20	50	0.2	0.4	0.382	1000
20	50	0.5	0	0.323	1000
20	50	0.5	0.4	0.326	1000
20	50	0.8	0	1	1000
20	50	0.8	0.4	1	1000
20	100	0.2	0	0.824	1000
20	100	0.2	0.4	0.549	1000
20	100	0.5	0	0.108	1000
20	100	0.5	0.4	0.114	1000
20	100	0.8	0	1	1000
20	100	0.8	0.4	1	1000
20	150	0.2	0	0.935	1000
20	150	0.2	0.4	0.644	1000
20	150	0.5	0	0.104	1000
20	150	0.5	0.4	0.109	1000
20	150	0.8	0	1	1000
20	150	0.8	0.4	1	1000
20	200	0.2	0	0.967	1000
20	200	0.2	0.4	0.702	1000
20	200	0.5	0	0.133	1000
20	200	0.5	0.4	0.131	1000
20	200	0.8	0	1	1000
20	200	0.8	0.4	1	1000
