# Supplementary material for: A Regularized MANOVA Test for Semicontinuous High‐Dimensional Data
Source: Biom J. 2025 Apr 29;67(3):e70054. doi: 10.1002/bimj.70054 (PMC12041841; doi:10.1002/bimj.70054)
Supplement: Supplementary file 1 — Supporting information [file BIMJ-67-e70054-s001.zip › Replicability/Results_CHEN/K2/H1_1-5/CHEN-H1_1-5-10-100-0.5-0.4.txt]

1	0
2	0
3	0
4	0.36
5	0.08
6	0.01
7	0
8	0
9	0.01
10	1
11	0.01
12	0.02
13	0.03
14	0
15	0
16	0.99
17	0
18	0
19	0
20	0.02
21	0.02
22	0
23	0
24	0
25	0.02
26	0.01
27	0.01
28	0
29	0.01
30	0
31	0.01
32	0
33	0
34	0
35	0
36	0.13
37	0
38	0
39	0.99
40	0
41	0
42	0
43	0
44	0
45	0
46	0
47	0.08
48	0.24
49	0.01
50	0.03
51	0
52	0.02
53	0.01
54	0
55	0.99
56	0
57	0.37
58	0
59	0
60	0
61	0
62	0.01
63	0
64	0
65	0
66	0
67	0
68	0.01
69	0
70	0
71	0.01
72	0.01
73	0
74	0.01
75	0.01
76	0
77	0
78	0
79	0
80	0
81	0
82	0.13
83	0.01
84	0.01
85	0
86	0
87	0
88	0
89	0.99
90	0
91	0
92	0.02
93	1
94	0.01
95	0
96	0
97	0
98	0.98
99	0
100	0
101	0.98
102	0
103	0
104	0.03
105	0.01
106	0
107	0
108	0
109	0
110	0.07
111	0
112	0
113	0
114	0
115	0
116	0
117	0.01
118	0
119	0.02
120	0.02
121	0
122	0.94
123	0
124	0
125	0.01
126	0
127	0.01
128	0
129	0
130	0.01
131	0
132	0.01
133	0
134	0
135	0.08
136	0
137	0
138	0
139	0.01
140	0.08
141	0
142	0.01
143	1
144	0
145	0
146	0.22
147	0.02
148	0
149	0
150	0.12
151	0
152	1
153	0.01
154	0
155	0.02
156	0
157	0.03
158	0.01
159	0.02
160	0.02
161	0
162	0
163	0.01
164	0.01
165	0
166	0
167	0.01
168	0
169	0
170	0
171	0
172	0
173	0
174	0
175	0.41
176	0
177	0
178	0.01
179	0
180	0
181	0
182	0
183	1
184	0.99
185	0.02
186	0.01
187	0
188	0
189	0
190	0.02
191	0
192	0.01
193	0.99
194	0
195	0
196	0
197	0
198	0
199	0.54
200	0
201	0
202	0
203	0
204	0
205	0.98
206	0.05
207	0
208	0
209	0
210	0
211	0
212	0
213	0
214	0
215	0.01
216	0.01
217	0
218	1
219	0.01
220	0.01
221	0.01
222	0
223	0
224	0
225	0
226	0.01
227	0
228	0
229	0.01
230	0
231	0
232	0.02
233	0
234	0
235	0
236	0
237	0
238	0.01
239	0
240	0
241	0
242	0
243	0
244	0
245	0
246	0
247	0
248	0
249	0.99
250	0.01
251	0.97
252	0
253	0
254	0
255	0
256	0.01
257	0.01
258	0.01
259	0.02
260	0
261	0
262	0.11
263	0.01
264	0
265	0
266	0.09
267	0
268	0.01
269	0
270	0
271	0.01
272	0
273	0
274	0.01
275	0
276	0
277	0
278	0
279	0
280	0
281	0
282	0
283	0.01
284	0.16
285	0
286	0
287	0
288	0
289	0
290	0
291	1
292	0
293	0.22
294	0.07
295	0
296	0
297	0.27
298	0
299	0.01
300	0.07
301	0.07
302	0.17
303	0.77
304	0
305	0.02
306	0
307	0
308	0.06
309	0.01
310	0
311	0
312	0
313	0
314	0
315	0
316	0
317	0.06
318	0.01
319	0
320	0.01
321	0.12
322	0.01
323	0
324	0
325	0
326	0.01
327	0.01
328	0.71
329	0
330	0.01
331	0
332	0
333	0.02
334	0.01
335	0.04
336	0
337	0
338	0.05
339	0.09
340	0.04
341	0.03
342	0
343	0
344	0
345	0
346	0.04
347	0
348	0.01
349	0
350	0.01
351	0
352	0
353	0.07
354	0
355	0.98
356	0
357	0
358	0
359	0.01
360	0.01
361	1
362	0
363	0
364	0
365	0
366	0
367	0.01
368	0.01
369	0
370	0.01
371	0
372	0.01
373	0
374	0
375	0.02
376	0
377	0.75
378	1
379	0.02
380	0
381	0.01
382	0
383	0
384	0
385	0.01
386	0.02
387	0
388	0.01
389	0.01
390	0
391	0
392	0.06
393	0
394	0.01
395	0
396	0.11
397	0
398	0
399	0.01
400	1
401	0
402	0.06
403	0
404	0
405	0
406	0.39
407	0.06
408	0.01
409	0
410	0.01
411	0
412	0
413	0
414	0.05
415	0
416	0
417	0
418	0
419	0.01
420	0
421	0
422	0
423	0
424	0
425	0
426	0
427	0
428	0.02
429	0.14
430	0
431	0.02
432	0
433	0
434	0
435	0.47
436	0
437	0.01
438	0
439	0.01
440	0.01
441	0
442	0.01
443	0.01
444	0
445	0.04
446	0
447	0
448	0.99
449	0.37
450	0.99
451	0
452	0.01
453	0
454	0.02
455	0
456	0
457	0
458	0
459	0
460	0.02
461	0
462	0
463	0
464	0
465	0
466	0
467	0
468	0.02
469	0
470	0
471	0.01
472	0
473	0
474	0.02
475	0
476	0
477	0
478	0
479	0
480	0
481	0
482	0.01
483	0
484	0
485	0.01
486	0.02
487	0.01
488	0
489	0.03
490	0
491	0
492	0
493	0
494	0
495	0.04
496	0
497	0.01
498	0
499	0
500	0
501	0
502	0
503	0
504	0
505	0
506	0
507	0
508	0
509	0
510	0.09
511	0
512	0.01
513	0
514	0
515	0
516	0.01
517	1
518	0
519	0.03
520	0
521	0.05
522	0.03
523	0
524	0
525	0
526	0.01
527	0
528	0
529	0
530	0
531	0
532	0.06
533	0
534	0
535	0.01
536	0.01
537	0.01
538	0.03
539	0
540	0
541	0.26
542	0.44
543	0
544	0
545	0
546	0.01
547	0.01
548	0
549	0.01
550	0.01
551	0
552	0.12
553	0
554	0.02
555	0.01
556	0
557	0
558	0
559	0.08
560	0.05
561	0
562	0.02
563	0
564	0
565	0.08
566	0
567	0.01
568	0.02
569	0.02
570	0.01
571	1
572	0
573	0.91
574	0
575	0
576	0
577	0
578	0
579	0.02
580	0.03
581	0
582	0
583	0.01
584	0
585	0
586	0.07
587	0.03
588	0.51
589	1
590	0.01
591	0
592	0
593	0
594	0
595	0
596	0
597	0.26
598	0
599	0
600	0
601	0.01
602	0
603	0
604	0
605	0.01
606	0
607	0.21
608	0
609	0
610	0.02
611	0.01
612	0
613	0
614	0.01
615	0
616	0
617	0
618	0
619	0
620	0
621	0.01
622	0
623	0.02
624	0
625	0
626	0.01
627	0
628	0.01
629	0.35
630	0
631	0.02
632	0
633	0
634	0
635	0.13
636	0.96
637	0
638	0.01
639	0
640	0.01
641	0
642	0
643	0
644	0.96
645	0
646	0.28
647	0
648	0
649	0.01
650	0
651	0
652	0
653	0
654	0
655	0
656	0
657	0.3
658	0
659	0.01
660	0
661	0
662	0
663	0
664	0.99
665	0.01
666	0
667	0.01
668	0
669	0
670	0.01
671	0
672	0
673	0.01
674	0
675	0.01
676	0
677	0
678	0
679	0
680	0.95
681	0
682	0
683	0.01
684	0.01
685	0
686	0.09
687	0.1
688	0
689	0.01
690	0
691	0
692	0
693	0
694	0.39
695	0
696	0
697	0.01
698	0
699	0
700	0
701	0.01
702	0.13
703	0
704	0.05
705	0
706	0
707	0.01
708	0
709	0
710	0.01
711	0
712	0.06
713	0
714	0
715	0
716	0.99
717	0
718	0
719	0.11
720	1
721	0.28
722	0
723	0.01
724	0
725	0.02
726	0
727	0.01
728	0.01
729	0.24
730	0.03
731	0.03
732	0
733	0
734	0
735	0
736	0
737	0
738	0
739	0
740	0
741	0
742	0
743	0
744	0.01
745	0
746	0
747	0.01
748	0
749	0
750	0
751	0
752	0
753	0
754	0.01
755	0.14
756	0.01
757	0
758	0.01
759	0
760	0.01
761	0.04
762	0
763	0.01
764	0
765	0
766	0.05
767	0
768	0
769	1
770	0.73
771	0
772	0
773	0.02
774	0.01
775	0
776	0
777	0
778	0
779	0.11
780	0
781	1
782	0
783	0.05
784	0
785	0.19
786	0.23
787	0.05
788	0
789	0
790	0.01
791	0.02
792	0
793	0
794	0.94
795	0
796	0.01
797	0
798	0
799	0
800	0
801	0.06
802	0.01
803	0.03
804	0
805	0.01
806	0
807	0
808	0
809	0
810	0.02
811	1
812	0.01
813	0
814	0
815	0
816	0.01
817	0
818	0
819	0
820	0
821	0
822	0
823	0
824	0.96
825	0.01
826	0
827	0.01
828	0
829	0.99
830	0
831	0
832	0.02
833	0
834	0.02
835	0.05
836	0
837	0
838	0.01
839	0.01
840	0.01
841	0.02
842	0
843	0.36
844	0.18
845	0
846	0
847	0
848	0.02
849	0.01
850	0
851	0.14
852	0
853	0.32
854	0.01
855	0
856	0
857	0
858	0
859	0.02
860	0
861	0
862	0
863	0.2
864	0.01
865	0
866	0
867	0
868	0
869	0
870	0.01
871	0.01
872	0.08
873	0
874	0.98
875	0
876	0
877	0.07
878	1
879	0.01
880	0.03
881	0
882	0.01
883	0.01
884	0
885	0
886	0.01
887	0.17
888	0
889	0.01
890	0
891	0
892	0
893	0
894	0.02
895	0
896	0
897	0.02
898	0
899	0
900	0
901	0.01
902	0
903	0.01
904	0
905	0
906	0.05
907	0.01
908	0
909	0
910	0
911	0.03
912	0.99
913	0
914	0.01
915	0.01
916	0
917	0
918	0.31
919	0.01
920	0
921	0
922	0
923	0
924	0
925	0
926	0.26
927	0
928	0
929	0
930	0.99
931	0
932	0
933	0
934	0
935	0
936	0.03
937	0
938	0
939	0
940	0.99
941	0
942	0
943	0
944	0.01
945	0.01
946	0
947	0
948	0
949	0
950	0.01
951	0.2
952	0
953	0
954	0
955	0
956	0
957	0.1
958	0
959	0
960	0
961	0
962	0
963	0
964	0.17
965	0.01
966	0
967	1
968	0
969	0
970	1
971	0
972	1
973	0
974	0.06
975	0
976	0
977	0.05
978	0
979	0.01
980	0
981	0
982	0
983	0
984	0
985	0
986	0
987	0
988	0.01
989	0.01
990	0
991	0
992	0
993	0
994	0
995	0.02
996	0
997	0
998	0
999	0.02
1000	0
