# Supplementary material for: A Regularized MANOVA Test for Semicontinuous High‐Dimensional Data
Source: Biom J. 2025 Apr 29;67(3):e70054. doi: 10.1002/bimj.70054 (PMC12041841; doi:10.1002/bimj.70054)
Supplement: Supplementary file 1 — Supporting information [file BIMJ-67-e70054-s001.zip › Replicability/Results_CHEN/K2/H1_1-5/CHEN-H1_1-5-10-100-0.5-0.txt]

1	0
2	0
3	0
4	0.35
5	0.09
6	0
7	0
8	0.01
9	0
10	1
11	0
12	0.01
13	0
14	0
15	0
16	1
17	0
18	0
19	0
20	0.05
21	0.03
22	0
23	0.02
24	0
25	0.01
26	0.01
27	0.12
28	0.01
29	0.06
30	0
31	0
32	0
33	0
34	0
35	0
36	0.2
37	0
38	0.01
39	0.99
40	0.01
41	0
42	0
43	0.01
44	0
45	0
46	0.01
47	0.2
48	0.27
49	0
50	0.03
51	0.02
52	0.02
53	0.02
54	0
55	1
56	0
57	0.27
58	0
59	0
60	0.01
61	0
62	0.01
63	0.01
64	0
65	0
66	0
67	0.01
68	0.01
69	0
70	0
71	0.01
72	0
73	0
74	0
75	0.01
76	0
77	0
78	0
79	0.04
80	0
81	0
82	0.1
83	0
84	0
85	0
86	0
87	0
88	0.01
89	0.99
90	0
91	0
92	0.24
93	1
94	0.1
95	0
96	0
97	0.02
98	0.97
99	0
100	0
101	0.99
102	0
103	0
104	0.03
105	0
106	0
107	0
108	0.01
109	0
110	0.26
111	0
112	0
113	0
114	0
115	0
116	0
117	0.01
118	0
119	0.01
120	0
121	0
122	0.97
123	0
124	0
125	0.01
126	0
127	0
128	0
129	0.01
130	0.01
131	0
132	0.01
133	0
134	0
135	0.39
136	0
137	0
138	0
139	0.01
140	0.17
141	0.07
142	0.01
143	1
144	0
145	0
146	0.64
147	0
148	0.01
149	0.01
150	0.24
151	0.01
152	0.99
153	0.02
154	0
155	0.01
156	0
157	0.04
158	0.05
159	0.01
160	0.01
161	0
162	0
163	0
164	0.01
165	0
166	0
167	0
168	0
169	0.01
170	0.01
171	0
172	0.01
173	0
174	0
175	0.46
176	0
177	0
178	0.02
179	0
180	0
181	0
182	0
183	1
184	0.99
185	0
186	0.01
187	0
188	0
189	0
190	0
191	0
192	0.01
193	1
194	0
195	0.01
196	0
197	0
198	0
199	0.53
200	0
201	0
202	0
203	0
204	0
205	0.98
206	0.25
207	0
208	0
209	0
210	0
211	0.01
212	0
213	0
214	0
215	0
216	0.01
217	0
218	0.99
219	0
220	0.01
221	0.01
222	0
223	0.01
224	0
225	0
226	0.01
227	0
228	0
229	0.03
230	0
231	0
232	0
233	0
234	0
235	0.01
236	0.01
237	0
238	0
239	0
240	0.02
241	0
242	0.01
243	0
244	0.01
245	0
246	0
247	0
248	0
249	1
250	0
251	0.97
252	0
253	0
254	0.01
255	0
256	0
257	0
258	0.01
259	0.03
260	0
261	0
262	0.31
263	0
264	0.01
265	0
266	0.08
267	0
268	0.01
269	0
270	0
271	0
272	0
273	0.01
274	0.03
275	0.01
276	0
277	0
278	0
279	0
280	0.01
281	0.02
282	0
283	0
284	0.33
285	0.06
286	0.01
287	0
288	0
289	0
290	0
291	1
292	0
293	0.34
294	0.2
295	0
296	0
297	0.67
298	0
299	0.01
300	0.09
301	0
302	0.39
303	0.79
304	0
305	0
306	0
307	0
308	0.14
309	0
310	0.01
311	0
312	0
313	0
314	0.03
315	0
316	0
317	0.06
318	0
319	0
320	0.01
321	0.24
322	0
323	0
324	0
325	0
326	0
327	0.01
328	0.75
329	0
330	0
331	0
332	0
333	0
334	0
335	0.02
336	0
337	0
338	0.15
339	0.22
340	0
341	0.03
342	0
343	0
344	0
345	0
346	0.08
347	0
348	0
349	0
350	0
351	0
352	0
353	0.14
354	0
355	0.96
356	0
357	0
358	0
359	0.01
360	0.01
361	1
362	0
363	0
364	0
365	0
366	0.01
367	0.01
368	0.01
369	0
370	0.01
371	0.01
372	0.01
373	0
374	0.01
375	0.02
376	0
377	0.39
378	0.99
379	0
380	0
381	0.04
382	0.01
383	0
384	0
385	0.02
386	0.02
387	0
388	0.01
389	0.02
390	0.01
391	0
392	0.33
393	0
394	0
395	0
396	0.12
397	0
398	0
399	0
400	1
401	0
402	0.5
403	0
404	0
405	0
406	0.57
407	0.48
408	0.02
409	0
410	0.01
411	0
412	0
413	0
414	0.44
415	0
416	0
417	0.02
418	0
419	0
420	0
421	0.03
422	0.01
423	0
424	0
425	0
426	0.01
427	0.01
428	0
429	0.11
430	0
431	0
432	0
433	0
434	0
435	0.89
436	0
437	0.01
438	0.01
439	0
440	0
441	0
442	0.01
443	0
444	0
445	0.15
446	0
447	0.01
448	0.99
449	0.48
450	0.97
451	0.01
452	0.01
453	0
454	0
455	0.02
456	0
457	0.01
458	0
459	0
460	0.01
461	0
462	0
463	0
464	0
465	0
466	0
467	0.02
468	0.02
469	0
470	0
471	0
472	0
473	0
474	0.02
475	0
476	0
477	0
478	0
479	0
480	0.01
481	0
482	0
483	0
484	0
485	0.01
486	0
487	0
488	0
489	0.02
490	0
491	0
492	0
493	0
494	0.03
495	0.09
496	0
497	0.01
498	0.01
499	0
500	0
501	0
502	0
503	0
504	0
505	0
506	0
507	0
508	0
509	0
510	0.08
511	0
512	0.01
513	0
514	0
515	0
516	0.01
517	1
518	0
519	0.06
520	0
521	0.11
522	0.02
523	0.01
524	0
525	0
526	0
527	0.01
528	0.02
529	0.01
530	0
531	0
532	0.22
533	0
534	0.01
535	0.01
536	0.03
537	0
538	0.01
539	0
540	0
541	0.31
542	0.65
543	0
544	0.01
545	0.06
546	0.02
547	0
548	0
549	0.01
550	0
551	0
552	0.07
553	0
554	0
555	0.01
556	0.01
557	0
558	0.17
559	0.23
560	0.22
561	0
562	0.01
563	0
564	0
565	0.13
566	0
567	0.04
568	0.01
569	0.01
570	0.01
571	1
572	0
573	1
574	0
575	0
576	0
577	0
578	0
579	0
580	0.01
581	0
582	0
583	0.01
584	0
585	0
586	0.11
587	0
588	0.9
589	1
590	0.03
591	0
592	0
593	0
594	0.01
595	0.08
596	0
597	0.41
598	0.01
599	0
600	0
601	0
602	0
603	0
604	0
605	0.02
606	0
607	0.27
608	0.02
609	0.01
610	0.15
611	0.01
612	0
613	0
614	0.01
615	0.03
616	0.01
617	0
618	0.01
619	0
620	0.02
621	0
622	0
623	0
624	0
625	0
626	0
627	0
628	0.01
629	0.57
630	0
631	0
632	0.03
633	0
634	0
635	0.17
636	1
637	0.03
638	0
639	0
640	0.01
641	0
642	0.01
643	0
644	0.98
645	0
646	0.62
647	0
648	0.01
649	0.01
650	0.01
651	0
652	0
653	0
654	0.01
655	0
656	0
657	0.26
658	0
659	0.01
660	0.01
661	0
662	0
663	0.03
664	1
665	0.01
666	0
667	0
668	0
669	0
670	0
671	0
672	0
673	0
674	0
675	0.01
676	0
677	0
678	0
679	0
680	0.94
681	0
682	0
683	0.01
684	0.02
685	0
686	0.2
687	0.26
688	0.01
689	0.01
690	0
691	0
692	0.01
693	0.01
694	0.41
695	0
696	0.01
697	0
698	0.06
699	0
700	0
701	0.1
702	0.39
703	0
704	0.13
705	0
706	0
707	0
708	0
709	0
710	0
711	0
712	0.04
713	0
714	0
715	0
716	0.99
717	0
718	0.03
719	0.18
720	1
721	0.42
722	0.01
723	0
724	0
725	0.1
726	0
727	0.01
728	0
729	0.37
730	0.03
731	0.06
732	0.01
733	0
734	0
735	0
736	0.01
737	0
738	0
739	0.01
740	0
741	0
742	0
743	0
744	0
745	0
746	0
747	0
748	0.01
749	0
750	0
751	0
752	0
753	0.01
754	0.02
755	0.58
756	0
757	0
758	0
759	0.01
760	0.02
761	0
762	0
763	0
764	0
765	0
766	0.15
767	0
768	0
769	0.99
770	0.57
771	0
772	0
773	0.29
774	0.02
775	0
776	0
777	0
778	0
779	0.04
780	0
781	1
782	0
783	0.27
784	0
785	0.66
786	0.32
787	0.31
788	0
789	0
790	0
791	0
792	0
793	0
794	0.94
795	0.01
796	0.12
797	0
798	0
799	0
800	0
801	0.01
802	0.01
803	0
804	0.01
805	0
806	0
807	0
808	0
809	0.02
810	0
811	1
812	0
813	0
814	0
815	0.01
816	0
817	0
818	0.01
819	0
820	0
821	0
822	0.02
823	0.01
824	0.97
825	0.03
826	0
827	0.01
828	0
829	0.99
830	0
831	0
832	0
833	0
834	0.02
835	0.18
836	0.01
837	0
838	0.01
839	0.01
840	0.04
841	0
842	0
843	0.58
844	0.38
845	0
846	0
847	0
848	0.02
849	0
850	0
851	0.27
852	0
853	0.13
854	0
855	0
856	0
857	0
858	0
859	0.07
860	0
861	0
862	0.01
863	0.27
864	0
865	0
866	0
867	0
868	0.01
869	0.01
870	0
871	0.01
872	0.26
873	0
874	0.98
875	0
876	0
877	0.32
878	1
879	0.01
880	0.03
881	0
882	0.01
883	0.01
884	0
885	0
886	0
887	0.27
888	0
889	0.01
890	0.01
891	0
892	0
893	0
894	0.01
895	0
896	0
897	0
898	0
899	0.01
900	0
901	0.01
902	0
903	0.01
904	0.01
905	0
906	0
907	0.09
908	0
909	0
910	0.01
911	0
912	0.99
913	0
914	0.01
915	0.02
916	0
917	0
918	0.59
919	0
920	0
921	0
922	0
923	0.01
924	0
925	0
926	0.33
927	0
928	0.01
929	0
930	0.99
931	0
932	0
933	0
934	0
935	0
936	0.06
937	0
938	0
939	0.01
940	0.99
941	0
942	0
943	0
944	0.03
945	0.01
946	0.03
947	0
948	0
949	0
950	0.02
951	0.36
952	0
953	0
954	0.01
955	0.01
956	0
957	0.71
958	0.01
959	0
960	0
961	0
962	0
963	0
964	0.53
965	0
966	0
967	1
968	0
969	0
970	1
971	0
972	1
973	0
974	0.23
975	0
976	0
977	0.01
978	0
979	0
980	0
981	0
982	0
983	0
984	0
985	0
986	0
987	0
988	0.02
989	0.01
990	0.01
991	0
992	0
993	0
994	0
995	0.01
996	0.07
997	0
998	0
999	0
1000	0
