# Supplementary material for: A Regularized MANOVA Test for Semicontinuous High‐Dimensional Data
Source: Biom J. 2025 Apr 29;67(3):e70054. doi: 10.1002/bimj.70054 (PMC12041841; doi:10.1002/bimj.70054)
Supplement: Supplementary file 1 — Supporting information [file BIMJ-67-e70054-s001.zip › Replicability/Results_CHEN/K2/H1_1-5/CHEN-H1_1-5-10-150-0.2-0.4.txt]

1	0
2	0
3	0
4	0
5	0.01
6	0.01
7	0
8	0
9	0.03
10	0
11	0
12	0
13	0
14	0
15	0.01
16	0
17	0
18	0
19	0
20	0
21	0
22	0.02
23	0
24	0
25	0.01
26	0.02
27	0
28	0
29	0
30	0
31	0
32	0.01
33	0
34	0
35	0
36	0.01
37	0.01
38	0.01
39	0
40	0
41	0
42	0.01
43	0
44	0.02
45	0
46	0.01
47	0
48	0
49	0
50	0.01
51	0
52	0
53	0
54	0
55	0
56	0
57	0
58	0
59	0
60	0.01
61	0
62	0.01
63	0
64	0
65	0.01
66	0
67	0
68	0.02
69	0
70	0
71	0
72	0.01
73	0
74	0
75	0.02
76	0
77	0
78	0.03
79	0
80	0
81	0.01
82	0.01
83	0
84	0
85	0
86	0.01
87	0
88	0
89	0.01
90	0.01
91	0
92	0
93	0
94	0
95	0.01
96	0
97	0.01
98	0.01
99	0
100	0
101	0.01
102	0
103	0
104	0.01
105	0
106	0
107	0
108	0
109	0.01
110	0.02
111	0.01
112	0.02
113	0
114	0
115	0
116	0.01
117	0.01
118	0.01
119	0
120	0
121	0
122	0
123	0
124	0
125	0
126	0
127	0
128	0
129	0.02
130	0
131	0
132	0
133	0
134	0
135	0.02
136	0
137	0.01
138	0
139	0
140	0
141	0
142	0.03
143	0
144	0
145	0.03
146	0
147	0
148	0.01
149	0
150	0
151	0
152	0
153	0
154	0
155	0.01
156	0.02
157	0.01
158	0
159	0
160	0
161	0
162	0
163	0
164	0
165	0
166	0.01
167	0.01
168	0
169	0.01
170	0.01
171	0
172	0
173	0
174	0
175	0.01
176	0.01
177	0
178	0
179	0.03
180	0.01
181	0
182	0
183	0
184	0
185	0
186	0
187	0.01
188	0
189	0
190	0
191	0
192	0
193	0
194	0
195	0.01
196	0
197	0.01
198	0.01
199	0
200	0.02
201	0
202	0
203	0.01
204	0
205	0
206	0
207	0
208	0.01
209	0
210	0
211	0
212	0
213	0
214	0
215	0
216	0
217	0
218	0
219	0
220	0
221	0.02
222	0
223	0
224	0
225	0.02
226	0.01
227	0
228	0.01
229	0.01
230	0
231	0
232	0.01
233	0.01
234	0
235	0
236	0.02
237	0
238	0
239	0
240	0
241	0
242	0.01
243	0.01
244	0
245	0
246	0
247	0
248	0
249	0
250	0.01
251	0.01
252	0.02
253	0
254	0
255	0.01
256	0
257	0
258	0.02
259	0
260	0
261	0
262	0
263	0
264	0.01
265	0.02
266	0
267	0
268	0
269	0
270	0.01
271	0
272	0
273	0.03
274	0
275	0
276	0
277	0
278	0
279	0
280	0
281	0
282	0
283	0
284	0.01
285	0
286	0
287	0
288	0
289	0
290	0
291	0.01
292	0
293	0.01
294	0
295	0
296	0
297	0
298	0
299	0.01
300	0
301	0.01
302	0.01
303	0
304	0.02
305	0
306	0
307	0.01
308	0.01
309	0.01
310	0
311	0
312	0.01
313	0.01
314	0.01
315	0
316	0
317	0
318	0
319	0
320	0
321	0.01
322	0
323	0.02
324	0
325	0
326	0
327	0.01
328	0
329	0
330	0
331	0
332	0.01
333	0
334	0
335	0
336	0
337	0.02
338	0
339	0
340	0.01
341	0
342	0
343	0
344	0
345	0.01
346	0.01
347	0
348	0
349	0
350	0
351	0
352	0
353	0
354	0
355	0.01
356	0
357	0
358	0.01
359	0
360	0
361	0.01
362	0
363	0
364	0
365	0
366	0
367	0
368	0.01
369	0
370	0
371	0
372	0
373	0
374	0
375	0
376	0
377	0.01
378	0
379	0.01
380	0.02
381	0
382	0.01
383	0.02
384	0
385	0
386	0.01
387	0.01
388	0
389	0.01
390	0.01
391	0
392	0
393	0
394	0.02
395	0
396	0
397	0
398	0
399	0
400	0
401	0
402	0.01
403	0
404	0.01
405	0
406	0
407	0
408	0
409	0
410	0
411	0
412	0.01
413	0
414	0
415	0
416	0
417	0
418	0.01
419	0.01
420	0.01
421	0.01
422	0
423	0.01
424	0
425	0
426	0
427	0
428	0
429	0.01
430	0
431	0
432	0
433	0
434	0
435	0
436	0
437	0
438	0
439	0.01
440	0.04
441	0
442	0.01
443	0
444	0
445	0
446	0
447	0
448	0
449	0.01
450	0.01
451	0
452	0
453	0
454	0.02
455	0
456	0
457	0
458	0
459	0
460	0.01
461	0
462	0.01
463	0
464	0
465	0
466	0.01
467	0.01
468	0
469	0
470	0.01
471	0
472	0
473	0
474	0
475	0
476	0
477	0.01
478	0
479	0.01
480	0
481	0
482	0
483	0.01
484	0
485	0.01
486	0
487	0
488	0
489	0.01
490	0.01
491	0.01
492	0.03
493	0.01
494	0
495	0
496	0
497	0
498	0
499	0
500	0
501	0
502	0
503	0
504	0
505	0.01
506	0
507	0
508	0.01
509	0
510	0
511	0
512	0
513	0
514	0
515	0
516	0
517	0
518	0
519	0
520	0
521	0.01
522	0
523	0.03
524	0.01
525	0
526	0
527	0
528	0
529	0
530	0
531	0
532	0
533	0.02
534	0.01
535	0
536	0.01
537	0
538	0
539	0
540	0
541	0.01
542	0
543	0.02
544	0
545	0
546	0
547	0
548	0
549	0.01
550	0
551	0
552	0.01
553	0
554	0.03
555	0.01
556	0.03
557	0
558	0.01
559	0.02
560	0
561	0
562	0.01
563	0
564	0
565	0
566	0
567	0
568	0
569	0
570	0
571	0.01
572	0.01
573	0
574	0.01
575	0
576	0
577	0
578	0
579	0
580	0
581	0.01
582	0
583	0
584	0
585	0
586	0
587	0
588	0
589	0
590	0.01
591	0
592	0
593	0.01
594	0
595	0
596	0
597	0
598	0
599	0
600	0.01
601	0.02
602	0
603	0
604	0
605	0.01
606	0
607	0.01
608	0.01
609	0.01
610	0
611	0.01
612	0.02
613	0.01
614	0
615	0
616	0
617	0
618	0.01
619	0
620	0
621	0
622	0
623	0
624	0
625	0.01
626	0
627	0
628	0
629	0
630	0
631	0
632	0
633	0
634	0
635	0.01
636	0
637	0
638	0
639	0
640	0.01
641	0
642	0.02
643	0
644	0
645	0
646	0
647	0
648	0.01
649	0.01
650	0
651	0
652	0
653	0.01
654	0
655	0.01
656	0
657	0.01
658	0
659	0.01
660	0
661	0
662	0
663	0.03
664	0
665	0
666	0
667	0
668	0
669	0
670	0
671	0
672	0
673	0
674	0
675	0
676	0
677	0
678	0
679	0
680	0
681	0.02
682	0
683	0.01
684	0.01
685	0.01
686	0
687	0
688	0.02
689	0
690	0
691	0.03
692	0
693	0.01
694	0.01
695	0
696	0
697	0
698	0
699	0.02
700	0.01
701	0
702	0
703	0
704	0.01
705	0
706	0
707	0
708	0.01
709	0
710	0
711	0.01
712	0
713	0
714	0
715	0
716	0
717	0.02
718	0.01
719	0
720	0.01
721	0
722	0
723	0.01
724	0
725	0
726	0
727	0.01
728	0.02
729	0.01
730	0.01
731	0
732	0.03
733	0
734	0.01
735	0
736	0
737	0
738	0
739	0
740	0
741	0
742	0.02
743	0
744	0
745	0
746	0
747	0
748	0
749	0
750	0
751	0
752	0
753	0
754	0
755	0
756	0
757	0
758	0.01
759	0
760	0.01
761	0.01
762	0
763	0
764	0
765	0
766	0.02
767	0
768	0
769	0.01
770	0
771	0
772	0
773	0
774	0
775	0
776	0
777	0
778	0
779	0
780	0
781	0
782	0
783	0.01
784	0
785	0.01
786	0.01
787	0
788	0
789	0
790	0
791	0
792	0.02
793	0
794	0
795	0
796	0
797	0
798	0
799	0
800	0.01
801	0.01
802	0.01
803	0
804	0
805	0
806	0
807	0
808	0
809	0.01
810	0
811	0.02
812	0
813	0
814	0
815	0
816	0
817	0
818	0
819	0.01
820	0.01
821	0.02
822	0.01
823	0.01
824	0.01
825	0.01
826	0
827	0
828	0
829	0
830	0
831	0.01
832	0.01
833	0
834	0.01
835	0.01
836	0
837	0
838	0
839	0.04
840	0
841	0
842	0
843	0.01
844	0
845	0
846	0.01
847	0
848	0
849	0
850	0
851	0
852	0
853	0
854	0.01
855	0
856	0
857	0
858	0
859	0
860	0
861	0
862	0.01
863	0
864	0.02
865	0
866	0
867	0.01
868	0
869	0
870	0
871	0.01
872	0
873	0
874	0.01
875	0
876	0
877	0
878	0
879	0
880	0.01
881	0
882	0
883	0
884	0
885	0
886	0.01
887	0
888	0.01
889	0.01
890	0
891	0
892	0.02
893	0.02
894	0
895	0
896	0
897	0
898	0
899	0
900	0
901	0
902	0.01
903	0
904	0
905	0
906	0.01
907	0
908	0
909	0
910	0
911	0
912	0.01
913	0
914	0
915	0
916	0
917	0.02
918	0
919	0
920	0
921	0
922	0
923	0.01
924	0
925	0.01
926	0.01
927	0
928	0
929	0
930	0
931	0
932	0.01
933	0
934	0
935	0
936	0.02
937	0
938	0
939	0.03
940	0.04
941	0
942	0
943	0
944	0
945	0
946	0
947	0.02
948	0
949	0
950	0
951	0.01
952	0
953	0
954	0
955	0
956	0.03
957	0
958	0
959	0
960	0
961	0.01
962	0
963	0
964	0
965	0.01
966	0
967	0.02
968	0
969	0
970	0
971	0
972	0
973	0
974	0
975	0
976	0.01
977	0.01
978	0.01
979	0.01
980	0.01
981	0
982	0
983	0.01
984	0
985	0
986	0
987	0
988	0
989	0
990	0
991	0.01
992	0
993	0
994	0
995	0
996	0.02
997	0.01
998	0.01
999	0
1000	0
