# Supplementary material for: A Regularized MANOVA Test for Semicontinuous High‐Dimensional Data
Source: Biom J. 2025 Apr 29;67(3):e70054. doi: 10.1002/bimj.70054 (PMC12041841; doi:10.1002/bimj.70054)
Supplement: Supplementary file 1 — Supporting information [file BIMJ-67-e70054-s001.zip › Replicability/Results_CHEN/K2/H1_1-5/CHEN-H1_1-5-10-150-0.2-0.txt]

1	0
2	0.01
3	0
4	0
5	0
6	0.01
7	0.01
8	0.02
9	0
10	0
11	0
12	0
13	0
14	0
15	0
16	0
17	0
18	0
19	0.01
20	0
21	0
22	0.01
23	0.01
24	0.01
25	0
26	0.02
27	0.01
28	0.02
29	0
30	0.01
31	0
32	0
33	0
34	0
35	0
36	0
37	0
38	0
39	0.01
40	0
41	0
42	0.01
43	0
44	0.02
45	0
46	0
47	0
48	0.03
49	0.01
50	0.01
51	0
52	0
53	0
54	0
55	0
56	0
57	0
58	0
59	0
60	0.02
61	0
62	0
63	0
64	0
65	0.01
66	0
67	0
68	0
69	0
70	0
71	0.01
72	0
73	0
74	0
75	0.02
76	0
77	0
78	0
79	0
80	0
81	0
82	0.01
83	0
84	0
85	0.01
86	0.01
87	0
88	0
89	0
90	0.01
91	0
92	0
93	0
94	0
95	0.03
96	0
97	0
98	0.01
99	0
100	0
101	0
102	0.01
103	0
104	0
105	0
106	0
107	0
108	0
109	0
110	0.02
111	0.01
112	0.02
113	0
114	0
115	0
116	0
117	0
118	0
119	0
120	0
121	0
122	0
123	0
124	0
125	0.01
126	0
127	0
128	0
129	0.02
130	0
131	0
132	0
133	0
134	0.01
135	0
136	0
137	0.01
138	0
139	0
140	0
141	0
142	0.03
143	0
144	0
145	0.01
146	0.01
147	0
148	0.02
149	0
150	0
151	0
152	0.04
153	0
154	0
155	0
156	0.01
157	0
158	0
159	0
160	0
161	0.01
162	0
163	0
164	0
165	0.01
166	0
167	0.01
168	0
169	0
170	0
171	0
172	0
173	0.01
174	0
175	0
176	0.01
177	0.01
178	0
179	0.03
180	0.01
181	0
182	0
183	0
184	0.01
185	0
186	0
187	0.01
188	0
189	0.01
190	0
191	0
192	0.01
193	0
194	0
195	0
196	0
197	0
198	0.01
199	0.01
200	0.02
201	0.01
202	0
203	0
204	0
205	0.01
206	0
207	0
208	0.01
209	0
210	0.01
211	0
212	0
213	0
214	0
215	0
216	0
217	0
218	0
219	0
220	0
221	0.01
222	0
223	0
224	0
225	0
226	0
227	0
228	0
229	0
230	0
231	0
232	0
233	0.01
234	0
235	0
236	0
237	0
238	0.01
239	0.01
240	0
241	0.01
242	0.01
243	0.01
244	0
245	0
246	0
247	0
248	0
249	0.01
250	0.01
251	0
252	0
253	0
254	0
255	0.01
256	0
257	0
258	0.01
259	0
260	0
261	0
262	0
263	0
264	0.01
265	0
266	0
267	0
268	0
269	0
270	0
271	0
272	0
273	0
274	0
275	0.01
276	0.01
277	0
278	0
279	0.01
280	0.01
281	0
282	0
283	0
284	0
285	0
286	0
287	0
288	0
289	0.01
290	0.01
291	0.01
292	0
293	0
294	0
295	0
296	0
297	0
298	0
299	0
300	0.01
301	0
302	0
303	0
304	0.01
305	0
306	0
307	0.02
308	0
309	0
310	0
311	0
312	0
313	0
314	0.01
315	0
316	0
317	0
318	0
319	0
320	0
321	0
322	0
323	0
324	0.01
325	0
326	0
327	0.03
328	0.01
329	0
330	0.01
331	0
332	0
333	0.01
334	0
335	0.01
336	0
337	0
338	0
339	0
340	0
341	0
342	0
343	0
344	0
345	0.01
346	0.01
347	0.01
348	0
349	0
350	0
351	0.01
352	0
353	0
354	0
355	0
356	0
357	0
358	0.01
359	0.01
360	0
361	0
362	0
363	0
364	0.01
365	0
366	0
367	0
368	0.01
369	0
370	0.01
371	0
372	0
373	0
374	0
375	0
376	0
377	0
378	0
379	0
380	0.01
381	0
382	0
383	0.01
384	0.01
385	0.02
386	0
387	0
388	0
389	0.01
390	0
391	0
392	0
393	0
394	0.01
395	0
396	0
397	0
398	0
399	0
400	0.01
401	0
402	0
403	0
404	0.01
405	0
406	0.01
407	0
408	0
409	0.01
410	0
411	0
412	0
413	0
414	0
415	0
416	0
417	0
418	0.01
419	0.01
420	0
421	0
422	0.01
423	0.01
424	0
425	0
426	0
427	0
428	0.01
429	0
430	0.01
431	0
432	0
433	0
434	0
435	0
436	0
437	0
438	0
439	0
440	0.02
441	0
442	0
443	0
444	0.01
445	0
446	0
447	0
448	0
449	0
450	0
451	0
452	0
453	0
454	0.01
455	0
456	0
457	0.01
458	0
459	0
460	0.01
461	0
462	0.01
463	0
464	0
465	0.01
466	0
467	0
468	0
469	0
470	0.02
471	0
472	0
473	0
474	0
475	0.01
476	0
477	0.01
478	0
479	0
480	0
481	0
482	0
483	0.01
484	0
485	0.01
486	0
487	0
488	0
489	0
490	0.01
491	0.01
492	0
493	0.01
494	0
495	0
496	0
497	0
498	0.01
499	0
500	0
501	0
502	0
503	0
504	0
505	0
506	0.01
507	0
508	0.01
509	0
510	0
511	0
512	0
513	0
514	0
515	0.01
516	0
517	0.01
518	0
519	0.03
520	0
521	0.01
522	0
523	0.01
524	0.01
525	0
526	0
527	0
528	0
529	0
530	0
531	0.02
532	0
533	0.01
534	0
535	0
536	0
537	0.01
538	0
539	0.01
540	0
541	0
542	0
543	0.01
544	0
545	0
546	0
547	0.01
548	0.01
549	0.02
550	0
551	0
552	0.02
553	0.01
554	0
555	0.01
556	0.01
557	0
558	0
559	0.02
560	0.01
561	0
562	0
563	0
564	0.01
565	0
566	0
567	0
568	0
569	0
570	0
571	0.01
572	0
573	0
574	0
575	0
576	0
577	0
578	0
579	0
580	0
581	0
582	0
583	0
584	0.01
585	0
586	0
587	0.01
588	0
589	0
590	0
591	0
592	0
593	0
594	0
595	0.01
596	0
597	0.01
598	0
599	0
600	0.01
601	0.01
602	0
603	0
604	0
605	0
606	0
607	0.01
608	0
609	0
610	0
611	0
612	0.02
613	0
614	0
615	0
616	0
617	0
618	0.01
619	0.01
620	0
621	0
622	0.01
623	0
624	0
625	0
626	0
627	0
628	0
629	0
630	0
631	0
632	0
633	0
634	0.01
635	0
636	0.01
637	0
638	0
639	0
640	0.01
641	0
642	0
643	0
644	0
645	0
646	0
647	0
648	0
649	0
650	0.01
651	0
652	0
653	0
654	0
655	0
656	0
657	0.01
658	0
659	0
660	0
661	0
662	0
663	0
664	0
665	0
666	0
667	0
668	0
669	0.01
670	0
671	0
672	0
673	0.01
674	0.01
675	0
676	0
677	0
678	0
679	0.01
680	0
681	0.01
682	0
683	0
684	0.01
685	0
686	0
687	0
688	0.02
689	0
690	0
691	0.03
692	0
693	0
694	0.01
695	0
696	0
697	0
698	0
699	0
700	0.01
701	0
702	0.01
703	0
704	0.01
705	0
706	0
707	0.01
708	0.01
709	0
710	0
711	0.01
712	0
713	0
714	0
715	0
716	0
717	0.01
718	0
719	0
720	0
721	0
722	0
723	0
724	0
725	0
726	0
727	0
728	0.01
729	0.02
730	0
731	0
732	0.02
733	0
734	0
735	0
736	0
737	0
738	0
739	0.01
740	0.01
741	0
742	0.01
743	0
744	0.01
745	0
746	0
747	0
748	0
749	0
750	0
751	0
752	0
753	0.01
754	0
755	0
756	0
757	0
758	0.01
759	0.01
760	0
761	0
762	0.01
763	0
764	0
765	0
766	0.02
767	0.01
768	0
769	0.01
770	0
771	0.01
772	0
773	0
774	0
775	0
776	0
777	0
778	0
779	0
780	0
781	0
782	0
783	0.01
784	0.01
785	0
786	0.01
787	0
788	0
789	0
790	0.02
791	0
792	0.02
793	0
794	0
795	0.01
796	0
797	0
798	0.02
799	0
800	0
801	0
802	0.01
803	0
804	0
805	0
806	0
807	0
808	0.01
809	0.01
810	0
811	0
812	0
813	0
814	0
815	0
816	0
817	0.01
818	0
819	0.01
820	0.01
821	0
822	0.01
823	0.02
824	0.01
825	0
826	0
827	0
828	0
829	0
830	0.01
831	0
832	0.01
833	0
834	0.02
835	0.01
836	0.01
837	0
838	0
839	0
840	0
841	0.01
842	0
843	0
844	0
845	0
846	0
847	0.01
848	0
849	0
850	0.02
851	0.01
852	0.02
853	0
854	0
855	0
856	0
857	0.01
858	0
859	0.01
860	0.01
861	0
862	0
863	0
864	0
865	0.01
866	0
867	0.01
868	0
869	0
870	0
871	0
872	0
873	0
874	0.01
875	0
876	0
877	0
878	0.01
879	0
880	0.01
881	0
882	0
883	0
884	0.01
885	0
886	0.01
887	0
888	0.01
889	0.01
890	0
891	0
892	0.02
893	0.01
894	0
895	0
896	0.01
897	0
898	0.01
899	0
900	0.01
901	0
902	0
903	0.02
904	0
905	0
906	0.01
907	0
908	0
909	0
910	0
911	0.01
912	0.01
913	0
914	0
915	0
916	0
917	0.03
918	0
919	0
920	0
921	0
922	0
923	0
924	0
925	0
926	0
927	0.01
928	0.02
929	0
930	0.01
931	0
932	0
933	0
934	0
935	0
936	0
937	0
938	0
939	0
940	0.02
941	0.01
942	0.02
943	0
944	0.02
945	0.01
946	0
947	0
948	0
949	0
950	0
951	0
952	0
953	0
954	0
955	0.01
956	0.01
957	0
958	0
959	0.01
960	0.01
961	0.01
962	0
963	0
964	0
965	0
966	0.01
967	0.01
968	0
969	0
970	0
971	0
972	0
973	0
974	0.01
975	0
976	0.01
977	0
978	0.01
979	0.01
980	0
981	0.02
982	0
983	0.02
984	0
985	0
986	0
987	0
988	0
989	0
990	0
991	0
992	0
993	0
994	0
995	0
996	0.02
997	0
998	0
999	0
1000	0
