# Supplementary material for: A Regularized MANOVA Test for Semicontinuous High‐Dimensional Data
Source: Biom J. 2025 Apr 29;67(3):e70054. doi: 10.1002/bimj.70054 (PMC12041841; doi:10.1002/bimj.70054)
Supplement: Supplementary file 1 — Supporting information [file BIMJ-67-e70054-s001.zip › Replicability/Results_CHEN/K2/H1_1-5/CHEN-H1_1-5-10-150-0.5-0.4.txt]

1	0.76
2	0
3	0
4	0
5	0
6	0.01
7	0.01
8	0.01
9	0
10	0
11	0
12	0
13	0
14	0
15	0
16	0
17	0
18	0.03
19	0.38
20	0
21	0.01
22	0.05
23	0.01
24	0.26
25	0
26	0.02
27	0.01
28	0
29	0
30	0
31	0.01
32	0
33	0
34	0.01
35	0
36	0.02
37	0.01
38	0
39	0
40	0.01
41	0
42	0
43	0
44	0.01
45	0
46	0
47	0
48	0.01
49	0.01
50	0.02
51	0
52	0
53	0
54	0.01
55	0
56	0
57	0
58	0
59	0
60	0.02
61	0.83
62	0.11
63	0
64	0
65	0
66	0
67	0
68	0
69	0
70	0.01
71	0.01
72	0
73	0
74	0
75	0
76	0.01
77	0
78	0
79	0
80	0
81	0.01
82	0.02
83	0
84	0
85	0
86	0
87	0
88	0
89	0.01
90	0
91	0
92	0
93	0.99
94	0
95	0.03
96	0
97	0
98	0
99	0.01
100	0.02
101	0
102	0.01
103	0
104	0.01
105	0.01
106	0
107	0.01
108	0
109	0.01
110	0
111	0.68
112	0
113	0
114	0
115	0.02
116	0
117	0.01
118	0
119	0
120	0.05
121	0
122	0
123	0.03
124	0
125	0
126	0
127	0
128	0
129	0.04
130	0.01
131	0
132	0
133	0
134	0
135	0.02
136	0
137	0
138	0
139	0
140	0
141	0
142	0.02
143	0
144	0
145	0.03
146	0
147	0
148	0
149	0
150	0
151	0
152	0
153	0
154	0
155	0.01
156	0
157	0.01
158	0
159	0
160	0
161	0.01
162	0
163	0
164	0
165	0
166	0.01
167	0.03
168	0.84
169	0
170	0
171	0.01
172	0.01
173	0.01
174	0.03
175	0.2
176	0
177	0
178	0.03
179	0.01
180	0
181	0
182	0
183	0
184	0
185	0
186	0.01
187	0.01
188	0
189	0
190	0.68
191	0
192	0.01
193	0.31
194	0
195	0.02
196	0
197	0
198	0
199	0
200	0
201	0.99
202	0.04
203	0.01
204	0
205	0
206	0
207	0.01
208	0.01
209	0
210	0
211	0
212	0
213	0
214	0
215	0.22
216	0
217	0
218	0
219	1
220	0
221	0.02
222	0
223	0.01
224	0
225	0
226	0
227	0.01
228	0
229	0
230	0.01
231	0.01
232	0
233	0
234	0.04
235	0
236	0
237	0
238	0
239	0.02
240	0
241	0
242	0
243	0
244	0
245	0.01
246	0
247	0
248	0.01
249	0
250	0
251	0.01
252	0.01
253	0.01
254	0
255	1
256	0
257	0.12
258	0
259	0
260	0
261	0
262	0.14
263	0
264	0.01
265	0
266	0
267	0
268	0
269	0
270	0
271	0
272	0
273	0.02
274	0
275	0.01
276	0.02
277	0
278	0
279	0
280	0.01
281	0.01
282	0.24
283	0.04
284	0.01
285	0
286	0
287	0.01
288	0
289	0
290	0.01
291	0.28
292	0
293	1
294	0.01
295	0
296	0
297	0
298	0
299	0
300	0.02
301	0
302	0.01
303	1
304	0.01
305	0
306	0.01
307	0.05
308	0
309	1
310	0
311	0
312	0
313	0
314	0.01
315	0
316	0
317	0.03
318	0
319	0
320	0
321	0.01
322	0
323	0
324	0
325	0.01
326	0
327	0.01
328	0.04
329	0.6
330	0
331	0
332	0.02
333	0
334	0
335	0
336	0
337	0.01
338	0
339	0
340	0.98
341	0
342	0
343	0
344	0
345	0.22
346	0.01
347	0
348	0
349	0
350	0
351	0
352	0
353	0
354	0
355	0.01
356	0
357	0
358	0
359	0
360	0.01
361	0.01
362	0
363	0
364	0.01
365	0
366	0
367	0
368	0
369	0
370	0.01
371	0
372	0
373	0
374	0
375	0
376	1
377	0.01
378	0
379	0.01
380	0
381	0
382	0
383	0.02
384	0
385	0.01
386	0
387	0.02
388	0
389	0
390	0
391	0.04
392	0
393	0
394	0.01
395	0
396	0
397	0
398	0
399	0
400	0
401	0
402	0
403	0
404	0
405	0
406	0
407	0
408	0
409	0.01
410	0
411	0
412	0
413	0
414	0
415	0
416	0
417	0
418	0.01
419	0
420	0
421	0.56
422	0
423	0
424	0
425	0
426	0
427	0
428	0.01
429	0
430	0
431	0
432	0
433	0
434	0
435	0
436	0
437	0.01
438	0
439	0.01
440	0
441	0
442	0.01
443	0.01
444	0
445	0
446	0.03
447	0
448	0.01
449	0.02
450	0
451	0
452	0
453	0
454	0.01
455	0
456	0
457	0.01
458	0.01
459	0.17
460	0.99
461	0
462	0
463	0.01
464	0
465	0
466	0.01
467	0
468	0
469	0
470	0.03
471	0
472	0
473	0.01
474	0
475	0
476	0
477	0.43
478	0
479	0.01
480	0.03
481	0
482	0
483	0
484	0
485	0
486	0
487	0
488	0
489	0
490	0
491	0.01
492	0.03
493	0.01
494	0
495	0
496	0.02
497	0.01
498	0
499	0
500	0
501	0.01
502	0
503	0
504	0.02
505	0
506	0
507	0
508	0
509	0
510	1
511	0
512	0
513	0
514	0
515	0.01
516	0.01
517	0
518	0
519	0
520	0
521	0
522	0
523	0.01
524	0
525	0
526	0
527	0
528	0
529	0
530	0
531	0.01
532	0
533	0.01
534	0.04
535	0
536	0
537	0.02
538	0
539	0
540	0.46
541	0.01
542	0
543	0.03
544	0
545	0
546	0
547	0.01
548	0
549	0.01
550	0
551	0.26
552	0
553	0.03
554	0.03
555	0
556	0
557	0
558	0
559	0.98
560	0.01
561	0
562	0
563	0
564	0.01
565	0
566	0
567	0
568	0.03
569	0
570	0
571	0
572	0.04
573	0
574	0.02
575	0
576	0
577	0.02
578	0
579	0
580	0
581	0.03
582	0
583	0
584	0.01
585	0
586	0.02
587	0
588	0
589	0.03
590	0.01
591	0
592	0
593	0.02
594	1
595	0
596	1
597	0.01
598	0
599	0
600	0
601	0
602	0
603	0
604	0
605	0
606	0
607	0
608	0.01
609	0.16
610	0
611	0
612	0
613	0
614	0
615	0
616	0
617	0
618	0
619	0.01
620	0.11
621	0
622	0
623	0
624	0
625	0
626	0.01
627	0.02
628	0
629	0
630	0
631	0
632	0
633	0
634	0
635	0.01
636	0
637	0.01
638	0
639	0
640	0.01
641	0
642	0.02
643	0
644	0
645	0.11
646	0
647	0
648	0.01
649	0
650	0.01
651	0
652	0
653	0.01
654	0
655	0
656	0
657	0
658	0
659	0.01
660	0.85
661	0
662	0
663	0
664	0
665	0
666	0.02
667	0
668	0
669	0.01
670	0
671	0
672	0
673	0
674	0.01
675	0.01
676	0
677	0
678	0
679	0.01
680	0.6
681	0.02
682	0.06
683	0.24
684	0.01
685	0.01
686	0
687	0
688	0.01
689	0.62
690	0
691	0.03
692	0
693	0
694	0.01
695	0
696	0
697	0.03
698	0
699	0
700	0
701	0
702	0
703	0
704	0.01
705	0
706	0
707	0
708	0.03
709	0
710	0.04
711	0
712	0
713	0
714	0
715	0
716	0
717	0
718	0
719	0
720	0
721	0.01
722	0
723	0
724	0
725	0
726	0
727	0
728	0.02
729	0.02
730	0
731	0
732	0.02
733	0
734	0.03
735	0
736	0.02
737	0
738	0
739	0.01
740	0.21
741	0
742	0
743	0
744	0
745	0
746	0.02
747	0
748	0
749	0
750	0
751	0
752	0
753	0.01
754	0
755	0
756	0
757	0
758	0
759	0
760	0.01
761	0.01
762	0.01
763	0
764	0
765	0
766	0.02
767	0
768	0
769	0.01
770	0.01
771	0.01
772	0
773	0
774	0
775	0
776	0.01
777	0
778	0
779	0
780	0
781	0
782	0
783	0
784	0.01
785	0.01
786	0
787	0
788	0
789	0
790	0.01
791	0
792	0
793	0.01
794	0
795	0
796	0.01
797	0.04
798	0.01
799	0
800	0.36
801	0.01
802	0.02
803	0
804	0
805	0.04
806	0
807	0
808	0.01
809	0
810	0
811	0.02
812	0.01
813	0
814	0.01
815	0
816	0
817	0.01
818	0.22
819	0
820	0.04
821	0.02
822	0
823	0.02
824	0
825	0
826	0
827	0.01
828	0.01
829	0
830	0.02
831	0.01
832	0
833	0
834	0
835	0.01
836	0
837	0.01
838	0.02
839	0.01
840	0.01
841	0.02
842	0
843	0.01
844	0
845	0
846	0.02
847	0
848	0
849	0.02
850	0.63
851	0.01
852	0.01
853	0
854	0.01
855	0
856	0.01
857	0.01
858	0
859	0
860	0
861	0
862	0.01
863	0
864	0.01
865	0.01
866	0
867	0
868	0
869	0
870	0
871	0
872	0
873	0.01
874	0.01
875	0
876	0
877	0
878	0
879	0
880	0
881	0
882	0
883	0
884	0
885	0
886	0
887	0.86
888	0.01
889	0.01
890	0
891	0
892	0
893	0
894	0
895	0
896	0
897	0
898	0.01
899	0
900	0.01
901	0.01
902	0.01
903	0.01
904	0
905	0
906	0.88
907	0
908	0
909	0.01
910	0
911	0.03
912	0
913	0
914	0
915	0.04
916	0
917	0.34
918	0
919	0
920	0
921	0
922	0
923	0.03
924	0
925	0.01
926	0
927	0
928	0.01
929	0
930	0
931	0
932	0
933	0
934	1
935	0
936	0
937	0
938	0
939	0.03
940	0.01
941	0
942	0.03
943	0.01
944	0.01
945	0.01
946	0
947	0
948	0
949	0
950	0.03
951	0.01
952	0.01
953	0
954	0
955	0
956	0.03
957	0
958	0
959	0.02
960	0
961	0
962	0
963	0
964	0
965	0
966	0
967	0.01
968	0
969	0
970	0
971	0
972	0
973	0
974	0.01
975	0
976	0.01
977	0
978	0
979	0
980	0.01
981	0
982	0
983	0
984	0
985	0
986	0
987	0
988	0
989	0
990	0
991	0.02
992	0
993	0
994	0
995	0
996	0.02
997	0.01
998	0
999	0
1000	0.99
