# Supplementary material for: A Regularized MANOVA Test for Semicontinuous High‐Dimensional Data
Source: Biom J. 2025 Apr 29;67(3):e70054. doi: 10.1002/bimj.70054 (PMC12041841; doi:10.1002/bimj.70054)
Supplement: Supplementary file 1 — Supporting information [file BIMJ-67-e70054-s001.zip › Replicability/Results_CHEN/K2/H1_1-5/CHEN-H1_1-5-10-150-0.5-0.txt]

1	0.87
2	0.01
3	0
4	0
5	0
6	0
7	0
8	0.02
9	0
10	0
11	0
12	0
13	0
14	0
15	0
16	0
17	0
18	0.01
19	0.76
20	0
21	0
22	0.01
23	0
24	0.26
25	0
26	0.01
27	0
28	0
29	0
30	0
31	0.01
32	0
33	0
34	0
35	0
36	0.02
37	0.01
38	0
39	0.01
40	0
41	0
42	0.01
43	0
44	0
45	0
46	0.01
47	0
48	0.02
49	0
50	0
51	0
52	0
53	0
54	0
55	0
56	0
57	0
58	0
59	0
60	0
61	0.9
62	0.03
63	0
64	0
65	0
66	0
67	0.01
68	0.02
69	0
70	0
71	0
72	0
73	0.03
74	0
75	0.02
76	0
77	0
78	0.01
79	0
80	0
81	0
82	0
83	0
84	0
85	0.01
86	0
87	0
88	0
89	0
90	0
91	0
92	0
93	0.99
94	0
95	0.03
96	0
97	0
98	0.01
99	0
100	0.09
101	0
102	0
103	0
104	0.01
105	0
106	0
107	0.01
108	0
109	0.01
110	0.03
111	0.88
112	0.01
113	0.01
114	0
115	0.03
116	0
117	0.01
118	0.01
119	0
120	0.01
121	0
122	0
123	0.08
124	0
125	0
126	0
127	0
128	0
129	0.03
130	0
131	0
132	0
133	0
134	0
135	0.03
136	0
137	0
138	0
139	0
140	0
141	0
142	0.03
143	0
144	0
145	0.01
146	0.01
147	0
148	0
149	0
150	0
151	0
152	0
153	0
154	0
155	0.02
156	0
157	0
158	0
159	0
160	0
161	0
162	0
163	0
164	0
165	0
166	0.01
167	0.02
168	0.8
169	0.01
170	0
171	0.01
172	0
173	0
174	0.03
175	0.21
176	0.02
177	0
178	0.07
179	0.02
180	0
181	0
182	0
183	0
184	0.01
185	0
186	0.01
187	0.01
188	0
189	0
190	0.83
191	0
192	0.01
193	0.35
194	0
195	0.02
196	0
197	0.01
198	0
199	0
200	0.01
201	0.99
202	0
203	0
204	0
205	0.01
206	0
207	0.01
208	0.01
209	0
210	0.01
211	0
212	0
213	0.01
214	0
215	0.51
216	0
217	0
218	0
219	1
220	0
221	0
222	0
223	0.05
224	0
225	0.03
226	0.01
227	0
228	0.01
229	0
230	0
231	0.02
232	0
233	0.01
234	0.03
235	0
236	0.01
237	0.01
238	0
239	0.03
240	0
241	0.01
242	0.01
243	0.01
244	0
245	0.02
246	0
247	0
248	0.01
249	0.01
250	0.01
251	0
252	0.01
253	0
254	0
255	0.97
256	0
257	0.09
258	0.01
259	0
260	0
261	0
262	0.13
263	0
264	0
265	0.01
266	0
267	0
268	0.01
269	0
270	0
271	0
272	0
273	0
274	0
275	0.01
276	0.26
277	0
278	0
279	0.01
280	0.01
281	0
282	0.64
283	0
284	0
285	0
286	0
287	0.02
288	0
289	0.01
290	0
291	0.74
292	0
293	0.99
294	0
295	0.01
296	0.01
297	0
298	0
299	0
300	0.02
301	0
302	0
303	1
304	0
305	0
306	0
307	0.03
308	0.01
309	0.99
310	0
311	0
312	0
313	0
314	0.01
315	0
316	0
317	0.1
318	0
319	0
320	0
321	0.02
322	0.01
323	0.02
324	0.01
325	0.17
326	0
327	0.02
328	0
329	0.85
330	0.02
331	0
332	0
333	0.02
334	0
335	0
336	0
337	0.01
338	0
339	0
340	0.99
341	0
342	0
343	0.02
344	0
345	0.34
346	0
347	0
348	0
349	0
350	0
351	0.01
352	0
353	0
354	0
355	0.01
356	0
357	0
358	0.01
359	0
360	0.01
361	0
362	0
363	0
364	0.01
365	0
366	0
367	0
368	0
369	0
370	0
371	0
372	0
373	0
374	0
375	0
376	1
377	0
378	0
379	0.01
380	0.01
381	0.01
382	0.02
383	0.01
384	0
385	0
386	0.01
387	0.02
388	0
389	0.01
390	0
391	0.02
392	0
393	0
394	0.02
395	0
396	0
397	0
398	0
399	0
400	0
401	0
402	0
403	0
404	0
405	0
406	0
407	0
408	0
409	0.01
410	0
411	0
412	0
413	0
414	0
415	0
416	0
417	0.02
418	0
419	0
420	0.01
421	0.89
422	0
423	0.01
424	0
425	0
426	0
427	0
428	0
429	0
430	0
431	0.01
432	0.02
433	0
434	0
435	0
436	0
437	0.01
438	0
439	0.01
440	0
441	0
442	0.01
443	0.19
444	0
445	0
446	0
447	0
448	0.01
449	0.01
450	0.01
451	0.01
452	0
453	0
454	0.01
455	0
456	0
457	0.01
458	0.01
459	0.01
460	0.99
461	0
462	0
463	0
464	0
465	0.01
466	0
467	0
468	0
469	0
470	0.07
471	0
472	0
473	0.01
474	0
475	0
476	0
477	0.61
478	0
479	0.01
480	0.25
481	0
482	0
483	0.02
484	0
485	0
486	0
487	0
488	0
489	0
490	0
491	0
492	0.02
493	0.01
494	0
495	0.01
496	0.02
497	0
498	0.02
499	0.01
500	0
501	0
502	0
503	0
504	0.01
505	0.01
506	0
507	0
508	0
509	0
510	1
511	0.01
512	0
513	0
514	0
515	0.01
516	0
517	0.02
518	0
519	0.01
520	0
521	0
522	0
523	0.03
524	0
525	0
526	0
527	0.01
528	0
529	0
530	0
531	0
532	0
533	0
534	0.01
535	0
536	0.14
537	0.01
538	0
539	0
540	0.48
541	0
542	0
543	0.01
544	0
545	0
546	0
547	0
548	0.01
549	0
550	0
551	0.2
552	0
553	0.03
554	0
555	0
556	0.03
557	0
558	0
559	1
560	0
561	0
562	0
563	0
564	0
565	0
566	0
567	0.01
568	0.02
569	0
570	0
571	0.01
572	0.01
573	0
574	0
575	0
576	0
577	0
578	0.01
579	0
580	0
581	0.1
582	0
583	0
584	0.01
585	0
586	0.01
587	0
588	0.01
589	0.01
590	0
591	0.01
592	0
593	0
594	1
595	0
596	1
597	0.01
598	0
599	0
600	0
601	0.02
602	0
603	0
604	0
605	0
606	0
607	0
608	0.01
609	0.27
610	0.01
611	0
612	0
613	0.01
614	0
615	0
616	0
617	0
618	0.01
619	0
620	0.33
621	0
622	0.01
623	0
624	0
625	0
626	0
627	0
628	0
629	0.01
630	0
631	0
632	0
633	0
634	0
635	0
636	0.01
637	0.01
638	0
639	0
640	0.02
641	0
642	0
643	0
644	0
645	0.32
646	0
647	0
648	0
649	0
650	0
651	0
652	0
653	0.01
654	0
655	0.01
656	0
657	0.02
658	0
659	0.01
660	0.83
661	0
662	0
663	0.04
664	0
665	0
666	0.06
667	0
668	0
669	0
670	0
671	0
672	0
673	0
674	0
675	0.01
676	0
677	0
678	0
679	0.01
680	0.58
681	0.03
682	0
683	0.59
684	0
685	0
686	0.01
687	0
688	0.02
689	0.65
690	0
691	0
692	0
693	0.02
694	0
695	0
696	0
697	0.03
698	0
699	0.01
700	0.01
701	0
702	0.01
703	0
704	0
705	0
706	0
707	0
708	0.01
709	0
710	0
711	0.01
712	0.01
713	0
714	0
715	0
716	0
717	0.02
718	0
719	0
720	0.01
721	0
722	0
723	0
724	0
725	0
726	0
727	0.01
728	0.03
729	0.01
730	0
731	0
732	0.01
733	0
734	0
735	0
736	0.02
737	0.01
738	0
739	0.01
740	0.31
741	0
742	0
743	0
744	0.01
745	0
746	0
747	0.01
748	0
749	0.03
750	0
751	0
752	0
753	0.01
754	0
755	0
756	0
757	0
758	0.04
759	0.01
760	0.01
761	0
762	0
763	0
764	0
765	0
766	0.04
767	0.01
768	0
769	0
770	0.01
771	0.01
772	0
773	0
774	0
775	0
776	0.01
777	0
778	0
779	0
780	0
781	0.03
782	0
783	0.01
784	0
785	0
786	0.01
787	0
788	0
789	0
790	0.02
791	0
792	0.02
793	0.04
794	0
795	0.01
796	0
797	0.05
798	0
799	0
800	0.46
801	0
802	0.01
803	0.02
804	0
805	0.02
806	0
807	0.01
808	0
809	0.01
810	0
811	0.01
812	0.02
813	0
814	0.01
815	0
816	0
817	0
818	0.21
819	0.01
820	0.05
821	0
822	0.01
823	0.01
824	0.01
825	0
826	0
827	0.05
828	0
829	0
830	0
831	0
832	0.01
833	0
834	0
835	0
836	0
837	0.01
838	0.01
839	0.02
840	0.01
841	0.02
842	0
843	0
844	0
845	0
846	0
847	0.01
848	0
849	0
850	0.66
851	0
852	0.03
853	0
854	0
855	0
856	0
857	0.01
858	0
859	0
860	0.01
861	0
862	0
863	0
864	0.02
865	0
866	0
867	0
868	0
869	0
870	0
871	0
872	0
873	0.01
874	0
875	0
876	0.01
877	0
878	0
879	0.02
880	0
881	0
882	0
883	0
884	0.01
885	0
886	0
887	0.83
888	0.01
889	0.01
890	0
891	0
892	0.02
893	0
894	0
895	0
896	0
897	0
898	0.06
899	0
900	0.01
901	0.11
902	0
903	0.01
904	0
905	0
906	0.9
907	0
908	0
909	0
910	0.01
911	0
912	0.01
913	0
914	0
915	0.16
916	0
917	0.63
918	0
919	0
920	0
921	0
922	0
923	0
924	0
925	0
926	0
927	0.01
928	0
929	0
930	0.01
931	0
932	0.02
933	0
934	1
935	0
936	0.02
937	0.01
938	0
939	0.06
940	0.03
941	0
942	0.01
943	0
944	0
945	0
946	0
947	0.02
948	0
949	0
950	0
951	0
952	0.01
953	0
954	0
955	0
956	0.01
957	0.02
958	0
959	0
960	0
961	0.01
962	0
963	0
964	0
965	0
966	0
967	0
968	0
969	0
970	0
971	0
972	0
973	0
974	0.01
975	0
976	0.01
977	0
978	0
979	0
980	0.01
981	0
982	0.1
983	0.01
984	0
985	0
986	0.01
987	0.01
988	0
989	0
990	0
991	0
992	0
993	0
994	0.01
995	0
996	0.01
997	0
998	0.01
999	0
1000	0.99
