# Supplementary material for: A Regularized MANOVA Test for Semicontinuous High‐Dimensional Data
Source: Biom J. 2025 Apr 29;67(3):e70054. doi: 10.1002/bimj.70054 (PMC12041841; doi:10.1002/bimj.70054)
Supplement: Supplementary file 1 — Supporting information [file BIMJ-67-e70054-s001.zip › Replicability/Results_CHEN/K2/H1_1-5/CHEN-H1_1-5-10-200-0.2-0.txt]

1	0
2	0
3	0.01
4	0
5	0
6	0
7	0
8	0
9	0.03
10	0
11	0
12	0
13	0
14	0.01
15	0
16	0.01
17	0
18	0
19	0
20	0
21	0
22	0
23	0.01
24	0.01
25	0
26	0
27	0
28	0
29	0
30	0
31	0.01
32	0
33	0
34	0
35	0
36	0
37	0
38	0.01
39	0.01
40	0
41	0
42	0
43	0.01
44	0
45	0
46	0
47	0.01
48	0.01
49	0.01
50	0
51	0
52	0
53	0
54	0.01
55	0.01
56	0
57	0
58	0
59	0
60	0.01
61	0
62	0.04
63	0.01
64	0.01
65	0
66	0.01
67	0
68	0
69	0
70	0
71	0
72	0
73	0
74	0.01
75	0
76	0
77	0
78	0
79	0.01
80	0.01
81	0
82	0
83	0
84	0
85	0.02
86	0
87	0
88	0
89	0
90	0
91	0
92	0
93	0
94	0
95	0
96	0.01
97	0
98	0
99	0
100	0
101	0.01
102	0
103	0.01
104	0.01
105	0
106	0
107	0
108	0
109	0
110	0.02
111	0.01
112	0
113	0
114	0
115	0.01
116	0
117	0
118	0
119	0
120	0
121	0
122	0
123	0
124	0
125	0.01
126	0.02
127	0.01
128	0.01
129	0.01
130	0
131	0
132	0
133	0
134	0
135	0
136	0
137	0
138	0
139	0
140	0
141	0
142	0
143	0.01
144	0.01
145	0
146	0
147	0
148	0
149	0.01
150	0
151	0
152	0
153	0
154	0
155	0
156	0
157	0.02
158	0
159	0
160	0
161	0
162	0
163	0
164	0.01
165	0
166	0
167	0
168	0
169	0
170	0
171	0
172	0
173	0
174	0
175	0
176	0
177	0
178	0.01
179	0
180	0
181	0
182	0
183	0
184	0
185	0
186	0
187	0.02
188	0
189	0
190	0
191	0
192	0
193	0
194	0
195	0
196	0
197	0
198	0
199	0
200	0
201	0.01
202	0.01
203	0
204	0.01
205	0
206	0
207	0
208	0
209	0
210	0.01
211	0
212	0
213	0
214	0
215	0.01
216	0.01
217	0
218	0
219	0.01
220	0.01
221	0
222	0.01
223	0.01
224	0
225	0
226	0
227	0
228	0
229	0
230	0.02
231	0.01
232	0
233	0.01
234	0
235	0
236	0
237	0
238	0
239	0
240	0
241	0
242	0
243	0
244	0.01
245	0.01
246	0.01
247	0
248	0
249	0
250	0
251	0
252	0
253	0.02
254	0.01
255	0
256	0.01
257	0
258	0
259	0.01
260	0.02
261	0
262	0
263	0
264	0
265	0
266	0
267	0
268	0
269	0
270	0
271	0
272	0
273	0
274	0
275	0
276	0
277	0.01
278	0
279	0
280	0
281	0
282	0
283	0
284	0
285	0
286	0
287	0
288	0
289	0
290	0
291	0.01
292	0
293	0.01
294	0
295	0
296	0
297	0
298	0
299	0
300	0.02
301	0
302	0
303	0.01
304	0
305	0
306	0
307	0.01
308	0
309	0.01
310	0
311	0
312	0
313	0
314	0
315	0.02
316	0.01
317	0
318	0
319	0
320	0
321	0
322	0.01
323	0
324	0
325	0
326	0
327	0
328	0
329	0.01
330	0
331	0.01
332	0
333	0.01
334	0.01
335	0
336	0
337	0.01
338	0
339	0
340	0
341	0
342	0
343	0
344	0
345	0
346	0
347	0.01
348	0
349	0.02
350	0
351	0
352	0
353	0
354	0
355	0
356	0.02
357	0
358	0
359	0
360	0.01
361	0
362	0.03
363	0.01
364	0
365	0
366	0.01
367	0
368	0.02
369	0
370	0
371	0
372	0.01
373	0
374	0.03
375	0
376	0
377	0.02
378	0
379	0.01
380	0.02
381	0.01
382	0
383	0
384	0
385	0
386	0
387	0.01
388	0
389	0
390	0.01
391	0.01
392	0
393	0.01
394	0
395	0.01
396	0.01
397	0
398	0
399	0
400	0
401	0
402	0
403	0
404	0
405	0.01
406	0.01
407	0
408	0
409	0.01
410	0
411	0
412	0
413	0
414	0
415	0.01
416	0
417	0
418	0
419	0.01
420	0
421	0
422	0.01
423	0
424	0
425	0
426	0
427	0
428	0
429	0
430	0
431	0
432	0.01
433	0
434	0.01
435	0
436	0
437	0
438	0
439	0
440	0.01
441	0.01
442	0
443	0
444	0
445	0
446	0
447	0
448	0
449	0
450	0
451	0
452	0
453	0
454	0
455	0
456	0
457	0
458	0
459	0
460	0
461	0
462	0
463	0
464	0.02
465	0
466	0
467	0.01
468	0
469	0
470	0
471	0
472	0
473	0
474	0
475	0.01
476	0.01
477	0
478	0
479	0.01
480	0
481	0
482	0
483	0.02
484	0
485	0
486	0.01
487	0
488	0.01
489	0.01
490	0
491	0.01
492	0
493	0
494	0.01
495	0.02
496	0
497	0
498	0
499	0
500	0
501	0
502	0
503	0
504	0
505	0
506	0.01
507	0
508	0
509	0
510	0.01
511	0
512	0.01
513	0
514	0.01
515	0
516	0.02
517	0
518	0.01
519	0
520	0
521	0
522	0
523	0.01
524	0.02
525	0.03
526	0
527	0
528	0
529	0
530	0.03
531	0
532	0
533	0.02
534	0
535	0.01
536	0
537	0
538	0
539	0.01
540	0
541	0
542	0
543	0
544	0
545	0
546	0.01
547	0
548	0
549	0
550	0
551	0
552	0
553	0
554	0
555	0
556	0
557	0
558	0
559	0
560	0
561	0
562	0
563	0.01
564	0.01
565	0
566	0
567	0
568	0
569	0
570	0
571	0
572	0
573	0.01
574	0
575	0.01
576	0
577	0
578	0
579	0
580	0
581	0.01
582	0
583	0
584	0
585	0
586	0
587	0.01
588	0
589	0
590	0
591	0
592	0
593	0.01
594	0
595	0
596	0
597	0
598	0
599	0
600	0
601	0
602	0
603	0
604	0
605	0.01
606	0.03
607	0
608	0.01
609	0
610	0
611	0.01
612	0
613	0
614	0
615	0
616	0.01
617	0
618	0
619	0
620	0
621	0.01
622	0
623	0
624	0
625	0
626	0
627	0
628	0.01
629	0
630	0
631	0
632	0
633	0
634	0
635	0
636	0
637	0.01
638	0
639	0
640	0
641	0.01
642	0
643	0
644	0.03
645	0
646	0
647	0
648	0
649	0
650	0
651	0.01
652	0
653	0
654	0
655	0.01
656	0
657	0.01
658	0
659	0
660	0
661	0
662	0
663	0
664	0
665	0.01
666	0.02
667	0
668	0
669	0
670	0.02
671	0
672	0
673	0.01
674	0.01
675	0
676	0
677	0
678	0
679	0
680	0
681	0
682	0
683	0
684	0
685	0.02
686	0.01
687	0
688	0
689	0
690	0.02
691	0
692	0
693	0
694	0.02
695	0
696	0
697	0
698	0
699	0.01
700	0.01
701	0
702	0
703	0.02
704	0.02
705	0.01
706	0
707	0
708	0
709	0
710	0
711	0
712	0
713	0
714	0
715	0
716	0.01
717	0
718	0
719	0
720	0
721	0
722	0
723	0
724	0
725	0
726	0
727	0
728	0
729	0.02
730	0
731	0.02
732	0
733	0.01
734	0
735	0.02
736	0.01
737	0.01
738	0
739	0
740	0
741	0
742	0
743	0
744	0
745	0.01
746	0
747	0
748	0
749	0.01
750	0
751	0
752	0
753	0
754	0
755	0
756	0.01
757	0
758	0
759	0
760	0
761	0
762	0
763	0
764	0
765	0.01
766	0
767	0
768	0
769	0
770	0.01
771	0
772	0
773	0
774	0.02
775	0
776	0
777	0
778	0
779	0.01
780	0.03
781	0.01
782	0.01
783	0
784	0
785	0.01
786	0.01
787	0
788	0
789	0.02
790	0
791	0
792	0
793	0.01
794	0
795	0
796	0.01
797	0
798	0
799	0
800	0
801	0
802	0.02
803	0
804	0
805	0
806	0
807	0
808	0
809	0
810	0
811	0
812	0
813	0
814	0
815	0
816	0.02
817	0.01
818	0
819	0
820	0.01
821	0
822	0
823	0
824	0
825	0
826	0
827	0
828	0
829	0
830	0
831	0
832	0.01
833	0
834	0
835	0
836	0
837	0.02
838	0
839	0
840	0.01
841	0
842	0.01
843	0
844	0
845	0.01
846	0
847	0
848	0.02
849	0
850	0
851	0
852	0.01
853	0
854	0
855	0
856	0.01
857	0.01
858	0
859	0
860	0
861	0
862	0.01
863	0
864	0
865	0
866	0.01
867	0
868	0.01
869	0.01
870	0
871	0
872	0.01
873	0.02
874	0.01
875	0.01
876	0
877	0
878	0.01
879	0
880	0.01
881	0
882	0
883	0
884	0.01
885	0.01
886	0
887	0
888	0.01
889	0
890	0
891	0
892	0
893	0
894	0.02
895	0
896	0
897	0
898	0
899	0.01
900	0
901	0.01
902	0
903	0
904	0
905	0
906	0
907	0
908	0
909	0
910	0
911	0
912	0
913	0
914	0
915	0.01
916	0.01
917	0
918	0
919	0
920	0
921	0
922	0
923	0.04
924	0
925	0
926	0.01
927	0
928	0
929	0
930	0
931	0
932	0
933	0
934	0
935	0
936	0
937	0
938	0
939	0
940	0
941	0
942	0
943	0
944	0
945	0
946	0.01
947	0
948	0
949	0
950	0
951	0.01
952	0
953	0.01
954	0.01
955	0
956	0
957	0.01
958	0.01
959	0
960	0
961	0
962	0.01
963	0.01
964	0
965	0
966	0.01
967	0.01
968	0.02
969	0
970	0.01
971	0
972	0
973	0.01
974	0
975	0
976	0
977	0
978	0
979	0.02
980	0.01
981	0
982	0
983	0
984	0
985	0
986	0
987	0.01
988	0
989	0
990	0
991	0
992	0.02
993	0
994	0
995	0.01
996	0
997	0.01
998	0
999	0
1000	0.01
