# Supplementary material for: A Regularized MANOVA Test for Semicontinuous High‐Dimensional Data
Source: Biom J. 2025 Apr 29;67(3):e70054. doi: 10.1002/bimj.70054 (PMC12041841; doi:10.1002/bimj.70054)
Supplement: Supplementary file 1 — Supporting information [file BIMJ-67-e70054-s001.zip › Replicability/Results_CHEN/K2/H1_1-5/CHEN-H1_1-5-10-200-0.5-0.4.txt]

1	0
2	0
3	0.02
4	0
5	0.01
6	0
7	0
8	0
9	0.04
10	0.01
11	0
12	0
13	0
14	0
15	0.02
16	0
17	0.02
18	0.06
19	0
20	0
21	0.01
22	0
23	0
24	0
25	0
26	0
27	0
28	0
29	0.25
30	0.01
31	0
32	0
33	0
34	0
35	0.01
36	0
37	0
38	0
39	0.01
40	0.03
41	0
42	0.03
43	0.01
44	0.01
45	0
46	0
47	0.02
48	0.01
49	0
50	0
51	0
52	0
53	0
54	0
55	0
56	0
57	0
58	0.04
59	0
60	0
61	0
62	0.04
63	0.01
64	0.01
65	0
66	0.02
67	0
68	0.02
69	0.14
70	0
71	0
72	0
73	0.01
74	0
75	0
76	0
77	0
78	0
79	0
80	0
81	0
82	0.1
83	0
84	0
85	0
86	0
87	0
88	0
89	0.01
90	0.02
91	0
92	0
93	0.02
94	0
95	0
96	0
97	0
98	0
99	0
100	0
101	0
102	0
103	0.01
104	0.02
105	0
106	0
107	0
108	0
109	0
110	0.02
111	0
112	0
113	0.01
114	0
115	0.01
116	0.01
117	0
118	0
119	0.03
120	0.01
121	0
122	0
123	0
124	0
125	0
126	0.02
127	0.01
128	0.01
129	0
130	0
131	0
132	0
133	0
134	0
135	0.01
136	0.01
137	0
138	0
139	0.01
140	0
141	0
142	0
143	0
144	0
145	0
146	0
147	0.01
148	0
149	0.01
150	0
151	0
152	0
153	0
154	0
155	0
156	0
157	0
158	0
159	0.01
160	0
161	0
162	0
163	0
164	0
165	0
166	0.01
167	0
168	0
169	0
170	0
171	0.01
172	0
173	0
174	0.02
175	0
176	0
177	0
178	0.03
179	0
180	0
181	0.01
182	0
183	0.01
184	0
185	0.01
186	0
187	0.01
188	0.01
189	0
190	0.01
191	0
192	0
193	0
194	0
195	0
196	0
197	0
198	0.02
199	0.4
200	0.01
201	0.06
202	0
203	0
204	0
205	0
206	0.01
207	0
208	0
209	0
210	0
211	0
212	0
213	0.1
214	0.01
215	0.01
216	0.01
217	0
218	0
219	0
220	0
221	0.02
222	0
223	0
224	0.01
225	0
226	0
227	0.02
228	0
229	0.03
230	0
231	0.01
232	0
233	0
234	0
235	0.01
236	0
237	0
238	0
239	0.01
240	0
241	0.01
242	0.01
243	0
244	0
245	0
246	0.01
247	0
248	0.01
249	0
250	0
251	0
252	1
253	0.01
254	0.04
255	0
256	0.03
257	0.04
258	0
259	0.01
260	0.02
261	0
262	0
263	0.01
264	0
265	0
266	0
267	0.01
268	0
269	0
270	0
271	0
272	0.01
273	0
274	0
275	0.01
276	0.02
277	0
278	0
279	0
280	0
281	0
282	0
283	0
284	0.01
285	0
286	0.01
287	0
288	0
289	0
290	0
291	0
292	0.02
293	0
294	0.02
295	0
296	0.01
297	0
298	0
299	0
300	0.01
301	0
302	0
303	0.02
304	0
305	0
306	0.01
307	0.01
308	0.01
309	0
310	0.02
311	0
312	0
313	0
314	0
315	0.01
316	0.86
317	0
318	0
319	0.18
320	0.01
321	0
322	0.01
323	0.01
324	0.01
325	0.01
326	0
327	0.02
328	0
329	0.02
330	0
331	0
332	0
333	0
334	0
335	0.01
336	0
337	0.01
338	0.01
339	0
340	0.01
341	0
342	0
343	0.01
344	0
345	0
346	0.83
347	0.01
348	0.01
349	0.01
350	0
351	0.01
352	0.01
353	0.01
354	0.02
355	0
356	0
357	0
358	0
359	0
360	0
361	0
362	0.01
363	0
364	0.45
365	0
366	0.83
367	0
368	0.02
369	0
370	0.01
371	0
372	0
373	0
374	0.01
375	0
376	0.02
377	0.01
378	0
379	0
380	0
381	0.01
382	0
383	0
384	0
385	0.01
386	0.02
387	0.01
388	0.01
389	0
390	0.01
391	0.02
392	0
393	0
394	0.01
395	0.01
396	0
397	0.01
398	0
399	0.01
400	0
401	0.06
402	0
403	0
404	0
405	0
406	0.01
407	0
408	0
409	0
410	0
411	0.01
412	0
413	0
414	0
415	0
416	0
417	0
418	0.02
419	0
420	0
421	0
422	0.01
423	0.01
424	0
425	0
426	0
427	0
428	0
429	0.01
430	0
431	0.01
432	0
433	0.02
434	0
435	0
436	0
437	0
438	0.01
439	0
440	0
441	0
442	0
443	0
444	0
445	0
446	0
447	0.13
448	0
449	0
450	0
451	0
452	0
453	0.01
454	0.01
455	0
456	0
457	0.01
458	0.01
459	0
460	0
461	0
462	0
463	0
464	0.01
465	0
466	0
467	0
468	0
469	0.01
470	0
471	0
472	0
473	0
474	0
475	0.01
476	0
477	0
478	0
479	0
480	0.01
481	0
482	0
483	0
484	0
485	0.01
486	0
487	0
488	0
489	0.01
490	0
491	0
492	0
493	0.02
494	0
495	0.02
496	0.01
497	0
498	0
499	0
500	0
501	0
502	0
503	0
504	0.02
505	0
506	0
507	0
508	0.51
509	0
510	0
511	0
512	0
513	0.68
514	0
515	0
516	0.01
517	0
518	0.01
519	0.01
520	0
521	0
522	0
523	0.02
524	0
525	0.02
526	0
527	0
528	0
529	0
530	0.03
531	0
532	0
533	0.01
534	0.99
535	0.01
536	0
537	0.01
538	0
539	0.96
540	0
541	0
542	0
543	0.01
544	0
545	0
546	0.01
547	0.01
548	0
549	0.1
550	0
551	0
552	0
553	0
554	0
555	0
556	0
557	0.02
558	0
559	0
560	0
561	0
562	0
563	0.01
564	0.02
565	0.02
566	0.02
567	0
568	0
569	0
570	0.01
571	0
572	0
573	0.02
574	0.01
575	0
576	0
577	0
578	0
579	0
580	0
581	0
582	0.01
583	0.01
584	0
585	0
586	0.93
587	0.01
588	0
589	0
590	0
591	0
592	0
593	0
594	0
595	0
596	0
597	0.02
598	0.9
599	0
600	0.02
601	0
602	0
603	0
604	0
605	0.01
606	0.02
607	0
608	0.01
609	0
610	0.01
611	0.01
612	0.02
613	0
614	0
615	0.01
616	0
617	0
618	0
619	0
620	0
621	0
622	0.02
623	0.01
624	0
625	0
626	0.01
627	0.03
628	0.01
629	0
630	0.01
631	0.01
632	0
633	0.03
634	0.01
635	0
636	0
637	0
638	0
639	0
640	0
641	0.01
642	0.01
643	0.01
644	0.02
645	0
646	0.05
647	0
648	0.02
649	0.01
650	0
651	0
652	0
653	0
654	0.52
655	0.03
656	0
657	0
658	0
659	0
660	0.03
661	0.42
662	0
663	0
664	0
665	0.01
666	0.01
667	0
668	0
669	0.01
670	0.01
671	0
672	0.02
673	0.01
674	0
675	0.01
676	0
677	0.01
678	0
679	0.03
680	0
681	0.01
682	0.01
683	0
684	0
685	0.02
686	0
687	0.01
688	0
689	0
690	0
691	0
692	0
693	0
694	0.01
695	0
696	0
697	0.01
698	0.02
699	0
700	0.01
701	0
702	0.76
703	0
704	0
705	0
706	0
707	0
708	0
709	0
710	0.03
711	0.01
712	0
713	0
714	0
715	0
716	0
717	0
718	0
719	0
720	0.01
721	0.04
722	0
723	0
724	0
725	0
726	0.01
727	0
728	0
729	0.04
730	0
731	0.01
732	0
733	0
734	0
735	0.01
736	0.01
737	0.01
738	0
739	0
740	0
741	0
742	0.05
743	0
744	0.01
745	0.01
746	0.01
747	0
748	0
749	0.01
750	0
751	0
752	0
753	1
754	0
755	0
756	0
757	0
758	0
759	0.01
760	0
761	0
762	0.2
763	0
764	0
765	0
766	0.01
767	0.01
768	0.01
769	0
770	0
771	0
772	0.01
773	0
774	0
775	0
776	0
777	0
778	0
779	0
780	0.02
781	0
782	0
783	0.01
784	0
785	0.09
786	0
787	0
788	0.01
789	0.02
790	0.02
791	0
792	0
793	0.01
794	0
795	0.03
796	0.01
797	0
798	0
799	0
800	0
801	0
802	0
803	0
804	0
805	0
806	0.01
807	0.01
808	0
809	0
810	0
811	0
812	0.01
813	0
814	0
815	0.01
816	0.01
817	0
818	0
819	0.01
820	0.02
821	0.06
822	0
823	0
824	0
825	0
826	0
827	0
828	0
829	0
830	0
831	0
832	0
833	0
834	0.01
835	0
836	0.01
837	0
838	0
839	0
840	0
841	0
842	0
843	0
844	0
845	0.01
846	0
847	0
848	0.05
849	0
850	0
851	0
852	0.02
853	0.04
854	0.01
855	0.02
856	0
857	0
858	0
859	0
860	0
861	0
862	0.01
863	0
864	0
865	0.01
866	0
867	0.01
868	0.01
869	0
870	0
871	0
872	0.01
873	0
874	0
875	0.01
876	0
877	0
878	0
879	0
880	0
881	0.05
882	0.01
883	0
884	0
885	0.01
886	0.01
887	0.05
888	0
889	0.01
890	0
891	0.01
892	0
893	0
894	0
895	0
896	0
897	0
898	0
899	0
900	0
901	0
902	0
903	0
904	0
905	0.01
906	0.04
907	0
908	0
909	0
910	0
911	0
912	0
913	0
914	0
915	0
916	0
917	0
918	0
919	0.01
920	0
921	0.01
922	0
923	0.02
924	0.01
925	0
926	0
927	0
928	0
929	0.01
930	0.01
931	0
932	0
933	0
934	0
935	0.01
936	0.01
937	0
938	0
939	0
940	0
941	0.02
942	0
943	0
944	0
945	0
946	0
947	0
948	0
949	0
950	0
951	0.02
952	0
953	0
954	0
955	0
956	0.01
957	0
958	0
959	0
960	0
961	0
962	0.04
963	0.01
964	0
965	0.01
966	0
967	0.01
968	0.01
969	0
970	0
971	0
972	0
973	0.01
974	0.01
975	0
976	0
977	0.28
978	0
979	0
980	0
981	0
982	0.01
983	0
984	0
985	0
986	0.01
987	0.01
988	0
989	0
990	0.17
991	0
992	0.01
993	0
994	0
995	0.01
996	0
997	0.01
998	0.03
999	0
1000	0
