# Supplementary material for: A Regularized MANOVA Test for Semicontinuous High‐Dimensional Data
Source: Biom J. 2025 Apr 29;67(3):e70054. doi: 10.1002/bimj.70054 (PMC12041841; doi:10.1002/bimj.70054)
Supplement: Supplementary file 1 — Supporting information [file BIMJ-67-e70054-s001.zip › Replicability/Results_CHEN/K2/H1_1-5/CHEN-H1_1-5-10-200-0.5-0.txt]

1	0.02
2	0.01
3	0.01
4	0.01
5	0.02
6	0
7	0
8	0.01
9	0.01
10	0.01
11	0.02
12	0
13	0
14	0.02
15	0.02
16	0
17	0
18	0.17
19	0
20	0
21	0.01
22	0
23	0
24	0.01
25	0
26	0
27	0
28	0
29	0.74
30	0
31	0.01
32	0
33	0
34	0
35	0
36	0
37	0
38	0
39	0
40	0
41	0.01
42	0.02
43	0.01
44	0
45	0
46	0.01
47	0.02
48	0.02
49	0
50	0.01
51	0.01
52	0
53	0
54	0.01
55	0
56	0.01
57	0
58	0.04
59	0.01
60	0.01
61	0
62	0.03
63	0
64	0
65	0
66	0
67	0.03
68	0.01
69	0.38
70	0
71	0
72	0
73	0.01
74	0
75	0
76	0
77	0
78	0
79	0
80	0
81	0
82	0.22
83	0
84	0.01
85	0
86	0
87	0
88	0
89	0.01
90	0
91	0.01
92	0
93	0.01
94	0
95	0
96	0.01
97	0
98	0
99	0
100	0.01
101	0
102	0
103	0
104	0
105	0
106	0
107	0
108	0
109	0.02
110	0.02
111	0
112	0
113	0.01
114	0
115	0
116	0
117	0
118	0.01
119	0.1
120	0.01
121	0
122	0
123	0
124	0.01
125	0
126	0.01
127	0.01
128	0
129	0
130	0
131	0.01
132	0
133	0
134	0
135	0
136	0
137	0
138	0
139	0
140	0
141	0
142	0
143	0
144	0
145	0
146	0.01
147	0
148	0
149	0
150	0
151	0
152	0
153	0
154	0
155	0
156	0
157	0
158	0
159	0
160	0
161	0.01
162	0.01
163	0
164	0.01
165	0
166	0.01
167	0
168	0
169	0
170	0
171	0
172	0
173	0
174	0.02
175	0
176	0
177	0
178	0
179	0
180	0
181	0.01
182	0
183	0
184	0
185	0.01
186	0
187	0.02
188	0.01
189	0
190	0
191	0.01
192	0
193	0
194	0
195	0
196	0.01
197	0
198	0
199	0.26
200	0.01
201	0.13
202	0
203	0
204	0.01
205	0
206	0.01
207	0
208	0
209	0
210	0
211	0
212	0
213	0.21
214	0
215	0
216	0
217	0
218	0
219	0
220	0
221	0.01
222	0
223	0
224	0.01
225	0
226	0
227	0
228	0
229	0.04
230	0.01
231	0
232	0
233	0
234	0
235	0.01
236	0
237	0
238	0
239	0
240	0
241	0
242	0
243	0
244	0
245	0.01
246	0
247	0
248	0
249	0
250	0
251	0
252	0.99
253	0.01
254	0.02
255	0
256	0
257	0
258	0
259	0
260	0.01
261	0
262	0
263	0
264	0
265	0
266	0
267	0
268	0
269	0.02
270	0
271	0
272	0.01
273	0
274	0
275	0.01
276	0
277	0
278	0
279	0
280	0
281	0
282	0
283	0
284	0.01
285	0
286	0.01
287	0
288	0
289	0
290	0
291	0.01
292	0
293	0.01
294	0
295	0
296	0.01
297	0.02
298	0
299	0
300	0
301	0
302	0
303	0
304	0
305	0
306	0.01
307	0.01
308	0
309	0.01
310	0
311	0
312	0
313	0
314	0
315	0
316	0.92
317	0
318	0
319	0.45
320	0.01
321	0.01
322	0
323	0
324	0
325	0.03
326	0
327	0
328	0
329	0
330	0.01
331	0.01
332	0
333	0.01
334	0
335	0.01
336	0
337	0.01
338	0.02
339	0
340	0.01
341	0
342	0
343	0
344	0
345	0
346	0.83
347	0.01
348	0
349	0
350	0
351	0.07
352	0
353	0.01
354	0.02
355	0.02
356	0
357	0
358	0.01
359	0
360	0.01
361	0
362	0.03
363	0
364	0.44
365	0
366	0.87
367	0.01
368	0.02
369	0
370	0.01
371	0
372	0
373	0
374	0.01
375	0
376	0.01
377	0.02
378	0
379	0
380	0.02
381	0.18
382	0
383	0
384	0
385	0
386	0
387	0
388	0
389	0
390	0.01
391	0
392	0
393	0
394	0.01
395	0.01
396	0.01
397	0.01
398	0
399	0.01
400	0
401	0
402	0
403	0
404	0.01
405	0
406	0.02
407	0.01
408	0
409	0.01
410	0
411	0
412	0.01
413	0.01
414	0
415	0
416	0
417	0
418	0
419	0
420	0
421	0
422	0
423	0
424	0
425	0
426	0
427	0.01
428	0
429	0.01
430	0
431	0.02
432	0.01
433	0
434	0
435	0
436	0
437	0
438	0
439	0
440	0.01
441	0.01
442	0
443	0
444	0
445	0
446	0
447	0.23
448	0
449	0.02
450	0.01
451	0
452	0
453	0.01
454	0
455	0
456	0
457	0
458	0
459	0
460	0
461	0
462	0.02
463	0
464	0.01
465	0
466	0.02
467	0.04
468	0
469	0.01
470	0
471	0
472	0
473	0
474	0
475	0
476	0
477	0
478	0
479	0
480	0
481	0
482	0
483	0
484	0.01
485	0.01
486	0.01
487	0
488	0.01
489	0.01
490	0
491	0.01
492	0
493	0
494	0
495	0.02
496	0
497	0
498	0
499	0
500	0
501	0
502	0
503	0
504	0.01
505	0
506	0
507	0
508	0.64
509	0
510	0.01
511	0
512	0.01
513	0.77
514	0
515	0
516	0
517	0
518	0
519	0.01
520	0
521	0
522	0
523	0.01
524	0.01
525	0.03
526	0
527	0
528	0
529	0
530	0.03
531	0.03
532	0
533	0.01
534	0.96
535	0
536	0
537	0
538	0
539	0.95
540	0
541	0
542	0
543	0
544	0
545	0
546	0
547	0.02
548	0
549	0.37
550	0
551	0
552	0
553	0
554	0
555	0
556	0
557	0
558	0
559	0
560	0
561	0
562	0
563	0
564	0.02
565	0
566	0
567	0
568	0
569	0
570	0
571	0.01
572	0
573	0.01
574	0.01
575	0.01
576	0
577	0
578	0
579	0
580	0
581	0.01
582	0
583	0.01
584	0
585	0
586	0.95
587	0
588	0
589	0
590	0
591	0
592	0
593	0.01
594	0.01
595	0
596	0
597	0
598	0.92
599	0
600	0
601	0
602	0
603	0
604	0
605	0.02
606	0.01
607	0
608	0
609	0
610	0
611	0
612	0.02
613	0
614	0.03
615	0
616	0.01
617	0
618	0
619	0
620	0
621	0
622	0.04
623	0
624	0
625	0
626	0.01
627	0.03
628	0
629	0
630	0.01
631	0
632	0
633	0.01
634	0.01
635	0.01
636	0
637	0.01
638	0
639	0
640	0
641	0.01
642	0
643	0.01
644	0.03
645	0.01
646	0.08
647	0
648	0.01
649	0
650	0
651	0.01
652	0
653	0
654	0.49
655	0.01
656	0
657	0.02
658	0
659	0
660	0
661	0.58
662	0
663	0
664	0
665	0.01
666	0.01
667	0
668	0
669	0
670	0.01
671	0
672	0.01
673	0
674	0.02
675	0.01
676	0
677	0.01
678	0
679	0.02
680	0
681	0.01
682	0.01
683	0
684	0
685	0
686	0
687	0
688	0.01
689	0.01
690	0
691	0
692	0
693	0
694	0
695	0
696	0
697	0.01
698	0.02
699	0
700	0
701	0
702	0.59
703	0
704	0.02
705	0
706	0
707	0
708	0
709	0
710	0
711	0.03
712	0.01
713	0
714	0
715	0.01
716	0.01
717	0
718	0
719	0
720	0.03
721	0
722	0
723	0
724	0
725	0
726	0
727	0.01
728	0
729	0
730	0
731	0.02
732	0
733	0
734	0
735	0.02
736	0.01
737	0.01
738	0
739	0
740	0
741	0
742	0.42
743	0
744	0
745	0
746	0
747	0
748	0
749	0.01
750	0
751	0
752	0.01
753	0.99
754	0
755	0
756	0.01
757	0
758	0
759	0
760	0
761	0
762	0.12
763	0
764	0
765	0
766	0.01
767	0.01
768	0
769	0
770	0
771	0
772	0
773	0
774	0
775	0
776	0
777	0
778	0
779	0
780	0.01
781	0
782	0.01
783	0
784	0
785	0.36
786	0
787	0
788	0
789	0
790	0.02
791	0
792	0.01
793	0.02
794	0
795	0.02
796	0
797	0
798	0
799	0
800	0
801	0
802	0
803	0.01
804	0
805	0.01
806	0.02
807	0.01
808	0
809	0
810	0
811	0
812	0
813	0
814	0
815	0
816	0
817	0.01
818	0
819	0.01
820	0
821	0.06
822	0
823	0
824	0
825	0
826	0
827	0.01
828	0.02
829	0.01
830	0
831	0
832	0.01
833	0
834	0
835	0
836	0.01
837	0.02
838	0
839	0
840	0.01
841	0
842	0.01
843	0
844	0
845	0
846	0
847	0
848	0.03
849	0
850	0
851	0.01
852	0
853	0.17
854	0
855	0.01
856	0
857	0
858	0.01
859	0
860	0
861	0
862	0
863	0
864	0
865	0.01
866	0
867	0
868	0.01
869	0
870	0
871	0
872	0.01
873	0
874	0.01
875	0.02
876	0.01
877	0
878	0.01
879	0
880	0
881	0.01
882	0
883	0
884	0.01
885	0
886	0.01
887	0.02
888	0
889	0.01
890	0
891	0.01
892	0
893	0
894	0.03
895	0
896	0
897	0
898	0
899	0.02
900	0
901	0.01
902	0
903	0
904	0.01
905	0.01
906	0
907	0
908	0
909	0.01
910	0
911	0
912	0
913	0
914	0
915	0
916	0
917	0
918	0
919	0.01
920	0
921	0
922	0
923	0.02
924	0
925	0
926	0.01
927	0
928	0
929	0.01
930	0.01
931	0
932	0.01
933	0
934	0
935	0.02
936	0
937	0
938	0
939	0
940	0
941	0.03
942	0
943	0
944	0
945	0
946	0.01
947	0
948	0
949	0
950	0.01
951	0
952	0
953	0
954	0.01
955	0
956	0.01
957	0.01
958	0
959	0
960	0.01
961	0
962	0.13
963	0
964	0
965	0.01
966	0.01
967	0
968	0.02
969	0.01
970	0.01
971	0.01
972	0
973	0
974	0.02
975	0
976	0
977	0.02
978	0
979	0.01
980	0
981	0
982	0
983	0
984	0.01
985	0
986	0.01
987	0.01
988	0
989	0
990	0.56
991	0
992	0
993	0
994	0
995	0.01
996	0.01
997	0.01
998	0.05
999	0
1000	0
