# Supplementary material for: A Regularized MANOVA Test for Semicontinuous High‐Dimensional Data
Source: Biom J. 2025 Apr 29;67(3):e70054. doi: 10.1002/bimj.70054 (PMC12041841; doi:10.1002/bimj.70054)
Supplement: Supplementary file 1 — Supporting information [file BIMJ-67-e70054-s001.zip › Replicability/Results_CHEN/K2/H1_1-5/CHEN-H1_1-5-10-50-0.2-0.4.txt]

1	0
2	0
3	0.02
4	0
5	0
6	0
7	0
8	0
9	0.01
10	0.01
11	0
12	0
13	0
14	0
15	0
16	0
17	0
18	0
19	0
20	0
21	0.02
22	0.01
23	0.02
24	0
25	0
26	0
27	0.02
28	0
29	0
30	0.01
31	0
32	0
33	0
34	0
35	0.01
36	0.02
37	0.01
38	0
39	0.01
40	0
41	0
42	0.01
43	0.01
44	0
45	0
46	0.01
47	0
48	0
49	0
50	0
51	0
52	0
53	0
54	0.01
55	0.01
56	0.01
57	0.01
58	0
59	0
60	0
61	0.01
62	0
63	0.02
64	0
65	0
66	0.01
67	0
68	0
69	0.02
70	0
71	0
72	0
73	0
74	0
75	0.01
76	0
77	0.01
78	0.01
79	0
80	0
81	0
82	0
83	0
84	0
85	0
86	0
87	0
88	0
89	0
90	0.01
91	0
92	0
93	0
94	0
95	0.03
96	0
97	0.01
98	0
99	0
100	0
101	0
102	0
103	0
104	0.01
105	0.01
106	0
107	0.01
108	0
109	0.01
110	0.01
111	0
112	0
113	0
114	0.01
115	0.01
116	0
117	0.01
118	0
119	0
120	0.04
121	0.01
122	0
123	0
124	0.01
125	0
126	0
127	0
128	0
129	0.03
130	0
131	0.01
132	0
133	0.01
134	0
135	0
136	0
137	0
138	0
139	0
140	0
141	0
142	0
143	0
144	0.01
145	0
146	0
147	0
148	0.01
149	0.01
150	0
151	0.01
152	0
153	0
154	0
155	0
156	0
157	0.01
158	0
159	0.02
160	0.01
161	0
162	0
163	0
164	0.01
165	0
166	0
167	0
168	0
169	0.02
170	0
171	0
172	0
173	0
174	0
175	0
176	0.02
177	0
178	0.02
179	0
180	0
181	0
182	0
183	0
184	0
185	0
186	0.01
187	0.01
188	0
189	0
190	0
191	0.01
192	0
193	0
194	0
195	0
196	0
197	0
198	0
199	0
200	0
201	0
202	0
203	0
204	0
205	0
206	0.01
207	0
208	0
209	0
210	0
211	0
212	0.01
213	0.01
214	0.01
215	0
216	0.01
217	0
218	0
219	0
220	0.01
221	0
222	0
223	0
224	0
225	0
226	0
227	0.01
228	0.01
229	0.02
230	0
231	0
232	0
233	0
234	0
235	0
236	0
237	0.01
238	0
239	0.01
240	0.01
241	0.02
242	0
243	0.01
244	0
245	0.01
246	0
247	0
248	0
249	0
250	0
251	0
252	0
253	0
254	0
255	0.01
256	0
257	0
258	0.01
259	0
260	0
261	0
262	0
263	0
264	0
265	0
266	0
267	0
268	0
269	0.01
270	0
271	0
272	0
273	0.01
274	0.01
275	0
276	0
277	0.01
278	0
279	0
280	0
281	0
282	0
283	0
284	0
285	0.02
286	0
287	0.01
288	0
289	0
290	0.02
291	0
292	0
293	0
294	0
295	0.01
296	0.01
297	0
298	0
299	0.01
300	0
301	0.01
302	0
303	0
304	0.01
305	0
306	0.01
307	0
308	0
309	0
310	0
311	0
312	0.01
313	0.01
314	0
315	0.01
316	0
317	0.01
318	0
319	0.01
320	0.01
321	0.02
322	0.01
323	0
324	0
325	0.01
326	0
327	0.04
328	0
329	0
330	0.01
331	0.02
332	0.01
333	0
334	0.01
335	0
336	0.01
337	0
338	0
339	0
340	0.02
341	0
342	0
343	0
344	0.01
345	0
346	0
347	0
348	0.01
349	0
350	0
351	0.02
352	0
353	0
354	0
355	0.03
356	0
357	0
358	0
359	0
360	0
361	0
362	0
363	0.02
364	0.01
365	0
366	0
367	0
368	0
369	0
370	0
371	0
372	0.01
373	0
374	0.01
375	0
376	0.01
377	0
378	0
379	0
380	0
381	0
382	0
383	0.01
384	0
385	0
386	0.01
387	0
388	0.01
389	0.01
390	0.01
391	0
392	0
393	0.01
394	0
395	0
396	0
397	0
398	0
399	0.01
400	0
401	0
402	0
403	0
404	0
405	0
406	0.01
407	0
408	0
409	0.01
410	0
411	0
412	0.01
413	0
414	0
415	0
416	0
417	0
418	0
419	0
420	0.01
421	0
422	0.01
423	0.01
424	0.01
425	0
426	0
427	0
428	0
429	0
430	0.01
431	0
432	0
433	0
434	0
435	0
436	0.01
437	0
438	0
439	0.01
440	0.01
441	0
442	0
443	0.01
444	0
445	0
446	0
447	0
448	0.02
449	0
450	0
451	0.01
452	0
453	0
454	0.01
455	0
456	0.01
457	0
458	0.01
459	0.01
460	0
461	0
462	0.02
463	0.01
464	0
465	0.01
466	0
467	0
468	0
469	0
470	0
471	0
472	0
473	0.01
474	0
475	0
476	0
477	0
478	0.03
479	0
480	0
481	0
482	0.02
483	0
484	0
485	0
486	0
487	0
488	0
489	0.01
490	0
491	0
492	0
493	0.01
494	0
495	0
496	0.01
497	0
498	0
499	0
500	0
501	0
502	0
503	0
504	0
505	0.01
506	0
507	0.01
508	0
509	0.01
510	0
511	0
512	0
513	0
514	0
515	0
516	0.01
517	0.01
518	0
519	0
520	0
521	0
522	0
523	0.02
524	0
525	0
526	0
527	0
528	0
529	0
530	0
531	0
532	0.01
533	0.01
534	0
535	0
536	0
537	0
538	0
539	0.01
540	0.01
541	0.02
542	0
543	0
544	0.01
545	0
546	0
547	0
548	0.03
549	0.01
550	0
551	0.01
552	0.01
553	0
554	0
555	0.01
556	0
557	0
558	0
559	0
560	0
561	0
562	0
563	0
564	0
565	0
566	0
567	0.01
568	0
569	0
570	0
571	0
572	0
573	0
574	0.01
575	0
576	0.01
577	0
578	0.01
579	0.01
580	0
581	0
582	0
583	0.01
584	0
585	0
586	0
587	0
588	0.01
589	0
590	0.02
591	0
592	0
593	0.02
594	0.01
595	0
596	0
597	0.01
598	0
599	0.01
600	0
601	0.01
602	0
603	0.01
604	0
605	0
606	0.03
607	0
608	0
609	0
610	0
611	0
612	0
613	0.01
614	0.01
615	0.01
616	0
617	0.03
618	0
619	0
620	0
621	0.01
622	0
623	0.02
624	0
625	0
626	0
627	0
628	0
629	0.01
630	0.01
631	0
632	0
633	0
634	0
635	0
636	0
637	0
638	0
639	0.01
640	0
641	0
642	0
643	0
644	0
645	0
646	0.02
647	0
648	0.02
649	0
650	0
651	0
652	0.01
653	0.01
654	0
655	0
656	0
657	0.01
658	0
659	0.01
660	0
661	0
662	0
663	0.01
664	0
665	0
666	0.01
667	0.01
668	0.01
669	0.01
670	0.02
671	0
672	0.01
673	0
674	0
675	0
676	0
677	0
678	0.01
679	0
680	0.02
681	0
682	0
683	0
684	0
685	0
686	0
687	0.01
688	0
689	0
690	0
691	0.01
692	0
693	0.01
694	0
695	0
696	0
697	0
698	0.01
699	0.01
700	0
701	0
702	0
703	0
704	0
705	0
706	0.01
707	0.01
708	0
709	0
710	0
711	0
712	0
713	0.01
714	0
715	0
716	0
717	0.01
718	0.01
719	0
720	0.01
721	0
722	0
723	0
724	0
725	0
726	0
727	0.03
728	0
729	0.01
730	0
731	0
732	0
733	0.01
734	0.01
735	0
736	0
737	0.01
738	0
739	0
740	0.01
741	0
742	0
743	0.01
744	0.01
745	0
746	0.03
747	0.01
748	0
749	0.02
750	0.01
751	0.01
752	0
753	0
754	0.01
755	0
756	0
757	0.01
758	0
759	0
760	0
761	0
762	0
763	0
764	0
765	0
766	0
767	0
768	0
769	0
770	0.01
771	0
772	0
773	0
774	0
775	0
776	0.01
777	0
778	0
779	0.01
780	0.01
781	0
782	0.01
783	0
784	0
785	0
786	0
787	0
788	0
789	0
790	0
791	0
792	0.02
793	0
794	0
795	0
796	0
797	0
798	0
799	0
800	0
801	0
802	0.01
803	0.01
804	0
805	0.01
806	0
807	0
808	0.01
809	0.02
810	0.02
811	0.01
812	0
813	0
814	0
815	0
816	0.01
817	0
818	0
819	0
820	0
821	0.01
822	0
823	0
824	0
825	0
826	0
827	0
828	0
829	0
830	0
831	0
832	0
833	0
834	0.01
835	0
836	0
837	0
838	0.01
839	0
840	0.01
841	0
842	0
843	0
844	0
845	0
846	0.01
847	0
848	0
849	0.01
850	0
851	0
852	0
853	0.01
854	0
855	0
856	0.01
857	0
858	0
859	0
860	0
861	0.01
862	0
863	0
864	0.01
865	0
866	0
867	0
868	0.02
869	0.01
870	0
871	0.01
872	0
873	0
874	0
875	0
876	0
877	0.01
878	0
879	0.01
880	0.01
881	0
882	0
883	0
884	0.01
885	0
886	0
887	0
888	0.01
889	0
890	0.02
891	0
892	0.01
893	0
894	0
895	0
896	0
897	0
898	0
899	0
900	0
901	0
902	0
903	0
904	0
905	0
906	0
907	0.01
908	0
909	0
910	0
911	0.01
912	0
913	0
914	0
915	0
916	0
917	0
918	0
919	0
920	0
921	0
922	0
923	0
924	0
925	0.01
926	0.01
927	0
928	0
929	0
930	0
931	0
932	0
933	0
934	0
935	0.02
936	0
937	0
938	0
939	0
940	0
941	0
942	0
943	0.01
944	0.01
945	0.01
946	0
947	0
948	0
949	0
950	0
951	0.01
952	0.01
953	0.01
954	0.03
955	0
956	0
957	0.01
958	0.01
959	0
960	0
961	0
962	0
963	0
964	0
965	0
966	0
967	0
968	0
969	0
970	0.01
971	0
972	0
973	0
974	0
975	0
976	0
977	0
978	0
979	0.02
980	0.01
981	0.01
982	0
983	0
984	0
985	0
986	0.01
987	0.01
988	0
989	0
990	0.01
991	0
992	0.01
993	0
994	0.02
995	0
996	0
997	0
998	0
999	0
1000	0
