# Supplementary material for: A Regularized MANOVA Test for Semicontinuous High‐Dimensional Data
Source: Biom J. 2025 Apr 29;67(3):e70054. doi: 10.1002/bimj.70054 (PMC12041841; doi:10.1002/bimj.70054)
Supplement: Supplementary file 1 — Supporting information [file BIMJ-67-e70054-s001.zip › Replicability/Results_CHEN/K2/H1_1-5/CHEN-H1_1-5-10-50-0.2-0.txt]

1	0.01
2	0.01
3	0.01
4	0
5	0.01
6	0
7	0
8	0
9	0.01
10	0
11	0
12	0
13	0
14	0.01
15	0
16	0
17	0.01
18	0
19	0
20	0.02
21	0.01
22	0
23	0.01
24	0.01
25	0
26	0
27	0.02
28	0
29	0
30	0.01
31	0.01
32	0
33	0
34	0
35	0
36	0
37	0
38	0
39	0
40	0
41	0
42	0.01
43	0.01
44	0
45	0
46	0
47	0
48	0
49	0.01
50	0
51	0
52	0
53	0
54	0.01
55	0.01
56	0.02
57	0
58	0
59	0
60	0
61	0
62	0
63	0.02
64	0
65	0.01
66	0.01
67	0
68	0
69	0.02
70	0
71	0
72	0
73	0
74	0
75	0.01
76	0.01
77	0
78	0.03
79	0
80	0
81	0
82	0.01
83	0
84	0
85	0
86	0.01
87	0
88	0
89	0
90	0.01
91	0
92	0.01
93	0
94	0
95	0.02
96	0.01
97	0
98	0
99	0
100	0.01
101	0
102	0
103	0
104	0.01
105	0
106	0
107	0
108	0
109	0.01
110	0.02
111	0
112	0
113	0
114	0
115	0.01
116	0.02
117	0.01
118	0
119	0.01
120	0
121	0.01
122	0
123	0
124	0.01
125	0
126	0
127	0.01
128	0
129	0.01
130	0
131	0.01
132	0
133	0.02
134	0
135	0
136	0
137	0
138	0
139	0
140	0
141	0
142	0
143	0
144	0
145	0
146	0
147	0
148	0
149	0
150	0.01
151	0
152	0
153	0
154	0
155	0
156	0
157	0
158	0
159	0.02
160	0
161	0
162	0
163	0
164	0.01
165	0
166	0
167	0
168	0
169	0
170	0
171	0
172	0
173	0
174	0
175	0
176	0.01
177	0
178	0.02
179	0
180	0
181	0
182	0.02
183	0
184	0
185	0
186	0.01
187	0.01
188	0
189	0
190	0
191	0
192	0.01
193	0.01
194	0
195	0
196	0
197	0
198	0
199	0
200	0
201	0
202	0.01
203	0
204	0
205	0
206	0
207	0
208	0
209	0
210	0
211	0.02
212	0.03
213	0
214	0.01
215	0.01
216	0.02
217	0
218	0
219	0
220	0.01
221	0
222	0
223	0.01
224	0
225	0
226	0.01
227	0.01
228	0.02
229	0
230	0.01
231	0
232	0.01
233	0
234	0.01
235	0.01
236	0
237	0.01
238	0
239	0
240	0
241	0.01
242	0
243	0.01
244	0
245	0
246	0
247	0
248	0
249	0.01
250	0
251	0
252	0
253	0
254	0
255	0.01
256	0
257	0
258	0
259	0
260	0
261	0
262	0
263	0
264	0
265	0
266	0
267	0
268	0
269	0.02
270	0.02
271	0
272	0
273	0
274	0
275	0.01
276	0
277	0
278	0
279	0.02
280	0
281	0
282	0.01
283	0
284	0
285	0.02
286	0
287	0.01
288	0
289	0
290	0.01
291	0
292	0
293	0
294	0
295	0
296	0
297	0
298	0
299	0.02
300	0
301	0
302	0
303	0
304	0.01
305	0
306	0.01
307	0
308	0
309	0
310	0
311	0
312	0.01
313	0
314	0
315	0.01
316	0
317	0
318	0
319	0
320	0
321	0.02
322	0
323	0
324	0
325	0.01
326	0
327	0.02
328	0
329	0
330	0.01
331	0
332	0.01
333	0.01
334	0
335	0
336	0
337	0.02
338	0.01
339	0
340	0
341	0
342	0.01
343	0
344	0
345	0
346	0
347	0
348	0.01
349	0
350	0
351	0.01
352	0
353	0
354	0
355	0.03
356	0.01
357	0
358	0
359	0
360	0
361	0
362	0
363	0
364	0
365	0
366	0
367	0.01
368	0.01
369	0
370	0
371	0
372	0.01
373	0
374	0.01
375	0
376	0
377	0
378	0.01
379	0
380	0
381	0
382	0
383	0.01
384	0
385	0
386	0.03
387	0
388	0.02
389	0.01
390	0.02
391	0
392	0
393	0
394	0
395	0
396	0
397	0
398	0
399	0.02
400	0
401	0
402	0
403	0
404	0
405	0
406	0
407	0
408	0.02
409	0.01
410	0
411	0
412	0.02
413	0
414	0.01
415	0
416	0
417	0
418	0
419	0
420	0.01
421	0
422	0
423	0
424	0.01
425	0.01
426	0
427	0
428	0
429	0
430	0.01
431	0.02
432	0
433	0
434	0
435	0
436	0
437	0.01
438	0.01
439	0.01
440	0.01
441	0.02
442	0
443	0.02
444	0.02
445	0.01
446	0
447	0
448	0.01
449	0
450	0.01
451	0
452	0
453	0
454	0.01
455	0
456	0.01
457	0
458	0.02
459	0.01
460	0
461	0
462	0
463	0
464	0
465	0.01
466	0
467	0
468	0
469	0
470	0
471	0.01
472	0
473	0.01
474	0
475	0.01
476	0
477	0
478	0.02
479	0.02
480	0
481	0
482	0.01
483	0
484	0
485	0.01
486	0.01
487	0
488	0
489	0
490	0
491	0
492	0
493	0.02
494	0
495	0
496	0.01
497	0
498	0
499	0.01
500	0.01
501	0
502	0
503	0.01
504	0
505	0
506	0
507	0
508	0
509	0
510	0
511	0
512	0
513	0
514	0
515	0
516	0.01
517	0.01
518	0
519	0
520	0
521	0
522	0
523	0.01
524	0
525	0
526	0
527	0.01
528	0
529	0
530	0
531	0
532	0
533	0
534	0
535	0
536	0
537	0
538	0
539	0.01
540	0.01
541	0
542	0
543	0
544	0
545	0
546	0
547	0
548	0.03
549	0
550	0
551	0.01
552	0
553	0
554	0
555	0
556	0
557	0
558	0
559	0
560	0
561	0
562	0
563	0
564	0
565	0
566	0.01
567	0.01
568	0
569	0
570	0
571	0
572	0
573	0
574	0.01
575	0.01
576	0.01
577	0
578	0
579	0
580	0
581	0.01
582	0
583	0.01
584	0
585	0
586	0
587	0
588	0
589	0
590	0.01
591	0
592	0.02
593	0
594	0
595	0
596	0
597	0.01
598	0
599	0
600	0
601	0
602	0
603	0
604	0
605	0
606	0.01
607	0
608	0
609	0
610	0
611	0
612	0
613	0.01
614	0.01
615	0
616	0
617	0.03
618	0
619	0
620	0
621	0.01
622	0
623	0.02
624	0
625	0
626	0
627	0
628	0
629	0.01
630	0.01
631	0
632	0
633	0.02
634	0
635	0
636	0
637	0
638	0
639	0.01
640	0.03
641	0
642	0.01
643	0.01
644	0
645	0
646	0
647	0
648	0
649	0
650	0
651	0
652	0.01
653	0
654	0
655	0
656	0
657	0.01
658	0
659	0
660	0.01
661	0
662	0
663	0.01
664	0
665	0
666	0.02
667	0
668	0.01
669	0
670	0.01
671	0.02
672	0.01
673	0.01
674	0
675	0
676	0
677	0
678	0
679	0
680	0
681	0.01
682	0
683	0
684	0
685	0
686	0.01
687	0
688	0.01
689	0
690	0.01
691	0.01
692	0
693	0.01
694	0
695	0.01
696	0.02
697	0
698	0.01
699	0
700	0
701	0
702	0
703	0.01
704	0
705	0
706	0
707	0.01
708	0
709	0
710	0
711	0
712	0
713	0
714	0
715	0
716	0
717	0.01
718	0.01
719	0
720	0
721	0
722	0.01
723	0
724	0
725	0
726	0
727	0
728	0
729	0
730	0.01
731	0
732	0
733	0
734	0.01
735	0
736	0
737	0.01
738	0
739	0
740	0.01
741	0.01
742	0
743	0
744	0
745	0
746	0.01
747	0
748	0
749	0
750	0
751	0.02
752	0
753	0
754	0
755	0
756	0
757	0
758	0.01
759	0
760	0
761	0
762	0
763	0
764	0
765	0.02
766	0
767	0
768	0
769	0
770	0.01
771	0
772	0
773	0
774	0.01
775	0
776	0
777	0
778	0
779	0.01
780	0.01
781	0
782	0
783	0
784	0
785	0.01
786	0
787	0.02
788	0
789	0
790	0.01
791	0
792	0.02
793	0
794	0
795	0
796	0
797	0
798	0
799	0
800	0
801	0
802	0
803	0.03
804	0
805	0
806	0
807	0
808	0
809	0
810	0.01
811	0
812	0
813	0
814	0
815	0.01
816	0.02
817	0
818	0.01
819	0.02
820	0
821	0.01
822	0
823	0
824	0
825	0
826	0
827	0
828	0
829	0
830	0.01
831	0
832	0
833	0
834	0.01
835	0
836	0
837	0
838	0
839	0
840	0.01
841	0
842	0
843	0
844	0
845	0
846	0
847	0.01
848	0
849	0
850	0
851	0
852	0
853	0.01
854	0.01
855	0.01
856	0
857	0
858	0.01
859	0
860	0
861	0
862	0
863	0
864	0
865	0
866	0
867	0
868	0.01
869	0.01
870	0
871	0.01
872	0
873	0
874	0
875	0.01
876	0
877	0
878	0.01
879	0.01
880	0.01
881	0.01
882	0.01
883	0
884	0.01
885	0
886	0
887	0
888	0
889	0.01
890	0
891	0
892	0.01
893	0
894	0
895	0
896	0
897	0
898	0
899	0
900	0
901	0
902	0.01
903	0
904	0
905	0
906	0
907	0
908	0
909	0
910	0
911	0
912	0
913	0
914	0
915	0
916	0
917	0
918	0
919	0
920	0
921	0.01
922	0
923	0
924	0
925	0.01
926	0
927	0
928	0
929	0
930	0
931	0
932	0
933	0
934	0
935	0.02
936	0
937	0
938	0
939	0
940	0
941	0
942	0.01
943	0
944	0
945	0.01
946	0
947	0
948	0.02
949	0
950	0
951	0.01
952	0.01
953	0
954	0
955	0
956	0
957	0
958	0
959	0
960	0
961	0.01
962	0
963	0
964	0
965	0
966	0
967	0
968	0
969	0
970	0
971	0
972	0
973	0
974	0.01
975	0.01
976	0
977	0
978	0
979	0
980	0.01
981	0
982	0.02
983	0.01
984	0
985	0.02
986	0.01
987	0.02
988	0
989	0
990	0
991	0
992	0
993	0
994	0.01
995	0
996	0.01
997	0.01
998	0
999	0
1000	0
