# Supplementary material for: A Regularized MANOVA Test for Semicontinuous High‐Dimensional Data
Source: Biom J. 2025 Apr 29;67(3):e70054. doi: 10.1002/bimj.70054 (PMC12041841; doi:10.1002/bimj.70054)
Supplement: Supplementary file 1 — Supporting information [file BIMJ-67-e70054-s001.zip › Replicability/Results_CHEN/K2/H1_1-5/CHEN-H1_1-5-10-50-0.5-0.4.txt]

1	0.78
2	0.01
3	0.98
4	0
5	0.01
6	0.98
7	0
8	0
9	0.03
10	0.8
11	0
12	0.04
13	0
14	0
15	0
16	0.94
17	0
18	0.77
19	0
20	0
21	0.02
22	0
23	0
24	0.02
25	0.96
26	0
27	0.02
28	0.79
29	0.13
30	0
31	0.01
32	0.01
33	0.89
34	0.88
35	0
36	0.05
37	0.01
38	0.01
39	0.01
40	0
41	0
42	0.92
43	0.02
44	0.02
45	0
46	0.91
47	0
48	0.02
49	0.04
50	1
51	0
52	0
53	0
54	0.02
55	0
56	0.02
57	0
58	1
59	0
60	0
61	0
62	0
63	0.03
64	0
65	0
66	0.01
67	0
68	0
69	0
70	0
71	0
72	0
73	1
74	0.95
75	0.94
76	0
77	0.01
78	0.03
79	0.94
80	0
81	0
82	0
83	0
84	0.03
85	0
86	0.01
87	0
88	0
89	1
90	0
91	0.86
92	0.01
93	0
94	0.91
95	0.03
96	0
97	0.01
98	0
99	0.04
100	0
101	0
102	0
103	0
104	0.03
105	0.82
106	0
107	0
108	0
109	0.01
110	0.03
111	0
112	0.98
113	1
114	0.01
115	0.01
116	0.94
117	0.01
118	0.02
119	0.02
120	0.01
121	0.03
122	0
123	0.01
124	0.01
125	0
126	0
127	0.01
128	0.02
129	0.01
130	0.99
131	0.02
132	0.01
133	0.01
134	0
135	0.01
136	0
137	0.97
138	0
139	0.77
140	0
141	0
142	0.98
143	0
144	0.96
145	0
146	0.82
147	0.94
148	0.03
149	0
150	0.03
151	0.02
152	0
153	0.83
154	0.06
155	0.01
156	0
157	0.84
158	0
159	0
160	0.99
161	0
162	0.01
163	0
164	0.01
165	0
166	0.9
167	0
168	0
169	0.03
170	0.01
171	0
172	0.86
173	0
174	0
175	0
176	0.01
177	0.01
178	0.01
179	1
180	0
181	0
182	0.01
183	0.02
184	0
185	0
186	0
187	0.01
188	0.05
189	0.84
190	0
191	0
192	0.01
193	0.01
194	0.97
195	0.87
196	0
197	0
198	0.01
199	0
200	0.02
201	0
202	0.02
203	0.01
204	0
205	0
206	0.01
207	0
208	0
209	0
210	0.88
211	0.02
212	0.01
213	0.01
214	0.01
215	0
216	0
217	0
218	0
219	0
220	1
221	0
222	0
223	0
224	0
225	0
226	0.02
227	0
228	0.02
229	0
230	0.01
231	0.89
232	0.01
233	0.01
234	0
235	0
236	0
237	0.01
238	0
239	0
240	0
241	0.03
242	0
243	0
244	0.9
245	0
246	0
247	0
248	0
249	0.01
250	1
251	0
252	0
253	0.92
254	0.11
255	0.01
256	0.03
257	0.01
258	0
259	0
260	1
261	0
262	0
263	0
264	0
265	0
266	0
267	0
268	0.8
269	0.89
270	0.99
271	0
272	0.94
273	0.01
274	0.02
275	0
276	0
277	0.92
278	0.98
279	0
280	0
281	0.81
282	0
283	0.95
284	0
285	0.01
286	0
287	0.99
288	0
289	0.03
290	0
291	0
292	0
293	0
294	0
295	0.01
296	0
297	0
298	0
299	0
300	0.02
301	0
302	0
303	0
304	1
305	0.01
306	0.03
307	0.89
308	0.01
309	0
310	0
311	0
312	0.94
313	0.96
314	0
315	0.01
316	0
317	0
318	0
319	0.02
320	0.01
321	0.01
322	0.01
323	0
324	0
325	0.88
326	0.01
327	0.01
328	0
329	0
330	0
331	0.03
332	0.02
333	0.02
334	0.01
335	0.02
336	0
337	0.95
338	0
339	0
340	0.03
341	0.72
342	0.01
343	0.77
344	0.01
345	0
346	0
347	0
348	0.97
349	0
350	0
351	0
352	0.01
353	0.05
354	0
355	0.74
356	0.01
357	0.82
358	0
359	0
360	0
361	0
362	0.05
363	0.01
364	0
365	0.82
366	0
367	0.02
368	0.01
369	0.03
370	0.99
371	0.01
372	1
373	0.96
374	0
375	0
376	0.01
377	0
378	0
379	0
380	0
381	0
382	0.03
383	0.86
384	0
385	0
386	0.01
387	0.01
388	0.93
389	0
390	0.02
391	0.86
392	0
393	0
394	0
395	0
396	0
397	0
398	0
399	0.02
400	0
401	0.78
402	0
403	0
404	0
405	0
406	0.79
407	0
408	0
409	0.97
410	0
411	0.01
412	0
413	0.02
414	0
415	0.83
416	0
417	0
418	0
419	0
420	0
421	0
422	0
423	0.91
424	0.01
425	0.96
426	1
427	0.02
428	0
429	0
430	0.01
431	0.96
432	0
433	0
434	0.03
435	0
436	0.99
437	0.01
438	0.01
439	0.01
440	0.09
441	0
442	0
443	0
444	0
445	0.01
446	0
447	0.01
448	0.01
449	0
450	0.02
451	0
452	0
453	0.99
454	0.01
455	0.01
456	0.94
457	0
458	0.02
459	0.86
460	0.01
461	0.93
462	0
463	0.84
464	0.03
465	0.95
466	0
467	0
468	1
469	0
470	0
471	0.03
472	0
473	0
474	0
475	0.01
476	1
477	0
478	0.02
479	0.01
480	0
481	0
482	0.02
483	0
484	0
485	0.01
486	0
487	1
488	0
489	0
490	0.01
491	0
492	0
493	0.02
494	0.95
495	0.8
496	0.88
497	0
498	0
499	0.01
500	0
501	0.02
502	0
503	0.01
504	0
505	0.01
506	0.01
507	0.01
508	0.9
509	0
510	0.01
511	0
512	0.97
513	1
514	0
515	0.98
516	0.02
517	0.01
518	0
519	1
520	0.01
521	0
522	0.02
523	0
524	0
525	0
526	1
527	0
528	0.03
529	0.99
530	0
531	0
532	1
533	0
534	0
535	0
536	0
537	0
538	0.93
539	0.93
540	0.01
541	0.01
542	0
543	0
544	0.02
545	0.85
546	0.85
547	0.92
548	0.74
549	0.03
550	0
551	0.01
552	0.01
553	1
554	0
555	0.01
556	0.94
557	0
558	0
559	0
560	0
561	0.01
562	0.77
563	0
564	0
565	0
566	0.01
567	0.97
568	0.94
569	0.02
570	0
571	0
572	0
573	0
574	0
575	0.01
576	0.02
577	0
578	0.01
579	0.01
580	0
581	0.84
582	1
583	0.88
584	0
585	1
586	0
587	0
588	0.01
589	1
590	0.01
591	0.94
592	0.01
593	0.07
594	0
595	0
596	0.99
597	0.01
598	0.24
599	0
600	0
601	0.01
602	0
603	0
604	0.81
605	0.01
606	0.02
607	0.04
608	0
609	1
610	0
611	0
612	0
613	0
614	0
615	0.01
616	0.02
617	0.07
618	0.01
619	0.97
620	0
621	0.02
622	0.01
623	0.95
624	0
625	0
626	0.01
627	0
628	0
629	0
630	0.01
631	0.91
632	0
633	0.01
634	0
635	0
636	0.95
637	0
638	0
639	0
640	0
641	0.01
642	0.01
643	0
644	0.94
645	0
646	0.01
647	0
648	0.98
649	0.86
650	0
651	0.97
652	0.02
653	0.01
654	0
655	0
656	0
657	0.96
658	0.95
659	0.01
660	0.86
661	0.05
662	0
663	0.01
664	0
665	0
666	0
667	0
668	0
669	0.75
670	0
671	0.01
672	0.01
673	0.01
674	0.82
675	0
676	0
677	0
678	0
679	0
680	0.02
681	0.93
682	0
683	0.99
684	0
685	0
686	0.01
687	0.01
688	0.99
689	0
690	0.01
691	0
692	0
693	0
694	0
695	0
696	0.9
697	0
698	0.01
699	0
700	0.94
701	0.99
702	0.86
703	0.01
704	1
705	0.02
706	0.01
707	0.67
708	0.01
709	0.03
710	0.92
711	0.01
712	1
713	0.98
714	0
715	0
716	0
717	0
718	0
719	0.02
720	0.97
721	0.86
722	0.92
723	0
724	0.89
725	0.01
726	0.03
727	0
728	0
729	0
730	0.98
731	0
732	0
733	0.02
734	0.01
735	0
736	0.97
737	0
738	0
739	0
740	0
741	0.01
742	0.01
743	0.02
744	0.01
745	0.02
746	0
747	0.01
748	0.96
749	0.02
750	0.01
751	0
752	0
753	0.05
754	0.89
755	0
756	0.08
757	0.01
758	0.01
759	0
760	0
761	0
762	0
763	1
764	0.94
765	0.82
766	0
767	0
768	0.03
769	0.07
770	0.01
771	0
772	0.02
773	0.89
774	0.01
775	0.02
776	0.99
777	0
778	0
779	0.95
780	0
781	0.02
782	0.01
783	0.01
784	0
785	0
786	0.96
787	0.01
788	0
789	0
790	0
791	0
792	0.99
793	0
794	0
795	0
796	0.01
797	0.98
798	0
799	0.93
800	0
801	0.87
802	0
803	0.02
804	0.02
805	0.01
806	1
807	0
808	0.03
809	0.02
810	0.01
811	0
812	0.03
813	0.01
814	0
815	0.01
816	0
817	0
818	0.01
819	0.02
820	0
821	0
822	0.77
823	0
824	0
825	0
826	0.56
827	0
828	1
829	0.78
830	0
831	0
832	1
833	0
834	0.02
835	0
836	0
837	0.89
838	0.02
839	0
840	0.82
841	0.01
842	0.94
843	0
844	0.93
845	0
846	0
847	0.01
848	0
849	0
850	0
851	0
852	0.04
853	0.01
854	0
855	0.05
856	0.01
857	0
858	0.01
859	0
860	0
861	0
862	0
863	0
864	0.01
865	0
866	0
867	0.89
868	0.02
869	0.02
870	0
871	0
872	0.01
873	0
874	0
875	0.02
876	0.01
877	0.03
878	0.01
879	0.01
880	0
881	0.05
882	0
883	0
884	0
885	0
886	0
887	0
888	0.76
889	0
890	0.05
891	0
892	0.01
893	0
894	0
895	0.03
896	0.93
897	0
898	0
899	0
900	0.02
901	0
902	0
903	0
904	0
905	0
906	0
907	0
908	0.97
909	0.01
910	0
911	0.81
912	0.94
913	0
914	0
915	0
916	0
917	0
918	0
919	0
920	0
921	0
922	0
923	0.01
924	0
925	0.94
926	0
927	0.92
928	0.02
929	0
930	0
931	0
932	0
933	0
934	0
935	0.01
936	0.89
937	0.22
938	0
939	0.05
940	0
941	0
942	0.02
943	0.01
944	0.01
945	0.01
946	0.69
947	0
948	0.02
949	0.85
950	0
951	0.84
952	0.96
953	0.02
954	0.01
955	0.01
956	0
957	0.91
958	0
959	0
960	0
961	0
962	0.9
963	0.01
964	1
965	0
966	0
967	0
968	0.87
969	0.9
970	0.01
971	0
972	0
973	0
974	0.07
975	0
976	0.99
977	0.95
978	0
979	0.01
980	0.96
981	0
982	0.67
983	0.96
984	0
985	0.01
986	0.01
987	0
988	0
989	0
990	0.02
991	1
992	0
993	0
994	0
995	0
996	0.72
997	0
998	0.95
999	0
1000	0.04
