# Supplementary material for: A Regularized MANOVA Test for Semicontinuous High‐Dimensional Data
Source: Biom J. 2025 Apr 29;67(3):e70054. doi: 10.1002/bimj.70054 (PMC12041841; doi:10.1002/bimj.70054)
Supplement: Supplementary file 1 — Supporting information [file BIMJ-67-e70054-s001.zip › Replicability/Results_CHEN/K2/H1_1-5/CHEN-H1_1-5-10-50-0.5-0.txt]

1	0.72
2	0
3	0.99
4	0.01
5	0.01
6	0.98
7	0
8	0
9	0.04
10	0.8
11	0
12	0.01
13	0
14	0.01
15	0
16	0.94
17	0
18	0.77
19	0
20	0
21	0.01
22	0.03
23	0
24	0.02
25	0.96
26	0
27	0.01
28	0.79
29	0.45
30	0.01
31	0
32	0
33	0.89
34	0.88
35	0
36	0.04
37	0
38	0
39	0.01
40	0
41	0
42	0.93
43	0
44	0.01
45	0.01
46	0.9
47	0
48	0
49	0
50	1
51	0
52	0
53	0
54	0.01
55	0.01
56	0.01
57	0.01
58	1
59	0
60	0
61	0.01
62	0
63	0.02
64	0.01
65	0
66	0
67	0
68	0
69	0
70	0
71	0
72	0
73	1
74	0.95
75	0.94
76	0
77	0.01
78	0.03
79	0.94
80	0
81	0.01
82	0
83	0
84	0.01
85	0.01
86	0.01
87	0
88	0
89	0.99
90	0
91	0.86
92	0
93	0.02
94	0.91
95	0.01
96	0
97	0
98	0
99	0.06
100	0
101	0
102	0
103	0
104	0.07
105	0.82
106	0
107	0.02
108	0
109	0
110	0.02
111	0
112	0.98
113	1
114	0.01
115	0
116	0.96
117	0
118	0.01
119	0
120	0.01
121	0.03
122	0
123	0.01
124	0
125	0
126	0
127	0.01
128	0.02
129	0
130	0.99
131	0
132	0
133	0.01
134	0
135	0.01
136	0
137	0.97
138	0.01
139	0.77
140	0
141	0
142	1
143	0
144	0.96
145	0
146	0.82
147	0.94
148	0.03
149	0
150	0.02
151	0
152	0
153	0.83
154	0
155	0.01
156	0
157	0.84
158	0
159	0.03
160	0.99
161	0
162	0.02
163	0
164	0
165	0
166	0.94
167	0
168	0
169	0
170	0
171	0
172	0.86
173	0
174	0
175	0
176	0.01
177	0
178	0.01
179	1
180	0
181	0.06
182	0.02
183	0.07
184	0
185	0
186	0.05
187	0.04
188	0.03
189	0.84
190	0.01
191	0
192	0
193	0
194	0.96
195	0.87
196	0
197	0.01
198	0.01
199	0.01
200	0
201	0.01
202	0.03
203	0
204	0
205	0
206	0
207	0
208	0
209	0
210	0.86
211	0.02
212	0.01
213	0.04
214	0
215	0
216	0.01
217	0.01
218	0
219	0
220	1
221	0
222	0
223	0
224	0
225	0
226	0.01
227	0
228	0
229	0.01
230	0
231	0.89
232	0.01
233	0
234	0
235	0
236	0
237	0
238	0
239	0
240	0
241	0.01
242	0
243	0.01
244	0.9
245	0
246	0
247	0
248	0.05
249	0
250	1
251	0
252	0
253	0.91
254	0.05
255	0.01
256	0.01
257	0.01
258	0
259	0.03
260	1
261	0
262	0
263	0
264	0
265	0
266	0
267	0
268	0.8
269	0.87
270	0.99
271	0
272	0.94
273	0
274	0.01
275	0.01
276	0
277	0.92
278	0.98
279	0
280	0
281	0.81
282	0
283	0.95
284	0
285	0
286	0
287	0.97
288	0
289	0.03
290	0.01
291	0
292	0
293	0
294	0
295	0.01
296	0
297	0
298	0
299	0.02
300	0
301	0.01
302	0
303	0.01
304	0.99
305	0.01
306	0.02
307	0.89
308	0.01
309	0
310	0
311	0
312	0.96
313	0.97
314	0
315	0.01
316	0
317	0
318	0
319	0.01
320	0.01
321	0
322	0.01
323	0
324	0
325	0.88
326	0.01
327	0.01
328	0
329	0
330	0.01
331	0.02
332	0
333	0.01
334	0.01
335	0
336	0
337	0.98
338	0.03
339	0
340	0.03
341	0.82
342	0.01
343	0.77
344	0.03
345	0
346	0
347	0
348	0.97
349	0
350	0
351	0
352	0.05
353	0.06
354	0
355	0.74
356	0
357	0.82
358	0.01
359	0
360	0
361	0
362	0.05
363	0.01
364	0.01
365	0.86
366	0.22
367	0
368	0.02
369	0
370	0.99
371	0
372	0.99
373	1
374	0.01
375	0.01
376	0
377	0
378	0.04
379	0
380	0
381	0
382	0.02
383	0.88
384	0
385	0
386	0.03
387	0
388	0.93
389	0.01
390	0.02
391	0.86
392	0.02
393	0.01
394	0
395	0
396	0.01
397	0
398	0
399	0
400	0
401	0.78
402	0.01
403	0
404	0
405	0
406	0.79
407	0
408	0.03
409	0.98
410	0
411	0
412	0.02
413	0.02
414	0.01
415	0.83
416	0
417	0
418	0
419	0
420	0.01
421	0
422	0.01
423	0.91
424	0
425	0.96
426	1
427	0.02
428	0
429	0
430	0.01
431	0.95
432	0
433	0.02
434	0.03
435	0
436	1
437	0
438	0
439	0
440	0.03
441	0
442	0
443	0.03
444	0.02
445	0.01
446	0
447	0.01
448	0.02
449	0
450	0.01
451	0
452	0
453	0.99
454	0
455	0
456	0.94
457	0
458	0.01
459	0.85
460	0
461	0.92
462	0
463	0.88
464	0
465	0.96
466	0
467	0
468	1
469	0
470	0
471	0
472	0
473	0
474	0.03
475	0.07
476	1
477	0
478	0.01
479	0.02
480	0
481	0
482	0.02
483	0
484	0
485	0.02
486	0.01
487	0.97
488	0
489	0
490	0.01
491	0
492	0
493	0.02
494	0.96
495	0.8
496	0.85
497	0
498	0
499	0.01
500	0.04
501	0
502	0.03
503	0.01
504	0
505	0
506	0
507	0.01
508	0.9
509	0.01
510	0.01
511	0
512	1
513	1
514	0.02
515	0.98
516	0.01
517	0
518	0
519	1
520	0
521	0
522	0.03
523	0.03
524	0
525	0
526	1
527	0.01
528	0.01
529	0.99
530	0
531	0
532	1
533	0.01
534	0
535	0
536	0.03
537	0
538	0.87
539	0.93
540	0
541	0
542	0
543	0
544	0
545	0.85
546	0.85
547	0.92
548	0.77
549	0
550	0
551	0
552	0.01
553	1
554	0
555	0
556	0.94
557	0
558	0
559	0
560	0
561	0
562	0.7
563	0
564	0
565	0
566	0.01
567	0.98
568	0.94
569	0
570	0
571	0
572	0
573	0
574	0
575	0
576	0
577	0
578	0.03
579	0
580	0
581	0.84
582	1
583	0.88
584	0
585	1
586	0.01
587	0
588	0
589	1
590	0.04
591	0.94
592	0
593	0.11
594	0.01
595	0
596	0.99
597	0
598	0.06
599	0
600	0.03
601	0
602	0
603	0
604	0.81
605	0.01
606	0.01
607	0.04
608	0
609	0.99
610	0
611	0
612	0.01
613	0
614	0
615	0.01
616	0.02
617	0.18
618	0
619	0.97
620	0.01
621	0.02
622	0.01
623	0.95
624	0.01
625	0
626	0.01
627	0
628	0
629	0.01
630	0.01
631	0.91
632	0
633	0
634	0
635	0
636	0.95
637	0
638	0
639	0.01
640	0.01
641	0
642	0.01
643	0
644	0.94
645	0
646	0.01
647	0
648	0.99
649	0.86
650	0
651	0.97
652	0.01
653	0
654	0
655	0
656	0
657	0.97
658	0.95
659	0
660	0.86
661	0.1
662	0
663	0.02
664	0
665	0
666	0.02
667	0.01
668	0.01
669	0.75
670	0.01
671	0
672	0.03
673	0
674	0.82
675	0
676	0
677	0
678	0
679	0
680	0.01
681	0.93
682	0
683	1
684	0
685	0
686	0
687	0.01
688	0.99
689	0
690	0
691	0.01
692	0
693	0.01
694	0
695	0.01
696	0.91
697	0
698	0
699	0
700	0.98
701	0.99
702	0.86
703	0.01
704	1
705	0
706	0
707	0.69
708	0
709	0
710	0.92
711	0.02
712	1
713	0.98
714	0
715	0
716	0
717	0
718	0
719	0.02
720	0.97
721	0.86
722	0.91
723	0
724	0.89
725	0
726	0
727	0.02
728	0
729	0
730	0.97
731	0.01
732	0
733	0.01
734	0
735	0
736	0.95
737	0.01
738	0
739	0
740	0.01
741	0
742	0
743	0.02
744	0
745	0.03
746	0.02
747	0
748	0.95
749	0
750	0
751	0.02
752	0
753	0.04
754	0.89
755	0.03
756	0.09
757	0.01
758	0.01
759	0
760	0
761	0
762	0
763	1
764	0.94
765	0.81
766	0
767	0
768	0.03
769	0.05
770	0.02
771	0
772	0.06
773	0.89
774	0
775	0.02
776	0.97
777	0
778	0
779	0.95
780	0
781	0.01
782	0
783	0.01
784	0
785	0
786	0.96
787	0.01
788	0
789	0
790	0.01
791	0
792	0.99
793	0
794	0
795	0
796	0.01
797	0.99
798	0.02
799	0.93
800	0
801	0.88
802	0.01
803	0.06
804	0.02
805	0
806	1
807	0
808	0.03
809	0.02
810	0.01
811	0
812	0
813	0
814	0
815	0.01
816	0
817	0
818	0.01
819	0
820	0.01
821	0
822	0.8
823	0
824	0
825	0
826	0.56
827	0
828	1
829	0.78
830	0
831	0
832	1
833	0
834	0.16
835	0
836	0
837	0.92
838	0.01
839	0
840	0.82
841	0.01
842	0.94
843	0
844	0.94
845	0
846	0
847	0.01
848	0.01
849	0.01
850	0
851	0
852	0.05
853	0.02
854	0
855	0.14
856	0.04
857	0
858	0
859	0
860	0
861	0
862	0
863	0.01
864	0.02
865	0
866	0
867	0.88
868	0.01
869	0
870	0
871	0.02
872	0
873	0.01
874	0
875	0
876	0.01
877	0.05
878	0.02
879	0.01
880	0.01
881	0.02
882	0.01
883	0
884	0
885	0
886	0
887	0
888	0.76
889	0
890	0.11
891	0
892	0.01
893	0
894	0
895	0
896	0.93
897	0
898	0.01
899	0
900	0.02
901	0
902	0.01
903	0
904	0
905	0
906	0
907	0
908	0.97
909	0.01
910	0
911	0.82
912	0.95
913	0
914	0
915	0
916	0
917	0
918	0
919	0
920	0.02
921	0
922	0
923	0.02
924	0
925	0.96
926	0
927	0.92
928	0.02
929	0
930	0
931	0
932	0
933	0.01
934	0
935	0
936	0.89
937	0.06
938	0
939	0.17
940	0
941	0
942	0.01
943	0.02
944	0.01
945	0.01
946	0.7
947	0
948	0
949	0.85
950	0.01
951	0.85
952	0.98
953	0.01
954	0.01
955	0.01
956	0
957	0.91
958	0.01
959	0
960	0
961	0
962	0.9
963	0.01
964	0.99
965	0
966	0
967	0.01
968	0.87
969	0.9
970	0.01
971	0.01
972	0
973	0
974	0.1
975	0
976	1
977	0.99
978	0
979	0.01
980	0.96
981	0.01
982	0.62
983	0.96
984	0
985	0
986	0
987	0.03
988	0
989	0
990	0.03
991	1
992	0
993	0
994	0.02
995	0
996	0.72
997	0
998	0.96
999	0
1000	0.04
