# Supplementary material for: A Regularized MANOVA Test for Semicontinuous High‐Dimensional Data
Source: Biom J. 2025 Apr 29;67(3):e70054. doi: 10.1002/bimj.70054 (PMC12041841; doi:10.1002/bimj.70054)
Supplement: Supplementary file 1 — Supporting information [file BIMJ-67-e70054-s001.zip › Replicability/Results_CHEN/K2/H1_1-5/CHEN-H1_1-5-10-50-0.8-0.4.txt]

1	0.02
2	0.09
3	0.06
4	0
5	0.06
6	0.02
7	0.11
8	0.03
9	0.02
10	0.02
11	0.01
12	0.03
13	0.01
14	0.47
15	0
16	0
17	0.03
18	0.02
19	0.2
20	0.06
21	0.06
22	0.07
23	0.02
24	0
25	0
26	0
27	0.02
28	0.21
29	0.03
30	0
31	0.06
32	0.01
33	0
34	0.02
35	0.04
36	0.02
37	0
38	0.09
39	0.03
40	0.01
41	0
42	0
43	0.01
44	0.02
45	0
46	0.05
47	0.19
48	0
49	0
50	0
51	0
52	0.01
53	0
54	0.03
55	0
56	0
57	0.06
58	0
59	0.05
60	0.02
61	0
62	0
63	0.14
64	0.03
65	0.01
66	0.13
67	0.01
68	0.17
69	0.08
70	0
71	0
72	0
73	0.06
74	0.06
75	0
76	0.06
77	0
78	0
79	0.06
80	0.01
81	0.02
82	0.03
83	0.02
84	0.05
85	0.01
86	0.01
87	0
88	0
89	0.04
90	0.02
91	0
92	0.03
93	0.01
94	0.05
95	0
96	0
97	0
98	0.06
99	0.06
100	0
101	0.07
102	0.1
103	0.06
104	0.01
105	0.11
106	0.02
107	0.25
108	0.01
109	0
110	0.01
111	0
112	0
113	0.23
114	0.03
115	0.04
116	0.08
117	0.03
118	0
119	0.01
120	0.03
121	0.01
122	0
123	0.01
124	0
125	0.23
126	0.03
127	0.01
128	0.02
129	0.2
130	0.09
131	0.01
132	0.02
133	0.01
134	0.09
135	0
136	0
137	0
138	0.07
139	0
140	0.02
141	0.03
142	0
143	0.08
144	0.01
145	0.05
146	0.01
147	0.01
148	0.01
149	0
150	0.02
151	0
152	0
153	0.01
154	0
155	0.01
156	0.01
157	0.14
158	0.01
159	0.07
160	0.04
161	0.05
162	0.02
163	0
164	0.02
165	0
166	0.04
167	0.02
168	0
169	0.06
170	0.05
171	0
172	0
173	0.01
174	0.06
175	0.02
176	0.06
177	0.04
178	0.01
179	0
180	0
181	0
182	0.06
183	0.01
184	0.03
185	0
186	0.13
187	0.02
188	0.03
189	0.07
190	0.02
191	0.18
192	0.01
193	0.06
194	0
195	0
196	0.08
197	0
198	0.01
199	0
200	0
201	0.01
202	0
203	0.07
204	0.01
205	0.12
206	0.17
207	0.05
208	0
209	0.05
210	0.1
211	0
212	0.02
213	0
214	0.01
215	0
216	0.01
217	0.01
218	0.07
219	0.03
220	0.11
221	0.07
222	0.02
223	0.05
224	0.04
225	0
226	0
227	0.11
228	0.01
229	0.03
230	0.03
231	0.14
232	0.15
233	0.06
234	0.06
235	0
236	0
237	0.1
238	0
239	0
240	0.03
241	0.01
242	0
243	0.01
244	0.01
245	0
246	0.05
247	0.01
248	0.01
249	0.03
250	0.01
251	0.03
252	0.01
253	0.02
254	0
255	0.04
256	0.05
257	0
258	0.08
259	0.03
260	0.2
261	0
262	0
263	0.02
264	0.01
265	0.01
266	0
267	0
268	0
269	0
270	0
271	0.01
272	0
273	0
274	0.01
275	0.15
276	0.05
277	0.03
278	0.12
279	0
280	0.2
281	0.07
282	0
283	0.09
284	0.01
285	0
286	0.02
287	0
288	0.01
289	0.07
290	0
291	0.07
292	0.04
293	0.01
294	0.09
295	0.02
296	0
297	0
298	0.02
299	0
300	0.07
301	0
302	0
303	0.03
304	0.08
305	0.03
306	0.09
307	0.04
308	0.05
309	0.06
310	0
311	0.01
312	0.01
313	0
314	0
315	0.06
316	0
317	0.03
318	0.09
319	0.04
320	0
321	0.08
322	0.02
323	0.07
324	0
325	0.07
326	0.02
327	0.25
328	0.23
329	0.04
330	0.05
331	0
332	0.01
333	0
334	0.19
335	0
336	0.01
337	0.08
338	0.01
339	0.05
340	0.01
341	0
342	0.05
343	0.21
344	0.14
345	0.02
346	0.02
347	0.03
348	0
349	0.01
350	0
351	0.04
352	0
353	0.12
354	0.1
355	0.01
356	0.05
357	0
358	0.06
359	0
360	0.04
361	0.04
362	0.05
363	0
364	0.08
365	0.1
366	0
367	0
368	0
369	0.06
370	0.01
371	0.03
372	0.04
373	0.01
374	0.02
375	0
376	0.01
377	0
378	0
379	0.02
380	0.27
381	0
382	0.01
383	0.03
384	0.03
385	0
386	0
387	0
388	0
389	0.01
390	0.06
391	0.08
392	0.01
393	0.01
394	0
395	0
396	0.02
397	0.01
398	0.08
399	0.01
400	0.07
401	0.02
402	0
403	0.08
404	0
405	0
406	0.03
407	0
408	0.06
409	0
410	0.01
411	0
412	0.04
413	0.01
414	0
415	0
416	0.04
417	0
418	0
419	0
420	0.05
421	0.05
422	0
423	0.02
424	0.01
425	0
426	0
427	0.16
428	0
429	0.01
430	0.04
431	0.07
432	0.04
433	0
434	0.21
435	0.01
436	0
437	0.09
438	0.01
439	0.02
440	0.01
441	0.04
442	0
443	0
444	0.01
445	0.09
446	0.01
447	0.01
448	0.17
449	0
450	0
451	0.01
452	0.01
453	0.1
454	0
455	0
456	0.01
457	0
458	0.01
459	0.01
460	0
461	0.01
462	0.02
463	0
464	0.01
465	0
466	0
467	0
468	0.01
469	0.07
470	0.05
471	0.01
472	0.04
473	0.01
474	0.04
475	0.06
476	0
477	0.03
478	0.27
479	0
480	0.02
481	0
482	0
483	0.09
484	0
485	0
486	0
487	0.04
488	0.03
489	0.01
490	0.04
491	0.13
492	0
493	0.08
494	0
495	0
496	0.07
497	0.01
498	0
499	0
500	0
501	0
502	0.01
503	0
504	0.06
505	0.07
506	0.02
507	0.02
508	0
509	0.02
510	0.07
511	0.06
512	0
513	0.01
514	0.01
515	0.08
516	0.02
517	0.03
518	0.02
519	0.02
520	0
521	0.01
522	0.03
523	0
524	0.02
525	0.02
526	0.05
527	0.01
528	0
529	0.01
530	0.07
531	0.06
532	0.01
533	0.02
534	0.02
535	0.01
536	0
537	0
538	0.01
539	0
540	0
541	0.02
542	0.02
543	0
544	0.04
545	0
546	0
547	0.03
548	0.02
549	0.01
550	0.01
551	0
552	0
553	0.27
554	0.02
555	0.04
556	0.01
557	0
558	0.02
559	0
560	0.01
561	0
562	0.17
563	0.01
564	0.08
565	0.01
566	0.02
567	0.02
568	0.08
569	0.01
570	0
571	0.11
572	0.02
573	0.02
574	0.05
575	0.01
576	0.02
577	0.08
578	0.02
579	0
580	0.03
581	0
582	0.06
583	0.01
584	0.07
585	0.04
586	0.07
587	0.01
588	0.02
589	0.01
590	0.11
591	0
592	0.03
593	0.01
594	0.02
595	0
596	0
597	0.04
598	0.01
599	0.01
600	0.01
601	0.03
602	0.01
603	0.04
604	0
605	0.01
606	0
607	0.01
608	0.03
609	0.08
610	0.03
611	0
612	0
613	0.02
614	0.01
615	0.01
616	0.05
617	0.01
618	0.01
619	0.02
620	0.07
621	0.01
622	0
623	0
624	0.1
625	0
626	0
627	0
628	0
629	0.03
630	0.19
631	0
632	0
633	0.01
634	0.04
635	0
636	0.04
637	0
638	0.07
639	0.01
640	0.04
641	0
642	0.04
643	0
644	0.02
645	0
646	0
647	0
648	0.01
649	0.07
650	0.01
651	0.01
652	0.01
653	0.01
654	0.12
655	0.03
656	0.01
657	0.06
658	0.16
659	0.11
660	0.03
661	0.1
662	0.08
663	0.06
664	0.01
665	0.01
666	0
667	0
668	0.1
669	0.05
670	0.03
671	0.01
672	0.02
673	0
674	0.04
675	0.02
676	0.01
677	0.01
678	0.17
679	0.01
680	0.14
681	0.01
682	0.07
683	0
684	0
685	0.11
686	0.01
687	0
688	0.05
689	0
690	0
691	0
692	0
693	0.06
694	0
695	0.02
696	0.02
697	0
698	0.02
699	0.12
700	0
701	0
702	0.01
703	0.02
704	0.02
705	0
706	0.01
707	0.04
708	0.15
709	0.03
710	0
711	0.01
712	0.03
713	0.01
714	0.03
715	0.05
716	0.07
717	0.01
718	0.06
719	0
720	0
721	0
722	0
723	0.01
724	0.02
725	0.03
726	0
727	0.05
728	0.06
729	0
730	0.02
731	0.02
732	0
733	0.01
734	0.06
735	0.01
736	0.02
737	0
738	0
739	0.09
740	0.11
741	0.02
742	0.1
743	0
744	0
745	0.03
746	0.06
747	0.19
748	0.09
749	0.01
750	0.02
751	0.01
752	0.05
753	0
754	0.01
755	0.01
756	0
757	0.01
758	0
759	0.06
760	0.04
761	0
762	0.01
763	0
764	0.04
765	0
766	0.03
767	0.01
768	0.05
769	0.01
770	0.17
771	0
772	0.04
773	0.03
774	0.08
775	0.06
776	0.08
777	0.01
778	0.09
779	0
780	0.01
781	0
782	0.01
783	0.13
784	0
785	0
786	0.03
787	0.01
788	0
789	0
790	0.01
791	0.05
792	0.07
793	0.02
794	0.01
795	0.04
796	0.01
797	0.03
798	0.01
799	0.07
800	0.02
801	0.01
802	0.01
803	0.16
804	0.01
805	0.03
806	0.01
807	0
808	0
809	0.01
810	0.03
811	0
812	0.07
813	0
814	0.04
815	0
816	0.01
817	0
818	0.01
819	0
820	0
821	0.05
822	0.06
823	0.06
824	0
825	0
826	0.02
827	0.04
828	0.02
829	0.07
830	0
831	0
832	0.04
833	0.03
834	0.06
835	0.01
836	0.01
837	0.04
838	0.02
839	0.1
840	0.04
841	0
842	0.01
843	0
844	0.04
845	0
846	0
847	0.04
848	0.01
849	0
850	0.03
851	0.01
852	0.05
853	0.03
854	0.01
855	0.01
856	0.02
857	0
858	0.06
859	0.03
860	0
861	0.02
862	0.01
863	0.01
864	0.03
865	0.04
866	0
867	0.01
868	0.01
869	0.06
870	0.04
871	0.03
872	0
873	0.04
874	0
875	0
876	0.02
877	0.04
878	0.02
879	0.01
880	0
881	0
882	0
883	0
884	0
885	0.07
886	0.02
887	0.03
888	0.01
889	0.01
890	0.03
891	0.01
892	0.05
893	0.01
894	0.01
895	0
896	0.03
897	0.03
898	0.01
899	0
900	0.04
901	0.06
902	0.01
903	0
904	0.26
905	0.05
906	0.05
907	0.01
908	0
909	0.01
910	0.1
911	0.02
912	0.07
913	0.02
914	0
915	0
916	0.01
917	0
918	0.01
919	0.06
920	0.01
921	0
922	0.02
923	0
924	0
925	0
926	0.06
927	0
928	0.08
929	0
930	0.06
931	0.02
932	0.18
933	0.02
934	0
935	0.05
936	0.06
937	0.08
938	0.05
939	0.02
940	0
941	0.03
942	0.05
943	0
944	0
945	0.01
946	0.02
947	0.02
948	0.05
949	0.01
950	0.03
951	0.05
952	0.03
953	0
954	0.04
955	0
956	0.01
957	0.04
958	0.02
959	0.03
960	0.03
961	0
962	0.1
963	0
964	0.06
965	0.01
966	0
967	0
968	0.08
969	0.06
970	0
971	0.13
972	0.01
973	0
974	0
975	0.08
976	0.02
977	0.01
978	0
979	0.01
980	0.03
981	0.01
982	0.01
983	0.14
984	0.12
985	0
986	0.11
987	0.04
988	0
989	0
990	0.02
991	0.07
992	0.01
993	0.1
994	0
995	0.01
996	0.19
997	0.03
998	0.04
999	0.01
1000	0
