# Supplementary material for: A Regularized MANOVA Test for Semicontinuous High‐Dimensional Data
Source: Biom J. 2025 Apr 29;67(3):e70054. doi: 10.1002/bimj.70054 (PMC12041841; doi:10.1002/bimj.70054)
Supplement: Supplementary file 1 — Supporting information [file BIMJ-67-e70054-s001.zip › Replicability/Results_CHEN/K2/H1_1-5/CHEN-H1_1-5-20-150-0.5-0.4.txt]

1	0.25
2	0
3	0.32
4	0.08
5	0.27
6	0.17
7	0.17
8	0.2
9	0.34
10	0.32
11	0.35
12	0.27
13	0.15
14	0.24
15	0.22
16	0.59
17	0.5
18	0.59
19	0.25
20	0
21	0
22	0.12
23	0.26
24	0.09
25	0.14
26	0.52
27	0.22
28	0.35
29	0.24
30	0.13
31	0.14
32	0.22
33	0
34	0.38
35	0.07
36	0.2
37	0.17
38	0.08
39	0.16
40	0.15
41	0
42	0.13
43	0.01
44	0.36
45	0.32
46	0.3
47	0.33
48	0.35
49	0.22
50	0
51	0.14
52	0.07
53	0.13
54	0.08
55	0.39
56	0.18
57	0.15
58	0.21
59	0.43
60	0.29
61	0.33
62	0.17
63	0
64	0.21
65	0
66	0.16
67	0
68	0.24
69	0.14
70	0.7
71	0.16
72	0.12
73	0.16
74	0.16
75	0.28
76	0.14
77	0.4
78	0.33
79	0.28
80	0.22
81	0.17
82	0.32
83	0.13
84	0.11
85	0
86	0.17
87	0.34
88	0
89	0.48
90	0.17
91	0.23
92	0.04
93	0
94	0.11
95	0.17
96	0
97	0
98	0.11
99	0.18
100	0.3
101	0.24
102	0.15
103	0.12
104	0
105	0.26
106	0.22
107	0.29
108	0.27
109	0.23
110	0.34
111	0.21
112	0
113	0.17
114	0.38
115	0.1
116	0.13
117	0.13
118	0.3
119	0.19
120	0.34
121	0
122	0
123	0.19
124	0.25
125	0.38
126	0.36
127	0.23
128	0.34
129	0.16
130	0.35
131	0.2
132	0.21
133	0.28
134	0.22
135	0.22
136	0.07
137	0.31
138	0.17
139	0.3
140	0.15
141	0.13
142	0.28
143	0.26
144	0
145	0.37
146	0
147	0
148	0.07
149	0.44
150	0.13
151	0.22
152	0.33
153	0.13
154	0.25
155	0.46
156	0
157	0.22
158	0.32
159	0.25
160	0
161	0.43
162	0.09
163	0.28
164	0.21
165	0.13
166	0.16
167	0
168	0.32
169	0.28
170	0.38
171	0.2
172	0.16
173	0.19
174	0.29
175	0.14
176	0.18
177	0.13
178	0.4
179	0.38
180	0
181	0.27
182	0.19
183	0.41
184	0.2
185	0.22
186	0.25
187	0.19
188	0.23
189	0.19
190	0.09
191	0.1
192	0.49
193	0.2
194	0.39
195	0
196	0.39
197	0.2
198	0.22
199	0.25
200	0.37
201	0.17
202	0.51
203	0.55
204	0.29
205	0.22
206	0
207	0
208	0
209	0.29
210	0.15
211	0.16
212	0.2
213	0.13
214	0.19
215	0.2
216	0.32
217	0
218	0.34
219	0.37
220	0.21
221	0
222	0.11
223	0.32
224	0.3
225	0.15
226	0.18
227	0.17
228	0.49
229	0.2
230	0.21
231	0.16
232	0.27
233	0.58
234	0.24
235	0.13
236	0
237	0.16
238	0
239	0.15
240	0.48
241	0.27
242	0.32
243	0.27
244	0.29
245	0.32
246	0.2
247	0.28
248	0
249	0.16
250	0.26
251	0.17
252	0.11
253	0.23
254	0.32
255	0
256	0.26
257	0.17
258	0.23
259	0.25
260	0.41
261	0.22
262	0.13
263	0.41
264	0.54
265	0.13
266	0.31
267	0.22
268	0.17
269	0
270	0.57
271	0.33
272	0.22
273	0.1
274	0.16
275	0.12
276	0.21
277	0.24
278	0.15
279	0.2
280	0.1
281	0.26
282	0.17
283	0.21
284	0.19
285	0
286	0.34
287	0.25
288	0.21
289	0
290	0.32
291	0
292	0.22
293	0.33
294	0.2
295	0.26
296	0.22
297	0.33
298	0.31
299	0.25
300	0.22
301	0.26
302	0.17
303	0
304	0.53
305	0
306	0.24
307	0.25
308	0
309	0.32
310	0.28
311	0.23
312	0.41
313	0.23
314	0.26
315	0.23
316	0.24
317	0.09
318	0.16
319	0.22
320	0.41
321	0.34
322	0.27
323	0.13
324	0.39
325	0.19
326	0.13
327	0
328	0.41
329	0.32
330	0.27
331	0.15
332	0.29
333	0.25
334	0.23
335	0.21
336	0
337	0.21
338	0
339	0.5
340	0.32
341	0.29
342	0.28
343	0.2
344	0.3
345	0
346	0.1
347	0
348	0.13
349	0.27
350	0
351	0.19
352	0.24
353	0.21
354	0.35
355	0.39
356	0.22
357	0.16
358	0.08
359	0.18
360	0.11
361	0.36
362	0
363	0.25
364	0.37
365	0.12
366	0.3
367	0.2
368	0.22
369	0.14
370	0.2
371	0.26
372	0.38
373	0.15
374	0.27
375	0.4
376	0.15
377	0.11
378	0.43
379	0.15
380	0.22
381	0.12
382	0.05
383	0
384	0.33
385	0.18
386	0.17
387	0
388	0.28
389	0.44
390	0
391	0
392	0.17
393	0.19
394	0.22
395	0
396	0.2
397	0.17
398	0.21
399	0.28
400	0.34
401	0.19
402	0.17
403	0.15
404	0.32
405	0
406	0.34
407	0.12
408	0.18
409	0.26
410	0.22
411	0.2
412	0.19
413	0.34
414	0.19
415	0.22
416	0.25
417	0.24
418	0.2
419	0.23
420	0.13
421	0.3
422	0.2
423	0.21
424	0.21
425	0.23
426	0.14
427	0.5
428	0.33
429	0.17
430	0.47
431	0.18
432	0.19
433	0
434	0.29
435	0.39
436	0.28
437	0.23
438	0.44
439	0.08
440	0.13
441	0.28
442	0
443	0.16
444	0
445	0.07
446	0.22
447	0.37
448	0.46
449	0.42
450	0.23
451	0.08
452	0.17
453	0.29
454	0
455	0
456	0.08
457	0.5
458	0.21
459	0.19
460	0.22
461	0.18
462	0.42
463	0.2
464	0
465	0.24
466	0.13
467	0.15
468	0.21
469	0.24
470	0
471	0.18
472	0.25
473	0.26
474	0.28
475	0
476	0.29
477	0.14
478	0.14
479	0.17
480	0.21
481	0.37
482	0.11
483	0.2
484	0
485	0
486	0.09
487	0.21
488	0.35
489	0.26
490	0.13
491	0.28
492	0
493	0
494	0.19
495	0.15
496	0.28
497	0.22
498	0.56
499	0
500	0.15
501	0.19
502	0
503	0.21
504	0.18
505	0.23
506	0.21
507	0.25
508	0.19
509	0.22
510	0.17
511	0
512	0.33
513	0.41
514	0
515	0.24
516	0.15
517	0.24
518	0.25
519	0.18
520	0.2
521	0
522	0
523	0.21
524	0.2
525	0.02
526	0.22
527	0.25
528	0.42
529	0.43
530	0
531	0.28
532	0.29
533	0.3
534	0.09
535	0.22
536	0.2
537	0.2
538	0.18
539	0.56
540	0.32
541	0.43
542	0.25
543	0.65
544	0.14
545	0.22
546	0
547	0.57
548	0.28
549	0.2
550	0.49
551	0.37
552	0.18
553	0.19
554	0.41
555	0
556	0.2
557	0.29
558	0.19
559	0.36
560	0.24
561	0.17
562	0.3
563	0.32
564	0.36
565	0
566	0.4
567	0.29
568	0.17
569	0.35
570	0.31
571	0.21
572	0.44
573	0.14
574	0.21
575	0.27
576	0.26
577	0.31
578	0.13
579	0.13
580	0.18
581	0.19
582	0.29
583	0
584	0.19
585	0.09
586	0.64
587	0.22
588	0.44
589	0.29
590	0.55
591	0.22
592	0.13
593	0.39
594	0
595	0.33
596	0.34
597	0
598	0.27
599	0.27
600	0.14
601	0.36
602	0.33
603	0.19
604	0.12
605	0.42
606	0.19
607	0
608	0.15
609	0.33
610	0.34
611	0.42
612	0.24
613	0.17
614	0.19
615	0.34
616	0.08
617	0.33
618	0.09
619	0
620	0.26
621	0.23
622	0.15
623	0.26
624	0.1
625	0.32
626	0
627	0.16
628	0.31
629	0
630	0.26
631	0.59
632	0.21
633	0.54
634	0.15
635	0.21
636	0.11
637	0.16
638	0.12
639	1
640	0.18
641	0.24
642	0.35
643	0.22
644	0.13
645	0.29
646	0.24
647	0
648	0.14
649	0.23
650	0.23
651	0
652	0.42
653	0
654	0.17
655	0.22
656	0.21
657	0.16
658	0.19
659	0.2
660	0.17
661	0.19
662	0.23
663	0.79
664	0.25
665	0
666	0.17
667	0.14
668	0.43
669	0.36
670	0.2
671	0.16
672	0
673	0
674	0
675	0.3
676	0.27
677	0.18
678	0.29
679	0.2
680	0.22
681	0.34
682	0.43
683	0.36
684	0.14
685	0
686	0.12
687	0.2
688	0.28
689	0.13
690	0.52
691	0.46
692	0.43
693	0.66
694	0.22
695	0.34
696	0.14
697	0.3
698	0
699	0
700	0.15
701	0.16
702	0.22
703	0.28
704	0.22
705	0.2
706	0.21
707	0.29
708	0.33
709	0.09
710	0.07
711	0.28
712	0.2
713	0.37
714	0.46
715	0.29
716	0.19
717	0
718	0
719	0
720	0.25
721	0.16
722	0.53
723	0.35
724	0.38
725	0.19
726	0.41
727	0.14
728	0.04
729	0.31
730	0.09
731	0.67
732	0.2
733	0.27
734	0
735	0.14
736	0.54
737	0.25
738	0.24
739	0
740	0.23
741	0.23
742	0.25
743	0
744	0.24
745	0.13
746	0.1
747	0.25
748	0.16
749	0.31
750	0.2
751	0.24
752	0.14
753	0.39
754	0.28
755	0.18
756	0.16
757	0.35
758	0.29
759	0.24
760	0.16
761	0.12
762	0.37
763	0.22
764	0.1
765	0
766	0.1
767	0
768	0.2
769	0
770	0.59
771	0.11
772	0.6
773	0.2
774	0.24
775	0.35
776	0.19
777	0.16
778	0
779	0.44
780	0.3
781	0.2
782	0.35
783	0.19
784	0.15
785	0.45
786	0.36
787	0.3
788	0.17
789	0.28
790	0
791	0.12
792	0.15
793	0.18
794	0.61
795	0.24
796	0.14
797	0.28
798	0.2
799	0.31
800	0.12
801	0.17
802	0.17
803	0
804	0.28
805	0.21
806	0.16
807	0.31
808	0.09
809	0.17
810	0.35
811	0.36
812	0
813	0.13
814	0.16
815	0
816	0.14
817	0
818	0.19
819	0.21
820	0
821	0.64
822	0.18
823	0.41
824	0.11
825	0.19
826	0.29
827	0.09
828	0.23
829	0.14
830	0.46
831	0.21
832	0.24
833	0.26
834	0.14
835	0.3
836	0.17
837	0.18
838	0
839	0.24
840	0.43
841	0
842	0
843	0.2
844	0.19
845	0.12
846	0.25
847	0.26
848	0.2
849	0.11
850	0.23
851	0.19
852	0.29
853	0.27
854	0.43
855	0.28
856	0.17
857	0.28
858	0.19
859	0
860	0.16
861	0.16
862	0.04
863	0.35
864	0
865	0
866	0.15
867	0.21
868	0.11
869	0.19
870	0.16
871	0
872	0.3
873	0.63
874	0.19
875	0
876	0
877	0.11
878	0.23
879	0.36
880	0.2
881	0.42
882	0
883	0.19
884	0.23
885	0.16
886	0.29
887	0
888	0.19
889	0.15
890	0.37
891	0.35
892	0.66
893	0.25
894	0.21
895	0.28
896	0.11
897	0.22
898	0.16
899	0.42
900	0.22
901	0.23
902	0.21
903	0.28
904	0.38
905	0
906	0
907	0.1
908	0.28
909	0.5
910	0.13
911	0.21
912	0.3
913	0.09
914	0.23
915	0.44
916	0
917	0.22
918	0.42
919	0.23
920	0.35
921	0.29
922	0.21
923	0.21
924	0.62
925	0.27
926	0.15
927	0.42
928	0
929	0.42
930	0.24
931	0.29
932	0.12
933	0.26
934	0.4
935	0
936	0.15
937	0.46
938	0.37
939	0.21
940	0.22
941	0
942	0.15
943	0.33
944	0.13
945	0.26
946	0.13
947	0.36
948	0
949	0.34
950	0.2
951	0.28
952	0
953	0.14
954	0.16
955	0.17
956	0.15
957	0.17
958	0.22
959	0.2
960	0
961	0.21
962	0
963	0.32
964	0.12
965	0.27
966	0.12
967	0.12
968	0.23
969	0.28
970	0.2
971	0.09
972	0.22
973	0.42
974	0.4
975	0.3
976	0.1
977	0.13
978	0.55
979	0.38
980	0.33
981	0.12
982	0.11
983	0.25
984	0.25
985	0.15
986	0.2
987	0.11
988	0.36
989	0.2
990	0
991	0
992	0.4
993	0.23
994	0.32
995	0.35
996	0.23
997	0.28
998	0.1
999	0.35
1000	0.41
