# Supplementary material for: A Regularized MANOVA Test for Semicontinuous High‐Dimensional Data
Source: Biom J. 2025 Apr 29;67(3):e70054. doi: 10.1002/bimj.70054 (PMC12041841; doi:10.1002/bimj.70054)
Supplement: Supplementary file 1 — Supporting information [file BIMJ-67-e70054-s001.zip › Replicability/Results_CHEN/K2/H1_1-5/CHEN-H1_1-5-20-200-0.5-0.txt]

1	0
2	0.32
3	0.45
4	0.26
5	0.37
6	0.31
7	0.2
8	0
9	0.34
10	0.26
11	0.32
12	0.27
13	0
14	0.25
15	0.56
16	0.29
17	0.32
18	0.37
19	0.65
20	0.45
21	0
22	0.13
23	0.31
24	0.21
25	0.11
26	0.29
27	0
28	0.57
29	0.34
30	0
31	0
32	0.37
33	0.2
34	0.5
35	0.19
36	0.52
37	0.21
38	0.5
39	0.38
40	0.34
41	0.44
42	0.16
43	0.25
44	0.59
45	0.3
46	0.41
47	0.19
48	0.53
49	0.29
50	0.45
51	0
52	0.15
53	0.21
54	0.38
55	0.25
56	0.45
57	0.17
58	0.19
59	0
60	0.23
61	0.26
62	0
63	0.19
64	0.3
65	0.18
66	0.25
67	0.38
68	0
69	0.18
70	0
71	0.19
72	0.2
73	0.5
74	0.29
75	0
76	0.21
77	0.26
78	0.37
79	0.39
80	0.3
81	0.5
82	0
83	0.19
84	0.33
85	0.4
86	0
87	0.22
88	0
89	0.38
90	0.28
91	0.25
92	0.19
93	0.7
94	0.16
95	0.23
96	0.19
97	0
98	0
99	0.15
100	0.28
101	0.42
102	0.41
103	0.31
104	0
105	0.35
106	0.25
107	0.35
108	0
109	0.36
110	0.24
111	0.22
112	0.48
113	0
114	0.38
115	0
116	0.18
117	0.65
118	0.29
119	0.15
120	0
121	0.41
122	0.65
123	0.3
124	0.38
125	0.19
126	0.4
127	0.39
128	0.27
129	0
130	0.26
131	0.18
132	0.26
133	0.3
134	0.2
135	0.34
136	0
137	0
138	0
139	0.28
140	0.25
141	0.38
142	0.25
143	0.21
144	0.13
145	0.37
146	0.31
147	0.21
148	0.35
149	0
150	0.33
151	0
152	0
153	0.22
154	0.38
155	0.27
156	0.19
157	0.22
158	0.42
159	0.21
160	0.25
161	0
162	0
163	0
164	0.41
165	0.24
166	0.22
167	0.47
168	0.23
169	0.58
170	0.44
171	0
172	0.27
173	0.44
174	0.33
175	0.19
176	0
177	0.28
178	0.22
179	0
180	0.42
181	0.2
182	0
183	0
184	0.26
185	0
186	0
187	0.39
188	0.31
189	0
190	0
191	0.31
192	0.19
193	0.21
194	0.39
195	0.32
196	0.17
197	0
198	0
199	0.37
200	0
201	0
202	0.49
203	0
204	0.42
205	0.6
206	0.15
207	0
208	0.2
209	0.34
210	0.32
211	0.3
212	0.47
213	0.23
214	0.32
215	0.24
216	0.44
217	0.28
218	0.39
219	0
220	0.29
221	0.47
222	0.37
223	0.13
224	0
225	0.51
226	0
227	0.19
228	0.34
229	0.24
230	0.53
231	0.31
232	0
233	0.06
234	0.29
235	0.17
236	0.18
237	0.12
238	0
239	0.28
240	0
241	0.23
242	0.61
243	0.31
244	0.28
245	0.3
246	0.19
247	0
248	0
249	0.45
250	0.28
251	0.51
252	0.27
253	0
254	0.21
255	0.29
256	0.33
257	0
258	0.3
259	0.47
260	0.23
261	0
262	0.17
263	0.25
264	0.24
265	0.23
266	0
267	0.31
268	0.34
269	0.39
270	0.34
271	0.36
272	0.35
273	0.22
274	0
275	0.26
276	0.18
277	0.15
278	0.28
279	0.34
280	0.27
281	0.11
282	0
283	0.38
284	0.24
285	0.33
286	0.37
287	0.29
288	0
289	0.22
290	0.16
291	0
292	0
293	0.38
294	0.21
295	0.21
296	0.42
297	0.3
298	0.16
299	0.15
300	0.36
301	0.6
302	0
303	0.77
304	0.21
305	1
306	0.4
307	0.52
308	0.37
309	0.31
310	0
311	0.29
312	0
313	0
314	0.18
315	0.38
316	0.34
317	0.45
318	0.23
319	0.3
320	0.26
321	0.32
322	0.27
323	0.41
324	0.18
325	0.65
326	0
327	0.47
328	0.3
329	0.51
330	0.28
331	0.28
332	0.43
333	0.28
334	0.39
335	0.28
336	0.37
337	0.17
338	0.55
339	0.23
340	0
341	0.23
342	0.41
343	0
344	0.35
345	0
346	0.08
347	0.28
348	0.26
349	0
350	0.29
351	0.39
352	0.26
353	0.34
354	0.25
355	0.27
356	0.42
357	0.44
358	0
359	0.24
360	0.3
361	0.26
362	0
363	0.35
364	0.22
365	0.51
366	0.45
367	0.2
368	0.6
369	0
370	0.34
371	0.71
372	0
373	0.29
374	0.13
375	0.34
376	0.28
377	0
378	0.29
379	0.35
380	0.39
381	0
382	0.4
383	0.34
384	0.63
385	0
386	0
387	0.39
388	0.22
389	0.13
390	0.32
391	0.3
392	0.16
393	0.25
394	0.39
395	0.42
396	0.17
397	0.24
398	0.17
399	0.5
400	0
401	0.28
402	0
403	0.29
404	0
405	0.24
406	0.18
407	0.25
408	0.43
409	0.39
410	0.14
411	0.25
412	0.16
413	0
414	0.23
415	0.16
416	0.3
417	0.15
418	0.11
419	0.27
420	0.25
421	0.08
422	0.19
423	0.33
424	0.16
425	0.18
426	0.35
427	0.42
428	0
429	0.38
430	0.54
431	0.64
432	0.34
433	0.17
434	0.29
435	0.33
436	0.25
437	0.46
438	0
439	0.22
440	0.26
441	0
442	0.15
443	0.17
444	0
445	0.41
446	0
447	0.38
448	0.37
449	0
450	0.49
451	0.14
452	0.35
453	0.19
454	0
455	0.26
456	0.08
457	0.42
458	0.27
459	0.3
460	0.21
461	0.46
462	0
463	0.35
464	0.62
465	0.39
466	0.22
467	0.14
468	0.21
469	0.14
470	0
471	0.32
472	0.17
473	0.37
474	0
475	0
476	0
477	0
478	0
479	0.27
480	0.3
481	0.31
482	0.22
483	0
484	0
485	0.26
486	0
487	0.46
488	0
489	0.33
490	0
491	0.37
492	0.35
493	0.27
494	0.15
495	0
496	0.2
497	0.19
498	0.17
499	0.37
500	0.31
501	0.22
502	0
503	0.22
504	0.14
505	0
506	0.24
507	0.29
508	0.27
509	0.3
510	0.35
511	0.22
512	0.31
513	0.3
514	0.64
515	0.33
516	0.31
517	0.16
518	0.19
519	0.22
520	0.21
521	0.35
522	0.3
523	0.16
524	0.16
525	0.39
526	0.27
527	0.36
528	0.29
529	0
530	0.21
531	0
532	0.28
533	0.29
534	0.17
535	0.54
536	0.41
537	0.39
538	0.54
539	0.41
540	0
541	0.26
542	0.24
543	0.41
544	0.23
545	0.32
546	0.29
547	0
548	0
549	0.31
550	0.21
551	0.27
552	0.3
553	0.33
554	0
555	0.22
556	0.28
557	0.37
558	0.43
559	0.36
560	0.4
561	0
562	0.25
563	0.19
564	0.52
565	0
566	0.26
567	0.4
568	0.25
569	0.41
570	0.14
571	0.27
572	0.2
573	0.44
574	0.46
575	0.15
576	0
577	0.32
578	0.34
579	0.31
580	0.26
581	0.23
582	0
583	0.17
584	0.14
585	0.22
586	0.18
587	0
588	0.06
589	0.44
590	0
591	0.35
592	0.18
593	0.45
594	0.33
595	0.47
596	0
597	0.31
598	0.26
599	0.27
600	0.18
601	0.19
602	0.23
603	0.25
604	0
605	0.35
606	0
607	0
608	0
609	0.65
610	0.38
611	0.3
612	0.37
613	0.18
614	0.31
615	0.36
616	0.36
617	0.2
618	0.14
619	0.47
620	0.22
621	0
622	0.16
623	0.29
624	0.32
625	0.31
626	0.28
627	0.46
628	0
629	0.31
630	0.36
631	0.43
632	0
633	0.27
634	0.41
635	0.24
636	0
637	0.3
638	0.23
639	0.3
640	0.45
641	0.16
642	0.19
643	0.3
644	0.21
645	0.24
646	0.58
647	0.26
648	0.11
649	0.18
650	0.2
651	0.33
652	0
653	0.19
654	0.16
655	0.32
656	0.39
657	0.16
658	0.33
659	0.46
660	0.16
661	0.3
662	0
663	0.43
664	0.46
665	0.28
666	0
667	0.19
668	0.2
669	0
670	0.61
671	0
672	0.34
673	0.23
674	0.35
675	0.32
676	0.4
677	0.21
678	0.26
679	0
680	0.17
681	0.26
682	0
683	0.2
684	0.4
685	0.2
686	0.24
687	0.46
688	0.13
689	0.22
690	0
691	0.35
692	0
693	0.49
694	0
695	0.38
696	0.29
697	0.18
698	0.41
699	0.32
700	0.33
701	0.33
702	0
703	0.29
704	0.29
705	0.37
706	0.38
707	0
708	0.68
709	0.15
710	0.28
711	0.33
712	0.4
713	0.28
714	0.39
715	0
716	0.3
717	0.23
718	0.16
719	0.47
720	0
721	0.47
722	0.3
723	0.61
724	0
725	0.19
726	0.41
727	0.52
728	0.25
729	0.3
730	0.19
731	0.33
732	0.4
733	0.33
734	0.53
735	0.42
736	0.27
737	0.3
738	0.37
739	0.35
740	0.36
741	0.38
742	0.22
743	0.38
744	0.16
745	0.28
746	0.2
747	0.11
748	0.29
749	0.28
750	0
751	0.36
752	0.35
753	0.5
754	0.21
755	0.27
756	0.12
757	0.22
758	0.47
759	0.35
760	0.2
761	0.31
762	0.24
763	0.19
764	0.19
765	0.36
766	0.26
767	0.36
768	0
769	0.31
770	0
771	0.38
772	0.21
773	0.29
774	0.3
775	0.17
776	0.5
777	0
778	0.62
779	0
780	0.31
781	0.39
782	0.41
783	0.38
784	0
785	0.5
786	0
787	0
788	0.28
789	0.41
790	0
791	0.29
792	0.18
793	0
794	0.25
795	0.26
796	0
797	0.23
798	0.21
799	0.3
800	0.13
801	0.21
802	0.4
803	0
804	0
805	0
806	0.34
807	0.15
808	0
809	0
810	0
811	0.24
812	0.13
813	0.13
814	0.3
815	0.4
816	0
817	0.32
818	0
819	0.25
820	0
821	0
822	0.38
823	0.35
824	0.43
825	0.21
826	0.29
827	0.33
828	0.27
829	0.39
830	0.45
831	0.39
832	0.14
833	0.52
834	0
835	0.53
836	0.32
837	0.2
838	0
839	0.28
840	0.26
841	0.4
842	0.52
843	0.32
844	0.37
845	0
846	0.23
847	0.34
848	0.53
849	0
850	0.36
851	0.37
852	0.34
853	0
854	0.25
855	0.37
856	0.34
857	0.21
858	0.13
859	0.35
860	0.3
861	0
862	0.73
863	0.21
864	0.49
865	0
866	0.33
867	0.24
868	0.28
869	0
870	0.27
871	0.2
872	0.49
873	0.17
874	0.13
875	0.21
876	0.39
877	0
878	0.21
879	0.26
880	0.37
881	0.21
882	0.33
883	0.35
884	0.32
885	0.45
886	0.37
887	0.13
888	0.19
889	0.3
890	0.35
891	0.4
892	0.29
893	0.21
894	0.35
895	0.31
896	0.34
897	0
898	0.2
899	0
900	0.3
901	0.19
902	0.31
903	0.34
904	0.5
905	0.4
906	0
907	0.14
908	0
909	0.43
910	0
911	0.12
912	0.2
913	0.44
914	0.13
915	0.28
916	0.4
917	0.24
918	0.34
919	0.23
920	0
921	0.19
922	0.03
923	0.37
924	0
925	0.16
926	0.3
927	0.3
928	0.53
929	0.28
930	0
931	0
932	0.18
933	0.41
934	0
935	0
936	0.12
937	0.33
938	0
939	0
940	0.25
941	0.24
942	0.29
943	0.3
944	0.16
945	0.35
946	0.42
947	0
948	0.42
949	0.41
950	0
951	0.23
952	0.45
953	0.3
954	0
955	0.64
956	0.2
957	0.32
958	0.2
959	0.66
960	0.58
961	0.34
962	0.48
963	0.22
964	0.39
965	0.45
966	0.34
967	0
968	0.22
969	0.38
970	0.6
971	0.35
972	0.3
973	0.26
974	0.51
975	0.14
976	0.27
977	0
978	0
979	0.23
980	0.22
981	0
982	0.43
983	0
984	0.17
985	0.27
986	0.24
987	0.42
988	0.31
989	0.27
990	0
991	0
992	0.4
993	0
994	0.33
995	0.42
996	0.46
997	0.16
998	0.47
999	0.3
1000	0.41
