# Supplementary material for: A Regularized MANOVA Test for Semicontinuous High‐Dimensional Data
Source: Biom J. 2025 Apr 29;67(3):e70054. doi: 10.1002/bimj.70054 (PMC12041841; doi:10.1002/bimj.70054)
Supplement: Supplementary file 1 — Supporting information [file BIMJ-67-e70054-s001.zip › Replicability/Results_CHEN/K2/H1_1-5/CHEN-H1_1-5-20-50-0.5-0.txt]

1	0
2	0.04
3	0.04
4	0.05
5	0.04
6	0.1
7	0.05
8	0.11
9	0.09
10	0.01
11	0.15
12	0.02
13	0.09
14	0.06
15	0.06
16	0.08
17	0.19
18	0.1
19	0.07
20	0.08
21	0.07
22	0.05
23	0.12
24	0.06
25	0.1
26	0.12
27	0
28	0
29	0.02
30	0
31	0.07
32	0.06
33	0.04
34	0.03
35	0.08
36	0.11
37	0.35
38	0.05
39	0.07
40	0.12
41	0.11
42	0.14
43	0.07
44	0.06
45	0.09
46	0.01
47	0.24
48	0.12
49	0.03
50	0.04
51	0.04
52	0
53	0.03
54	0.06
55	0.13
56	0.09
57	0.05
58	0.01
59	0.13
60	0.09
61	0.1
62	0.1
63	0.02
64	0.2
65	0.13
66	0.11
67	0.05
68	0.08
69	0.05
70	0.13
71	0.19
72	0.13
73	0.34
74	0
75	0
76	0.04
77	0.07
78	0.17
79	0.01
80	0.05
81	0
82	0.12
83	0.05
84	0.06
85	0.14
86	0
87	0.02
88	0.01
89	0.02
90	0.1
91	0.08
92	0.05
93	0.07
94	0.1
95	0.14
96	0.01
97	0.29
98	0.08
99	0.12
100	0.17
101	0.05
102	0.02
103	0.05
104	0.09
105	0.07
106	0.06
107	0.03
108	0.17
109	0.03
110	0.12
111	0.16
112	0.21
113	0
114	0.14
115	0.25
116	0.08
117	0.02
118	0.1
119	0.03
120	0.03
121	0.06
122	0.09
123	0.05
124	0.05
125	0.03
126	0.02
127	0.05
128	0.19
129	0.02
130	0.08
131	0.36
132	0.08
133	0.03
134	0.04
135	0.01
136	0
137	0.07
138	0.12
139	0.06
140	0.02
141	0.08
142	0.18
143	0.1
144	0.01
145	0.02
146	0.1
147	0.17
148	0.08
149	0.26
150	0.08
151	0.09
152	0.02
153	0.08
154	0.06
155	0.1
156	0.1
157	0.05
158	0.01
159	0.04
160	0.13
161	0.02
162	0.04
163	0.28
164	0.04
165	0.19
166	0.02
167	0.16
168	0.23
169	0.01
170	0.03
171	0.15
172	0.05
173	0.08
174	0.41
175	0.07
176	0.13
177	0.04
178	0.12
179	0.08
180	0.16
181	0.11
182	0.12
183	0.04
184	0.05
185	0
186	0
187	0.05
188	0.16
189	0.08
190	0.1
191	0.09
192	0.07
193	0.17
194	0.03
195	0.16
196	0.03
197	0.05
198	0.09
199	0.07
200	0.05
201	0.11
202	0.15
203	0.11
204	0.06
205	0.07
206	0.04
207	0.11
208	0.34
209	0
210	0.08
211	0.06
212	0.02
213	0.2
214	0.27
215	0.23
216	0.29
217	0.01
218	0.03
219	0.1
220	0.04
221	0.04
222	0.15
223	0.08
224	0.01
225	0.13
226	0.18
227	0.08
228	0.05
229	0.05
230	0.1
231	0.06
232	0.05
233	0
234	0.02
235	0.07
236	0.14
237	0.12
238	0.03
239	0.04
240	0.2
241	0.05
242	0.02
243	0.07
244	0.12
245	0.1
246	0
247	0.03
248	0.17
249	0.1
250	0
251	0.03
252	0
253	0.18
254	0.24
255	0.12
256	0.15
257	0.12
258	0.06
259	0.05
260	0.1
261	0.08
262	0.02
263	0.27
264	0.06
265	0.01
266	0.08
267	0.03
268	0
269	0.21
270	0.03
271	0.12
272	0.09
273	0.05
274	0.02
275	0.09
276	0.2
277	0.1
278	0.17
279	0.05
280	0.13
281	0.08
282	0.1
283	0.03
284	0.08
285	0.19
286	0.02
287	0.09
288	0
289	0.07
290	0.07
291	0.03
292	0.01
293	0.07
294	0.22
295	0.07
296	0.1
297	0.09
298	0.1
299	0.2
300	0.07
301	0.08
302	0.03
303	0.07
304	0.12
305	0.1
306	0.03
307	0.09
308	0.24
309	0.05
310	0.17
311	0.04
312	0
313	0.15
314	0.07
315	0.04
316	0.2
317	0.05
318	0.14
319	0.05
320	0.04
321	0.01
322	0.01
323	0.04
324	0.09
325	0.01
326	0.05
327	0.13
328	0.05
329	0.14
330	0.54
331	0.08
332	0.03
333	0.03
334	0.14
335	0.08
336	0.1
337	0.09
338	0.35
339	0.04
340	0.09
341	0.05
342	0.05
343	0.15
344	0
345	0
346	0
347	0.09
348	0.2
349	0.18
350	0.04
351	0.02
352	0.08
353	0.08
354	0.11
355	0.05
356	0
357	0.09
358	0.05
359	0
360	0.45
361	0.08
362	0
363	0.03
364	0.02
365	0.1
366	0.28
367	0.02
368	0
369	0.06
370	0.12
371	0.18
372	0.06
373	0.17
374	0.03
375	0.05
376	0.03
377	0.13
378	0.07
379	0.05
380	0
381	0.01
382	0.09
383	0.07
384	0.07
385	0.14
386	0.02
387	0.07
388	0.06
389	0.14
390	0.01
391	0.34
392	0.12
393	0.01
394	0.05
395	0.04
396	0.08
397	0.02
398	0.06
399	0.04
400	0.1
401	0.1
402	0.06
403	0.16
404	0.22
405	0.24
406	0.1
407	0.05
408	0.03
409	0.08
410	0.07
411	0.09
412	0.08
413	0.12
414	0.09
415	0.01
416	0.09
417	0.01
418	0.13
419	0.04
420	0.21
421	0.15
422	0.06
423	0.3
424	0
425	0.11
426	0.01
427	0.14
428	0.06
429	0.08
430	0.07
431	0.15
432	0.06
433	0.27
434	0.04
435	0.02
436	0.05
437	0.09
438	0.22
439	0.06
440	0.01
441	0.03
442	0.23
443	0.03
444	0.05
445	0.03
446	0.02
447	0.1
448	0.06
449	0.25
450	0.08
451	0.03
452	0.04
453	0.1
454	0.05
455	0.09
456	0.14
457	0.07
458	0.08
459	0.07
460	0.15
461	0
462	0.03
463	0.03
464	0.03
465	0.02
466	0.05
467	0.02
468	0
469	0.06
470	0.08
471	0.11
472	0.05
473	0.03
474	0.06
475	0.14
476	0.12
477	0.04
478	0.07
479	0.08
480	0.04
481	0.07
482	0.06
483	0.15
484	0.08
485	0.05
486	0.13
487	0.12
488	0.04
489	0.24
490	0.08
491	0
492	0.11
493	0.13
494	0.04
495	0.11
496	0.14
497	0.24
498	0.02
499	0.53
500	0.01
501	0.09
502	0.04
503	0.06
504	0.08
505	0.12
506	0.09
507	0.22
508	0.07
509	0.5
510	0.05
511	0.01
512	0
513	0.06
514	0.03
515	0.05
516	0.04
517	0.02
518	0.16
519	0.01
520	0.07
521	0.02
522	0.08
523	0
524	0.18
525	0.06
526	0.04
527	0.28
528	0.13
529	0.06
530	0.06
531	0.09
532	0.05
533	0.08
534	0.05
535	0.06
536	0.02
537	0.07
538	0.05
539	0.06
540	0.03
541	0.02
542	0.07
543	0.13
544	0.1
545	0.07
546	0.06
547	0.13
548	0.02
549	0.09
550	0.09
551	0.25
552	0.03
553	0.04
554	0.07
555	0.36
556	0.02
557	0.06
558	0.35
559	0.01
560	0.01
561	0.1
562	0.01
563	0.08
564	0.03
565	0.09
566	0.09
567	0.06
568	0.08
569	0.14
570	0.17
571	0.09
572	0.35
573	0.03
574	0.03
575	0.4
576	0.07
577	0.02
578	0.02
579	0.1
580	0.03
581	0.14
582	0.03
583	0.01
584	0.01
585	0.12
586	0.05
587	0.05
588	0.07
589	0.03
590	0.03
591	0
592	0.05
593	0.06
594	0.09
595	0.06
596	0.15
597	0.03
598	0.09
599	0.04
600	0.08
601	0.23
602	0.04
603	0
604	0.14
605	0.09
606	0.26
607	0.04
608	0.08
609	0.03
610	0.09
611	0.25
612	0.06
613	0.11
614	0.08
615	0.08
616	0.01
617	0.06
618	0.09
619	0.06
620	0.01
621	0.03
622	0
623	0.1
624	0.05
625	0.04
626	0.04
627	0.06
628	0.04
629	0.06
630	0.07
631	0.11
632	0.28
633	0.08
634	0.07
635	0.14
636	0.01
637	0.09
638	0
639	0.07
640	0.34
641	0.03
642	0.03
643	0.09
644	0.03
645	0.07
646	0.08
647	0.13
648	0
649	0.33
650	0.08
651	0
652	0.17
653	0
654	0.25
655	0.21
656	0.05
657	0.01
658	0.06
659	0.07
660	0.03
661	0
662	0.07
663	0.13
664	0.02
665	0.03
666	0.12
667	0.1
668	0.02
669	0.06
670	0.02
671	0.17
672	0.16
673	0.07
674	0.04
675	0
676	0.07
677	0.09
678	0.05
679	0
680	0.06
681	0.02
682	0
683	0.06
684	0.04
685	0.1
686	0.06
687	0.47
688	0.04
689	0.04
690	0.02
691	0.12
692	0.04
693	0.09
694	0.06
695	0.16
696	0.15
697	0.01
698	0.05
699	0.05
700	0
701	0.07
702	0.07
703	0
704	0.02
705	0.12
706	0.08
707	0.02
708	0
709	0.16
710	0.03
711	0.06
712	0.06
713	0.04
714	0
715	0.06
716	0.03
717	0.06
718	0.08
719	0.05
720	0.03
721	0.14
722	0.05
723	0.03
724	0.24
725	0.05
726	0.03
727	0.17
728	0.03
729	0.13
730	0.05
731	0.02
732	0.01
733	0.04
734	0
735	0.09
736	0.09
737	0.1
738	0
739	0
740	0.05
741	0.02
742	0.07
743	0.2
744	0.01
745	0.07
746	0.49
747	0.12
748	0.06
749	0.18
750	0.01
751	0.11
752	0.3
753	0
754	0
755	0.09
756	0
757	0.04
758	0.14
759	0.16
760	0.03
761	0.03
762	0.06
763	0.11
764	0.05
765	0.14
766	0.03
767	0.16
768	0.18
769	0.26
770	0.07
771	0.09
772	0.1
773	0.08
774	0.06
775	0.02
776	0.03
777	0.26
778	0.05
779	0.01
780	0.11
781	0.09
782	0.06
783	0.1
784	0.07
785	0
786	0.12
787	0.01
788	0.06
789	0.12
790	0.18
791	0.08
792	0.2
793	0.05
794	0.05
795	0.09
796	0.19
797	0.08
798	0.05
799	0.16
800	0.07
801	0.03
802	0.16
803	0.06
804	0.08
805	0.03
806	0.06
807	0.22
808	0.15
809	0.11
810	0.06
811	0.05
812	0.03
813	0
814	0.13
815	0.05
816	0.11
817	0.08
818	0.07
819	0.05
820	0.1
821	0.07
822	0
823	0.05
824	0.02
825	0.09
826	0.12
827	0
828	0.12
829	0.02
830	0.22
831	0.12
832	0.1
833	0.04
834	0.08
835	0.19
836	0.05
837	0.04
838	0.12
839	0.17
840	0.06
841	0.06
842	0.05
843	0.11
844	0.04
845	0.07
846	0.1
847	0.04
848	0.06
849	0.05
850	0.18
851	0.05
852	0.05
853	0.12
854	0.07
855	0.07
856	0.08
857	0.05
858	0.06
859	0.04
860	0.11
861	0.07
862	0.01
863	0.14
864	0.25
865	0.06
866	0.02
867	0.06
868	0.11
869	0.07
870	0.02
871	0
872	0.08
873	0.06
874	0.05
875	0.04
876	0
877	0.04
878	0.02
879	0.03
880	0.12
881	0.12
882	0.02
883	0.11
884	0.11
885	0.08
886	0.09
887	0.28
888	0.05
889	0.04
890	0.07
891	0.11
892	0.06
893	0.08
894	0.11
895	0.1
896	0.01
897	0.18
898	0.02
899	0.04
900	0.08
901	0.14
902	0.1
903	0.06
904	0.2
905	0.09
906	0.12
907	0.07
908	0.02
909	0.18
910	0
911	0.04
912	0.04
913	0.06
914	0.04
915	0.06
916	0.02
917	0.13
918	0.02
919	0.06
920	0.03
921	0.15
922	0.1
923	0
924	0.11
925	0.02
926	0.03
927	0.11
928	0
929	0.11
930	0.05
931	0.05
932	0.02
933	0.12
934	0.11
935	0.05
936	0.03
937	0.01
938	0.07
939	0.18
940	0.15
941	0.07
942	0
943	0.17
944	0.08
945	0.02
946	0.01
947	0.04
948	0.17
949	0.02
950	0.09
951	0.04
952	0.12
953	0.08
954	0.12
955	0.02
956	0.05
957	0.03
958	0.05
959	0.07
960	0
961	0.03
962	0.08
963	0.11
964	0.05
965	0.08
966	0.02
967	0.02
968	0.06
969	0.1
970	0.03
971	0.24
972	0.1
973	0.15
974	0.06
975	0.05
976	0
977	0.05
978	0.08
979	0
980	0.28
981	0.14
982	0.01
983	0.07
984	0.02
985	0.08
986	0.01
987	0
988	0.05
989	0.21
990	0.05
991	0.08
992	0.02
993	0.24
994	0.07
995	0.02
996	0
997	0.01
998	0.03
999	0.17
1000	0.15
