# Supplementary material for: A Regularized MANOVA Test for Semicontinuous High‐Dimensional Data
Source: Biom J. 2025 Apr 29;67(3):e70054. doi: 10.1002/bimj.70054 (PMC12041841; doi:10.1002/bimj.70054)
Supplement: Supplementary file 1 — Supporting information [file BIMJ-67-e70054-s001.zip › Replicability/Results_CHEN/K2/H1_1-5_res.csv]

n	p	pmiss	rho	rejPERM	n_simEnded
10	50	0.2	0	1	1000
10	50	0.2	0.4	1	1000
10	50	0.5	0	0.767	1000
10	50	0.5	0.4	0.775	1000
10	50	0.8	0	0.755	1000
10	50	0.8	0.4	0.755	1000
10	100	0.2	0	1	1000
10	100	0.2	0.4	1	1000
10	100	0.5	0	0.837	1000
10	100	0.5	0.4	0.857	1000
10	100	0.8	0	0.54	1000
10	100	0.8	0.4	0.54	1000
10	150	0.2	0	1	1000
10	150	0.2	0.4	1	1000
10	150	0.5	0	0.929	1000
10	150	0.5	0.4	0.944	1000
10	150	0.8	0	0.401	1000
10	150	0.8	0.4	0.398	1000
10	200	0.2	0	1	1000
10	200	0.2	0.4	1	1000
10	200	0.5	0	0.963	1000
10	200	0.5	0.4	0.964	1000
10	200	0.8	0	0.263	1000
10	200	0.8	0.4	0.264	1000
20	50	0.2	0	0.994	1000
20	50	0.2	0.4	0.995	1000
20	50	0.5	0	0.327	1000
20	50	0.5	0.4	0.327	1000
20	50	0.8	0	1	1000
20	50	0.8	0.4	1	1000
20	100	0.2	0	1	1000
20	100	0.2	0.4	1	1000
20	100	0.5	0	0.123	1000
20	100	0.5	0.4	0.123	1000
20	100	0.8	0	1	1000
20	100	0.8	0.4	1	1000
20	150	0.2	0	1	1000
20	150	0.2	0.4	1	1000
20	150	0.5	0	0.138	1000
20	150	0.5	0.4	0.138	1000
20	150	0.8	0	1	1000
20	150	0.8	0.4	1	1000
20	200	0.2	0	1	1000
20	200	0.2	0.4	1	1000
20	200	0.5	0	0.199	1000
20	200	0.5	0.4	0.199	1000
20	200	0.8	0	1	1000
20	200	0.8	0.4	1	1000
