# Supplementary material for: A Regularized MANOVA Test for Semicontinuous High‐Dimensional Data
Source: Biom J. 2025 Apr 29;67(3):e70054. doi: 10.1002/bimj.70054 (PMC12041841; doi:10.1002/bimj.70054)
Supplement: Supplementary file 1 — Supporting information [file BIMJ-67-e70054-s001.zip › Replicability/Results_CHEN/K2/H1_2-0.15/CHEN-H1_2-0.15-10-100-0.2-0.4.txt]

1	0.73
2	0.21
3	0.66
4	0.08
5	0.06
6	0.98
7	0.36
8	0.61
9	0.51
10	0.14
11	0.08
12	0.12
13	0.03
14	0.7
15	0.25
16	0.65
17	0.42
18	0.4
19	0.02
20	0.43
21	0.68
22	0.43
23	0.53
24	0.07
25	0.67
26	0.74
27	0.02
28	0.22
29	0.87
30	0
31	0.03
32	0.38
33	0.22
34	0.52
35	0
36	0.58
37	0.1
38	0.32
39	0.58
40	0.8
41	0.35
42	0.14
43	0.42
44	0.31
45	0.53
46	0.17
47	0.35
48	0.25
49	0.34
50	0.04
51	0.12
52	0.28
53	0.45
54	0.39
55	0.18
56	0.15
57	0.21
58	0.28
59	0.11
60	0.37
61	0.27
62	0.04
63	0.69
64	0.38
65	0.59
66	0.88
67	0.18
68	0.62
69	0.02
70	0.05
71	0.34
72	0.06
73	0.17
74	0.16
75	0.81
76	0.75
77	0.14
78	0.96
79	0.54
80	0.47
81	0.27
82	0.03
83	0.08
84	0.14
85	0.58
86	0.09
87	0.5
88	0.12
89	0.1
90	0.48
91	0.45
92	0.01
93	0.36
94	0.61
95	0.6
96	0.01
97	0.2
98	0.25
99	0.19
100	0
101	0.38
102	0.33
103	0.75
104	0.24
105	0.23
106	0.19
107	0.4
108	0.6
109	0.58
110	0.8
111	0.09
112	0.59
113	0.46
114	0.44
115	0.06
116	0.05
117	0.64
118	0.17
119	0.1
120	0.04
121	0.26
122	0.44
123	0.77
124	0.6
125	0.22
126	0.58
127	0.96
128	0.05
129	0.15
130	0.28
131	0.65
132	0.93
133	0.63
134	0.28
135	0.63
136	0.02
137	0.49
138	0.14
139	0.64
140	0.01
141	0.4
142	0.15
143	0.81
144	0.6
145	0.12
146	0.17
147	0.83
148	0.7
149	0.76
150	0.91
151	0.1
152	0.4
153	0.27
154	0.95
155	0.81
156	0.79
157	0.44
158	1
159	0.11
160	0.65
161	0.24
162	0.11
163	0.45
164	0.2
165	0.02
166	0.01
167	0.13
168	0.08
169	0.6
170	0.34
171	0.93
172	0.2
173	0
174	0.72
175	0.29
176	0.53
177	0.15
178	0.05
179	0.07
180	0.31
181	0.81
182	0.86
183	0.46
184	0.75
185	0.34
186	0.24
187	0.17
188	0.48
189	0.18
190	0.84
191	0.84
192	0.13
193	0.56
194	0.95
195	0.24
196	0.48
197	0.28
198	0.16
199	0.98
200	0.04
201	0.23
202	0.23
203	0.77
204	0.76
205	0.36
206	0.04
207	0.43
208	0.72
209	0.36
210	0.57
211	0.71
212	0.34
213	0.87
214	0.18
215	0.05
216	0.95
217	0.75
218	0.68
219	0.36
220	0.15
221	0.53
222	0.73
223	0.92
224	0.04
225	0.02
226	0.44
227	0.04
228	0.53
229	0.06
230	0.58
231	0.88
232	0.86
233	0.4
234	0.25
235	0.92
236	0.72
237	0.61
238	0.16
239	0.01
240	0.93
241	0.45
242	0.16
243	0.45
244	0.22
245	0.16
246	0.21
247	0.02
248	0.75
249	0.38
250	0.64
251	0.76
252	0.23
253	0.53
254	0.7
255	0.14
256	0.96
257	0.37
258	0.54
259	0.95
260	0.96
261	0.23
262	0.53
263	0.21
264	0.22
265	0.51
266	0.1
267	0.7
268	0.43
269	0.67
270	0.47
271	0.7
272	0.26
273	0.61
274	0.5
275	0.06
276	0.09
277	0.26
278	0
279	0.26
280	0.16
281	0.4
282	0.22
283	0.81
284	0.98
285	0.84
286	0.14
287	0.61
288	0.45
289	0.74
290	0.68
291	0.23
292	0.46
293	0.8
294	0.5
295	0.4
296	0.76
297	0.38
298	0.11
299	0.29
300	0.09
301	0.21
302	0.79
303	0.77
304	0.63
305	0.36
306	0.85
307	0.5
308	0.9
309	0.63
310	0.22
311	0.6
312	0.63
313	0.15
314	0.32
315	0.74
316	0.22
317	0.57
318	0.47
319	0.81
320	0.09
321	0.58
322	0.55
323	0.05
324	0.79
325	0.13
326	0.01
327	0.73
328	0.18
329	0.5
330	0.97
331	0.03
332	0.1
333	0.02
334	0.95
335	0.45
336	0.28
337	0.43
338	0
339	0.71
340	0.49
341	0.29
342	0.15
343	0.29
344	0.47
345	0.16
346	0.04
347	0.57
348	0.49
349	0.28
350	0.74
351	0.56
352	0.47
353	0.29
354	0.45
355	0.13
356	0.69
357	0.19
358	0.27
359	0.36
360	0.41
361	0.54
362	0.04
363	0.06
364	0.74
365	0.24
366	0.4
367	0.66
368	0.13
369	0.12
370	0.17
371	0.92
372	0.33
373	0.68
374	0.66
375	0.04
376	0.13
377	0.07
378	0.53
379	0.04
380	0.14
381	0.43
382	0.2
383	0.43
384	0.48
385	0.45
386	0.24
387	0.03
388	0.13
389	0.18
390	0.21
391	0.11
392	0.37
393	0.76
394	0.01
395	0.59
396	0.93
397	0.32
398	0.51
399	0.33
400	0.17
401	0.56
402	0.04
403	0.79
404	0.15
405	0.06
406	0.39
407	0.05
408	0.9
409	0.14
410	0.2
411	0.67
412	0.37
413	0.69
414	0.66
415	0.07
416	0.43
417	0.58
418	0.1
419	0.74
420	0.64
421	0.9
422	0.38
423	0.17
424	0.05
425	0.09
426	0.65
427	0.91
428	0.66
429	0.73
430	0.09
431	0.33
432	0.29
433	0.84
434	0.7
435	0.04
436	0.74
437	0.99
438	0.03
439	0.7
440	0.77
441	0
442	0.56
443	0.92
444	0.09
445	0.85
446	0.31
447	0.32
448	0.21
449	0.92
450	0.07
451	0.69
452	0.01
453	0.07
454	0.25
455	0.48
456	0.03
457	0.95
458	0.3
459	0.33
460	0.61
461	0.16
462	0.83
463	0.06
464	0.14
465	0.94
466	0.92
467	0.97
468	0.23
469	0.8
470	0.19
471	0.34
472	0.19
473	0.07
474	0.44
475	0.01
476	0.42
477	0.23
478	0.11
479	0.17
480	0.48
481	0.83
482	0.24
483	0.47
484	0.17
485	0.45
486	0.72
487	0.09
488	0.66
489	0.11
490	0.6
491	0.65
492	0.02
493	0.13
494	0.29
495	0.2
496	0.49
497	0.05
498	0.19
499	0.1
500	0.66
501	0.11
502	0.21
503	0.1
504	0.1
505	0.26
506	1
507	0.13
508	0.15
509	0.75
510	0.49
511	0.85
512	0.63
513	0.55
514	0.92
515	0.05
516	0.42
517	0.15
518	0.06
519	0.46
520	0.03
521	0.93
522	0.88
523	0.48
524	0.32
525	0.28
526	0.16
527	0.07
528	0.62
529	0.62
530	0.25
531	0.68
532	0.52
533	0.38
534	0.07
535	0.32
536	0.34
537	0.56
538	0.32
539	0.19
540	0.07
541	0.05
542	0.36
543	0.57
544	0.44
545	0.26
546	0.85
547	0.47
548	0.38
549	0.65
550	0.51
551	0.11
552	0.26
553	0.42
554	0.09
555	0.03
556	0.47
557	0
558	0.53
559	0.38
560	0.42
561	0.76
562	0.07
563	0.34
564	0.21
565	0.67
566	0.89
567	0.11
568	0.19
569	0.71
570	0.14
571	0.68
572	0.43
573	0.01
574	0.07
575	0.43
576	0.12
577	0.09
578	0.37
579	0.56
580	0.37
581	0.44
582	0.08
583	0.48
584	0.48
585	0.82
586	0.12
587	0.04
588	0.45
589	0.82
590	0.47
591	0.99
592	0.47
593	0.7
594	0.63
595	0.44
596	0.57
597	0.11
598	0.72
599	0.17
600	0.1
601	0.47
602	0.64
603	0
604	0.69
605	0.07
606	0.38
607	0.82
608	0.59
609	0.66
610	0.77
611	0.08
612	0.86
613	0.02
614	0.37
615	0.8
616	0.85
617	0.13
618	0.17
619	0.18
620	0.33
621	0.16
622	0.95
623	0.69
624	0.48
625	0.71
626	0.05
627	0.24
628	0.22
629	0.34
630	0.53
631	0.42
632	0.99
633	0.78
634	0.68
635	0.44
636	0.59
637	0.82
638	0.95
639	0.3
640	0.02
641	0.52
642	0.25
643	0.08
644	0.71
645	0.9
646	0.44
647	0.58
648	0.83
649	0.84
650	0.59
651	0.55
652	0.05
653	0.53
654	0.3
655	0.35
656	0.36
657	0.11
658	0.07
659	0.66
660	0.2
661	0.27
662	0.45
663	0.81
664	0.83
665	0.27
666	0.07
667	0.35
668	0.34
669	0.34
670	0.23
671	0.42
672	0.7
673	0.92
674	0.36
675	0.72
676	0.61
677	0.81
678	0.22
679	0.07
680	0.53
681	0.36
682	0.14
683	0.53
684	0.82
685	0.65
686	0.83
687	0.89
688	0.41
689	0.4
690	0.65
691	0.21
692	0.47
693	0.21
694	0.75
695	0.93
696	0.61
697	0.16
698	0.16
699	0.54
700	0.59
701	0.41
702	0.95
703	0.11
704	0.67
705	0.34
706	0.98
707	0.43
708	0.11
709	0.35
710	0.09
711	0.26
712	0.86
713	0.93
714	0.58
715	0.84
716	0.53
717	0.48
718	0.04
719	0.67
720	0.12
721	1
722	0.47
723	0.55
724	0.68
725	0.16
726	0.17
727	0.28
728	0.08
729	0.36
730	0.62
731	0.1
732	0.56
733	0.07
734	0.95
735	0.52
736	0.09
737	0.98
738	0.87
739	0.7
740	0.5
741	0.54
742	0.59
743	0.42
744	0.61
745	0.88
746	0.2
747	0.44
748	0.18
749	0.23
750	0.14
751	0.03
752	0.57
753	0.32
754	0.48
755	0.12
756	0.5
757	0.03
758	0.13
759	0.1
760	0.39
761	0.01
762	0.01
763	0.11
764	0.94
765	0.37
766	0.44
767	0.38
768	0.46
769	0.6
770	0.1
771	0.09
772	0.53
773	0.05
774	0.54
775	0.02
776	0.1
777	0.05
778	0.62
779	0.07
780	0.07
781	0.32
782	0.9
783	0.44
784	0.02
785	0.22
786	0.78
787	0.15
788	0.5
789	0.3
790	0.96
791	0.93
792	0.68
793	0.68
794	0.6
795	0.11
796	0.5
797	0.16
798	0.2
799	0.5
800	0.13
801	0.58
802	0.25
803	0.16
804	0.52
805	0.78
806	0.27
807	0.41
808	0.54
809	0.06
810	0.93
811	0.63
812	0.35
813	0.29
814	0.19
815	0.87
816	0.33
817	0.63
818	0.04
819	0.12
820	0.83
821	0.03
822	0.09
823	0.29
824	0.2
825	0.24
826	0.24
827	0.04
828	0.6
829	0.92
830	0.81
831	0
832	0.2
833	0.45
834	0.59
835	0.11
836	0.31
837	0.01
838	0.08
839	0.15
840	0.22
841	0.62
842	0.21
843	0.32
844	0.04
845	0.37
846	0.42
847	0.58
848	0.13
849	0.07
850	0.37
851	0.53
852	0.22
853	0.6
854	0.68
855	0.03
856	0.64
857	0.29
858	0.25
859	0.07
860	0.39
861	0.37
862	0.5
863	0.39
864	0.5
865	0.4
866	0.14
867	0.27
868	0.79
869	0.15
870	0.21
871	0.59
872	0.12
873	0.18
874	0.05
875	0.15
876	0.26
877	0
878	0.4
879	0.95
880	0.48
881	0.51
882	0.38
883	0.91
884	0.83
885	0.84
886	0.17
887	0.6
888	0
889	0.26
890	0.62
891	0.47
892	0.17
893	0.2
894	0.84
895	0
896	0.9
897	0.61
898	0.93
899	0.22
900	0.81
901	0.14
902	0.45
903	0.12
904	0.03
905	0.41
906	0.04
907	0.96
908	0.31
909	0.75
910	0.11
911	0.02
912	0.11
913	0.79
914	0.52
915	0.32
916	0.67
917	0.08
918	0.15
919	0.43
920	0.02
921	0.34
922	0.21
923	0.76
924	0.53
925	0.49
926	0.4
927	0.23
928	0.46
929	0.62
930	0.68
931	0.85
932	0.74
933	0.44
934	0
935	0.32
936	0.03
937	0.8
938	0.02
939	0.59
940	0.83
941	0.74
942	0.84
943	0.87
944	0.66
945	0.57
946	0.15
947	0.11
948	0.06
949	0.26
950	0.27
951	0.87
952	0.05
953	0.87
954	0.69
955	0.31
956	0.08
957	0.44
958	0.39
959	0.02
960	0.89
961	0.15
962	0.83
963	0.1
964	0.92
965	0.49
966	0.66
967	0.51
968	0.66
969	0.46
970	0.91
971	1
972	0.21
973	0.02
974	0.56
975	0.61
976	0.43
977	0.4
978	0.89
979	0.45
980	0.54
981	0.16
982	0.4
983	0.34
984	0.22
985	0.09
986	0.72
987	0.61
988	0.28
989	0.84
990	0.17
991	0.09
992	0.94
993	0.52
994	0.3
995	0.73
996	0.5
997	0.05
998	0.66
999	0.66
1000	0.27
