# Supplementary material for: A Regularized MANOVA Test for Semicontinuous High‐Dimensional Data
Source: Biom J. 2025 Apr 29;67(3):e70054. doi: 10.1002/bimj.70054 (PMC12041841; doi:10.1002/bimj.70054)
Supplement: Supplementary file 1 — Supporting information [file BIMJ-67-e70054-s001.zip › Replicability/Results_CHEN/K2/H1_2-0.15/CHEN-H1_2-0.15-10-100-0.2-0.txt]

1	0.43
2	0.32
3	0.33
4	0.18
5	0.48
6	0.96
7	0.49
8	0.51
9	0.12
10	0.12
11	0.06
12	0.21
13	0
14	0.31
15	0.56
16	0.73
17	0.24
18	0.15
19	0.02
20	0.1
21	0.67
22	0.23
23	0.56
24	0.69
25	0.65
26	0.67
27	0
28	0.16
29	0.66
30	0.01
31	0.02
32	0.12
33	0.07
34	0.64
35	0
36	0.29
37	0.07
38	0.09
39	0.75
40	0.63
41	0.24
42	0.02
43	0.28
44	0.26
45	0.46
46	0.72
47	0.14
48	0.23
49	0.59
50	0.01
51	0.5
52	0.08
53	0.24
54	0.12
55	0.12
56	0.23
57	0.66
58	0.17
59	0.64
60	0.2
61	0.27
62	0.06
63	0.65
64	0.03
65	0.8
66	0.82
67	0.17
68	0.31
69	0.47
70	0.13
71	0.21
72	0.12
73	0.03
74	0.01
75	0.5
76	0.63
77	0.4
78	0.7
79	0.28
80	0.39
81	0.06
82	0.13
83	0.06
84	0.07
85	0.25
86	0.12
87	0.53
88	0.07
89	0.07
90	0.42
91	0.43
92	0.09
93	0.04
94	0.64
95	0.36
96	0.21
97	0.36
98	0.09
99	0.11
100	0.02
101	0.22
102	0.07
103	0.53
104	0.08
105	0.05
106	0.14
107	0.09
108	0.39
109	0.38
110	0.57
111	0.02
112	0.33
113	0.22
114	0.57
115	0.01
116	0.05
117	0.64
118	0.11
119	0.38
120	0.03
121	0.39
122	0.57
123	0.79
124	0.49
125	0.29
126	0.22
127	0.94
128	0.19
129	0.02
130	0.39
131	0.36
132	0.59
133	0.27
134	0.05
135	0.55
136	0.14
137	0.36
138	0.61
139	0.65
140	0.05
141	0.18
142	0.03
143	0.78
144	0.37
145	0.12
146	0.02
147	0.57
148	0.71
149	0.71
150	0.8
151	0.01
152	0.15
153	0.1
154	0.82
155	0.52
156	0.79
157	0.66
158	0.92
159	0.75
160	0.07
161	0.03
162	0.18
163	0.43
164	0.18
165	0.24
166	0.07
167	0.33
168	0.07
169	0.23
170	0.08
171	0.66
172	0.13
173	0.14
174	0.21
175	0.38
176	0.03
177	0.4
178	0.18
179	0.55
180	0.31
181	0.85
182	0.98
183	0.19
184	0.56
185	0.18
186	0.09
187	0.06
188	0.4
189	0
190	0.88
191	0.63
192	0.23
193	0.46
194	1
195	0.08
196	0.45
197	0.62
198	0.1
199	0.97
200	0.18
201	0.15
202	0.34
203	0.35
204	0.93
205	0.4
206	0.12
207	0.19
208	0.69
209	0.6
210	0.26
211	0.07
212	0.23
213	0.71
214	0.02
215	0.01
216	0.95
217	0.25
218	0.44
219	0.33
220	0.5
221	0.37
222	0.84
223	0.84
224	0
225	0
226	0.07
227	0.19
228	0.73
229	0.07
230	0.51
231	0.79
232	0.49
233	0.13
234	0.04
235	0.8
236	0.56
237	0.08
238	0.16
239	0.01
240	0.95
241	0.06
242	0.02
243	0.34
244	0.07
245	0.59
246	0.13
247	0.15
248	0.75
249	0.08
250	0.33
251	0.69
252	0.01
253	0.39
254	0.25
255	0.04
256	0.95
257	0.39
258	0.46
259	0.92
260	0.97
261	0.24
262	0.27
263	0.55
264	0.33
265	0.43
266	0.51
267	0.76
268	0.3
269	0.81
270	0.22
271	0.71
272	0.14
273	0.86
274	0.57
275	0.06
276	0.52
277	0.08
278	0.05
279	0.19
280	0.07
281	0.54
282	0.11
283	0.58
284	0.91
285	0.48
286	0.01
287	0.45
288	0.4
289	0.66
290	0.39
291	0.11
292	0.37
293	0.71
294	0.25
295	0.28
296	0
297	0.7
298	0.25
299	0.24
300	0.1
301	0.46
302	0.56
303	0.58
304	0.56
305	0.13
306	0.84
307	0.48
308	0.91
309	0.37
310	0.97
311	0.58
312	0.86
313	0
314	0.09
315	0.94
316	0.02
317	0.49
318	0.53
319	0.65
320	0.66
321	0.97
322	0.35
323	0.14
324	0.89
325	0.04
326	0
327	0.82
328	0.38
329	0.27
330	0.95
331	0.07
332	0.85
333	0.03
334	0.86
335	0.14
336	0.11
337	0.26
338	0.42
339	0.45
340	0.4
341	0.84
342	0.41
343	0.83
344	0.48
345	0.07
346	0.01
347	0.3
348	0.18
349	0.4
350	0.59
351	0.57
352	0.18
353	0.21
354	0.2
355	0.05
356	0.63
357	0
358	0.35
359	0.74
360	0.43
361	0.22
362	0.03
363	0.01
364	0.79
365	0.17
366	0.29
367	0.73
368	0.27
369	0.31
370	0.15
371	0.89
372	0.69
373	0.78
374	0.37
375	0.03
376	0
377	0.83
378	0.31
379	0.02
380	0.17
381	0.5
382	0.54
383	0.39
384	0.37
385	0.44
386	0.47
387	0.45
388	0
389	0.01
390	0
391	0
392	0.89
393	0.49
394	0.22
395	0.92
396	0.85
397	0.53
398	0.54
399	0.58
400	0.09
401	0.46
402	0.08
403	0.75
404	0.03
405	0.04
406	0.22
407	0.06
408	0.62
409	0.48
410	0.18
411	0.38
412	0.1
413	0.52
414	0.57
415	0.1
416	0.13
417	0.34
418	0.21
419	0.61
420	0.48
421	0.34
422	0.16
423	0
424	0.23
425	0.21
426	0.37
427	0.68
428	0.45
429	0.85
430	0.82
431	0.16
432	0.68
433	0.8
434	0.85
435	0
436	0.57
437	0.88
438	0.49
439	0.38
440	0.51
441	0
442	0.29
443	0.81
444	0.07
445	0.7
446	0.11
447	0.06
448	0.16
449	0.98
450	0.02
451	0.65
452	0.01
453	0.02
454	0.57
455	0.58
456	0.19
457	0.92
458	0.29
459	0.36
460	0.76
461	0.01
462	0.81
463	0.16
464	0.06
465	0.72
466	0.77
467	0.85
468	0.57
469	0.46
470	0.1
471	0.01
472	0.8
473	0.3
474	0.24
475	0.37
476	0.98
477	0.01
478	0.23
479	0.25
480	0.39
481	0.2
482	0.12
483	0.52
484	0.12
485	0.25
486	0.73
487	0.52
488	0.59
489	0.05
490	0.47
491	0.3
492	0.02
493	0.18
494	0.49
495	0.07
496	0.28
497	0.09
498	0.14
499	0.05
500	0.74
501	0.05
502	0.06
503	0.39
504	0.05
505	0.47
506	0.95
507	0.04
508	0.35
509	0.37
510	0.38
511	0.91
512	0.44
513	0.14
514	0.83
515	0.07
516	0.45
517	0.89
518	0.05
519	0.9
520	0.1
521	0.99
522	0.32
523	0.11
524	0.34
525	0.28
526	0.52
527	0.03
528	0.53
529	0.53
530	0.18
531	0.59
532	0.16
533	0.11
534	0.2
535	0.06
536	0.45
537	0.67
538	0.13
539	0.11
540	0.22
541	0.23
542	0.2
543	0.44
544	0.31
545	0.46
546	0.9
547	0.55
548	0.16
549	0.32
550	0.51
551	0.02
552	0
553	0.13
554	0.3
555	0
556	0.03
557	0.1
558	0.34
559	0.54
560	0.14
561	0.59
562	0.02
563	0.07
564	0.11
565	0.49
566	0.88
567	0.01
568	0.05
569	0.73
570	0.03
571	0.44
572	0.07
573	0.03
574	0.01
575	0.19
576	0.06
577	0
578	0.65
579	0.5
580	0.11
581	0.4
582	0.15
583	0.53
584	0.08
585	0.51
586	0.12
587	0
588	0.23
589	0.83
590	0.28
591	0.97
592	0.28
593	0.81
594	0.32
595	0.2
596	0.64
597	0.06
598	0.32
599	0.61
600	0.07
601	0.2
602	0.19
603	0.69
604	0.79
605	0.05
606	0.13
607	0.62
608	0.32
609	0.23
610	0.13
611	0.44
612	0.89
613	0.44
614	0.12
615	0.86
616	0.61
617	0.06
618	0.15
619	0.09
620	0.25
621	0.05
622	0.94
623	0.95
624	0.35
625	0.46
626	0.6
627	0.04
628	0.77
629	0.25
630	0.15
631	0.14
632	0.99
633	0.9
634	0.27
635	0.47
636	0.54
637	0.45
638	0.85
639	0.11
640	0.15
641	0.3
642	0.52
643	0.25
644	0.68
645	0.81
646	0.26
647	0.44
648	0.46
649	0.96
650	0.76
651	0.65
652	0.22
653	0.48
654	0.1
655	0.27
656	0.12
657	0.24
658	0.06
659	0.3
660	0.42
661	0.23
662	0.35
663	0.45
664	0.51
665	0.08
666	0.09
667	0.23
668	0.07
669	0.25
670	0.15
671	0.24
672	0.55
673	0.86
674	0.41
675	0.69
676	0.51
677	0.62
678	0.3
679	0
680	0.24
681	0.25
682	0.08
683	0.77
684	0.68
685	0.6
686	0.65
687	0.75
688	0.5
689	0.16
690	0.46
691	0.38
692	0.21
693	0.73
694	0.27
695	0.75
696	0.4
697	0
698	0.05
699	0.65
700	0.21
701	0.42
702	0.93
703	0.03
704	0.5
705	0.06
706	0.95
707	0.79
708	0.06
709	0.1
710	0.02
711	0.03
712	0.39
713	0.58
714	0.23
715	0.75
716	0.16
717	0.27
718	0.53
719	0.48
720	0.04
721	0.99
722	0.08
723	0.41
724	0.15
725	0.08
726	0.44
727	0.07
728	0.08
729	0.05
730	0.17
731	0.33
732	0.38
733	0.11
734	0.9
735	0.44
736	0.66
737	0.99
738	0.68
739	0.67
740	0.64
741	0.26
742	0.62
743	0.13
744	0.53
745	0.92
746	0.25
747	0.4
748	0.45
749	0.11
750	0.05
751	0.56
752	0.22
753	0.28
754	0.56
755	0.03
756	0.11
757	0.18
758	0.16
759	0.01
760	0.33
761	0.27
762	0.29
763	0.22
764	0.66
765	0.64
766	0.35
767	0.08
768	0.11
769	0.74
770	0.03
771	0.07
772	0.31
773	0.11
774	0.92
775	0.01
776	0.07
777	0.26
778	0.5
779	0.48
780	0.03
781	0.37
782	0.94
783	0.17
784	0.06
785	0.2
786	0.63
787	0.06
788	0.5
789	0.47
790	0.96
791	0.98
792	0.4
793	0.7
794	0.74
795	0.3
796	0.31
797	0
798	0.16
799	0.21
800	0
801	0.29
802	0.18
803	0.18
804	0.35
805	0.53
806	0.24
807	0.19
808	0.45
809	0.07
810	0.67
811	0.23
812	0.14
813	0.28
814	0.4
815	0.14
816	0.03
817	0.42
818	0.03
819	0.25
820	0.62
821	0.56
822	0.11
823	0.34
824	0.08
825	0.36
826	0.1
827	0.04
828	0.47
829	0.61
830	0.9
831	0
832	0.12
833	0.44
834	0.18
835	0.03
836	0.57
837	0.03
838	0.05
839	0.41
840	0.17
841	0.49
842	0.05
843	0.11
844	0.27
845	0.05
846	0.18
847	0.64
848	0.1
849	0.69
850	0.1
851	0.14
852	0.21
853	0.14
854	0.51
855	0
856	0.61
857	0.15
858	0.6
859	0.33
860	0.1
861	0.27
862	0.52
863	0.28
864	0.1
865	0.23
866	0.45
867	0.53
868	0.65
869	0.11
870	0.09
871	0.7
872	0
873	0.96
874	0.2
875	0.11
876	0.4
877	0
878	0.08
879	0.85
880	0.08
881	0.43
882	0.46
883	0.62
884	0.84
885	0.61
886	0.33
887	0.24
888	0.07
889	0.74
890	0.33
891	0.11
892	0.1
893	0.23
894	0.64
895	0
896	0.91
897	0.36
898	0.8
899	0.15
900	0.8
901	0.1
902	0.3
903	0.04
904	0.22
905	0.23
906	0.03
907	0.9
908	0.04
909	0.53
910	0.01
911	0.45
912	0.18
913	0.12
914	0.38
915	0.38
916	0.34
917	0.06
918	0.09
919	0.67
920	0.12
921	0.1
922	0.21
923	0.37
924	0.11
925	0.34
926	0.59
927	0.09
928	0.54
929	0.79
930	0.67
931	0.34
932	0.38
933	0.29
934	0.08
935	0.13
936	0.01
937	0.62
938	0.03
939	0.5
940	0.86
941	0.56
942	0.55
943	0.58
944	0.12
945	0.43
946	0.01
947	0.02
948	0.09
949	0.54
950	0.75
951	0.89
952	0.13
953	0.65
954	0.37
955	0.11
956	0.04
957	0.37
958	0.32
959	0.48
960	0.71
961	0.12
962	0.83
963	0.03
964	0.96
965	0.32
966	0.65
967	0.52
968	0.71
969	0.06
970	0.75
971	0.99
972	0.16
973	0.01
974	0.32
975	0.38
976	0.3
977	0.79
978	0.93
979	0.39
980	0.44
981	0.68
982	0.35
983	0.72
984	0.28
985	0.31
986	0.65
987	0.31
988	0.26
989	0.67
990	0.14
991	0.32
992	0.98
993	0.4
994	0.07
995	0.31
996	0.49
997	0.09
998	0.58
999	0.72
1000	0.35
