# Supplementary material for: A Regularized MANOVA Test for Semicontinuous High‐Dimensional Data
Source: Biom J. 2025 Apr 29;67(3):e70054. doi: 10.1002/bimj.70054 (PMC12041841; doi:10.1002/bimj.70054)
Supplement: Supplementary file 1 — Supporting information [file BIMJ-67-e70054-s001.zip › Replicability/Results_CHEN/K2/H1_2-0.15/CHEN-H1_2-0.15-10-100-0.5-0.4.txt]

1	0.21
2	0.31
3	0.17
4	0.04
5	0.02
6	0.28
7	0.62
8	0.21
9	0.4
10	0.1
11	0.37
12	0.02
13	0.5
14	0.4
15	0
16	0.44
17	0.62
18	0.81
19	0.35
20	0.76
21	0.53
22	0.1
23	0.07
24	0.08
25	0.78
26	0.03
27	0.62
28	0.52
29	0.9
30	0.12
31	0.75
32	0.04
33	0.53
34	0.89
35	0.05
36	0.4
37	0.07
38	0.64
39	0.47
40	0.98
41	0.77
42	0.44
43	0.18
44	0.06
45	0.88
46	0.81
47	0.11
48	0.26
49	0.03
50	0.64
51	0.05
52	0.06
53	0.19
54	0.55
55	0.22
56	0.76
57	0.08
58	0.84
59	0.01
60	0.64
61	0.05
62	0
63	0.51
64	0.5
65	0.42
66	0.8
67	0.08
68	0.29
69	0.17
70	0.08
71	0.39
72	0.7
73	0.91
74	0.59
75	0.12
76	0.19
77	0.03
78	0.24
79	0.47
80	0.61
81	0.86
82	0.19
83	0.01
84	0.67
85	0.25
86	0.38
87	0.26
88	0.21
89	0.75
90	0.02
91	0.53
92	0.42
93	0.44
94	0.06
95	0.32
96	0.95
97	0.31
98	0.46
99	0.65
100	0.49
101	0.5
102	0.01
103	0.59
104	0.51
105	0.07
106	0.6
107	0.35
108	0.19
109	0.39
110	0.86
111	0.42
112	0.74
113	0.52
114	0.47
115	0.34
116	0.66
117	0.37
118	0.01
119	0.89
120	0.11
121	0.04
122	0.08
123	0.37
124	0.25
125	0.14
126	0.91
127	0.45
128	0
129	0.66
130	0.25
131	0.22
132	0.32
133	0.87
134	0.23
135	0.83
136	0.1
137	0.35
138	0.37
139	0.75
140	0.48
141	0.04
142	0.62
143	0.51
144	0.19
145	0.02
146	0.22
147	0.46
148	0.36
149	0.36
150	0.71
151	0.04
152	0
153	0.2
154	0
155	0.46
156	0.01
157	0.54
158	0.92
159	0.24
160	0.96
161	0.3
162	0.33
163	0.57
164	0.19
165	0.94
166	0.12
167	0.2
168	0.02
169	0.84
170	0.16
171	0.93
172	0.7
173	0.32
174	0.23
175	0.86
176	0.02
177	0.15
178	0.39
179	0.17
180	0.04
181	0.54
182	0.65
183	0.16
184	0.94
185	0.8
186	0.11
187	0.64
188	0.81
189	0.4
190	0.49
191	0.15
192	0.44
193	0.03
194	0.67
195	0.14
196	0.17
197	0.05
198	0.07
199	0.93
200	0.12
201	0.38
202	0
203	0.36
204	0.78
205	0.62
206	0.77
207	0.32
208	0.25
209	0.44
210	0.35
211	0.39
212	0.85
213	0.06
214	0.86
215	0.27
216	0.83
217	0.44
218	0.5
219	0.41
220	0.27
221	0.14
222	0.93
223	0.23
224	0.08
225	0.74
226	0.59
227	0.01
228	0.1
229	0.1
230	0.58
231	0.31
232	0.71
233	0.16
234	0.48
235	0.74
236	0.33
237	0.33
238	0.01
239	0.37
240	0.27
241	0.4
242	0.58
243	0.73
244	0.37
245	0.03
246	0.81
247	0.09
248	0.9
249	0.74
250	0.68
251	0.73
252	0.12
253	0.47
254	0.09
255	0.33
256	0.21
257	0.58
258	0.19
259	0.26
260	0.5
261	0.02
262	0.58
263	0.06
264	0.14
265	0.46
266	0.02
267	0.73
268	0.03
269	0.65
270	0.36
271	0.58
272	0.89
273	0.54
274	0.05
275	0.88
276	0.64
277	0.04
278	0.07
279	0.44
280	0
281	0.8
282	0.52
283	0.55
284	0.47
285	0.48
286	0.8
287	0.58
288	0.28
289	0.42
290	0.86
291	0.42
292	0.2
293	0.06
294	0.44
295	0.19
296	0.53
297	0.46
298	0.16
299	0.48
300	0.64
301	0.07
302	0.77
303	0.05
304	0.04
305	0.1
306	0.11
307	0.25
308	0.64
309	0.23
310	0.52
311	0.07
312	0.27
313	0.03
314	0.24
315	0.29
316	0.39
317	0.28
318	0.12
319	0.45
320	0.59
321	0.69
322	0.52
323	0.04
324	0.14
325	0.74
326	0.02
327	0.47
328	0.09
329	0.73
330	0.77
331	0.16
332	0.17
333	0.38
334	0.84
335	0.66
336	0.69
337	0.26
338	0.03
339	0.29
340	0.14
341	0.55
342	0.03
343	0.18
344	0.72
345	0.16
346	0.07
347	0.91
348	0.88
349	0.07
350	0.83
351	0.35
352	0.86
353	0.16
354	0.63
355	0.33
356	0.54
357	0.98
358	0.19
359	0.32
360	0.14
361	0.29
362	0.01
363	0.68
364	0.66
365	0.04
366	0.75
367	0.66
368	0.55
369	0.12
370	0.78
371	0.14
372	0.06
373	0.36
374	0.95
375	0.38
376	0.03
377	0
378	0.46
379	0.1
380	0.9
381	0.49
382	0.16
383	0.74
384	0.3
385	0.06
386	0.63
387	0.04
388	0.14
389	0.42
390	0.17
391	0.55
392	0.15
393	0.91
394	0.62
395	0.62
396	0.29
397	0
398	0.06
399	0.38
400	0.05
401	0.74
402	0.41
403	0.23
404	0.36
405	0.7
406	0.53
407	0.18
408	0.52
409	0.04
410	0.12
411	0.4
412	0.17
413	0.27
414	0.7
415	0.32
416	0.16
417	0.3
418	0.17
419	0.1
420	0.65
421	0.18
422	0.41
423	0.24
424	0.37
425	0.17
426	0.81
427	0.22
428	0.44
429	0.33
430	0.85
431	0.68
432	0.02
433	0.94
434	0.01
435	0.24
436	0.08
437	0.4
438	0.25
439	0.33
440	0.46
441	0.26
442	0.17
443	0.18
444	0.05
445	0.16
446	0.49
447	0.5
448	0.06
449	0.55
450	0.81
451	0.46
452	0.01
453	0.45
454	0.45
455	0.19
456	0
457	0.4
458	0.13
459	0.53
460	0.23
461	0.63
462	0.66
463	0.2
464	0.28
465	0.88
466	0.51
467	0.52
468	0.72
469	0.27
470	0.69
471	0.4
472	0.2
473	0.28
474	0.1
475	0.65
476	0.48
477	0.92
478	0.04
479	0.85
480	0.69
481	0.88
482	0.21
483	0.76
484	0.06
485	0.22
486	0.07
487	0.01
488	0.71
489	0.25
490	0.93
491	0.21
492	0.02
493	0.13
494	0.37
495	0.32
496	0.27
497	0.27
498	0.57
499	0.43
500	0.53
501	0.24
502	0.07
503	0.23
504	0.17
505	0.01
506	0.58
507	0.33
508	0.93
509	0.07
510	0.7
511	0.35
512	0.2
513	0.87
514	0.36
515	0.63
516	0.32
517	0.15
518	0.01
519	0.12
520	0.12
521	0.84
522	0.25
523	0.38
524	0.58
525	0.86
526	0.6
527	0.02
528	0.52
529	0.29
530	0.67
531	0.3
532	0.47
533	0.68
534	0.09
535	0.33
536	0.66
537	0.03
538	0.24
539	0.54
540	0.05
541	0.08
542	0.57
543	0.6
544	0.09
545	0.5
546	0.6
547	0.38
548	0.49
549	0.58
550	0.69
551	0.11
552	0.84
553	0.46
554	0.06
555	0.3
556	0.32
557	0.22
558	0.27
559	0.07
560	0.68
561	0.51
562	0.41
563	0.28
564	0.08
565	0.83
566	0.67
567	0.23
568	0.06
569	0.1
570	0.02
571	0.43
572	0.05
573	0.09
574	0.09
575	0.54
576	0.66
577	0.5
578	0.07
579	0.17
580	0.85
581	0.27
582	0.68
583	0.24
584	0.41
585	0.32
586	0.1
587	0.56
588	0.67
589	0.03
590	0.47
591	0.95
592	0.64
593	0.1
594	0.01
595	0.59
596	0.16
597	0.39
598	0.07
599	0.24
600	0.03
601	0.22
602	0.09
603	0.43
604	0
605	0.08
606	0.43
607	0.16
608	0.55
609	0.56
610	0.89
611	0.01
612	0.72
613	0.06
614	0.92
615	0.37
616	0.1
617	0.02
618	0.29
619	0.84
620	0.58
621	0.06
622	0.43
623	0.84
624	0.17
625	0.07
626	0.05
627	0.23
628	0.02
629	0.63
630	0.38
631	0.68
632	0.61
633	0.31
634	0.47
635	0.66
636	0.58
637	0.36
638	0.74
639	0.19
640	0.01
641	0.92
642	0.13
643	0.09
644	0.74
645	0.58
646	0.27
647	0.14
648	0.1
649	0.84
650	0.27
651	0.63
652	0.01
653	0.66
654	0.82
655	0
656	0.73
657	0.79
658	0.95
659	0.16
660	0.26
661	0.17
662	0.35
663	0.11
664	0.1
665	0.44
666	0.19
667	0.42
668	0.16
669	0.18
670	0.2
671	0.9
672	0.04
673	0.29
674	0.41
675	0.21
676	0.41
677	0.09
678	0.06
679	0.28
680	0.22
681	0.72
682	0.33
683	0.37
684	0.44
685	0.39
686	0.54
687	0.28
688	0.45
689	0.78
690	0.82
691	0.72
692	0.25
693	0.02
694	0.29
695	0.19
696	0.3
697	0.52
698	0.01
699	0.38
700	0.87
701	0.84
702	0.3
703	0.26
704	0.52
705	0.05
706	0.47
707	0.65
708	0.79
709	0.67
710	0.02
711	0.27
712	0.08
713	0.02
714	0.56
715	0.3
716	0.14
717	0.43
718	0.49
719	0.14
720	0.45
721	0.56
722	0.22
723	0.24
724	0.36
725	0.08
726	0.17
727	0.26
728	0.22
729	0.46
730	0.35
731	0.23
732	0.56
733	0.57
734	0.23
735	0
736	0.38
737	0.53
738	0.2
739	0.42
740	0.46
741	0.45
742	0.8
743	0.13
744	0.01
745	0.63
746	0.07
747	0.1
748	0.84
749	0.8
750	0.73
751	0.46
752	0.71
753	0.16
754	0.35
755	0.07
756	0.6
757	0.09
758	0.29
759	0.3
760	0.56
761	0.12
762	0.18
763	0.34
764	0.18
765	0
766	0.24
767	0.14
768	0.54
769	0.48
770	0.6
771	0.4
772	0.29
773	0.72
774	0.3
775	0.82
776	0.06
777	0.01
778	0.43
779	0.48
780	0.3
781	0.14
782	0.96
783	0.83
784	0.1
785	0.14
786	0.46
787	0.45
788	0.18
789	0.57
790	0.08
791	0.1
792	0.61
793	0.35
794	0.53
795	0.31
796	0.4
797	0.19
798	0.76
799	0.89
800	0.66
801	0.52
802	0.3
803	0.07
804	0.31
805	0.49
806	0.39
807	0.07
808	0.08
809	0.1
810	0.09
811	0.6
812	0.51
813	0.1
814	0.09
815	0.59
816	0.4
817	0.83
818	0.05
819	0.59
820	0.43
821	0.13
822	0.08
823	0.14
824	1
825	0.27
826	0.66
827	0.06
828	0.5
829	0.76
830	0.78
831	0.16
832	0.28
833	0.49
834	0.41
835	0.43
836	0.44
837	0.96
838	0.22
839	0.06
840	0.06
841	0.65
842	0.78
843	0.05
844	0.06
845	0.77
846	0.21
847	0.22
848	0.17
849	0.01
850	0.03
851	0.05
852	0.16
853	0.14
854	0.24
855	0
856	0.28
857	0.08
858	0.4
859	0.79
860	0.04
861	0.46
862	0.14
863	0.17
864	0.13
865	0.08
866	0.36
867	0.3
868	0.08
869	0.48
870	0.54
871	0.45
872	0.08
873	0.38
874	0.46
875	0.03
876	0.02
877	0.87
878	0.72
879	0.4
880	0.38
881	0.07
882	0.1
883	0.33
884	0.57
885	0.48
886	0.01
887	0.47
888	0.81
889	0.02
890	0.25
891	0.42
892	0.89
893	0.07
894	0.28
895	0.23
896	0.08
897	0.58
898	0.76
899	0.03
900	0.29
901	0.47
902	0.47
903	0.7
904	0.37
905	0.45
906	0.91
907	0.27
908	0.68
909	0.11
910	0.04
911	0.1
912	0.1
913	0.76
914	0.19
915	0.25
916	0.53
917	0.77
918	0.89
919	0.21
920	0
921	0.06
922	0.69
923	0.31
924	0.33
925	0.72
926	0.21
927	0.41
928	0.64
929	0.16
930	0.39
931	0.7
932	0.25
933	0.44
934	0.1
935	0.9
936	0.4
937	0.76
938	0.43
939	0.57
940	0.14
941	0.48
942	0.69
943	0.26
944	0.52
945	0.31
946	0.89
947	0
948	0.33
949	0.62
950	0.13
951	0.47
952	0.05
953	0.72
954	0.77
955	0.19
956	0.09
957	0.66
958	0.89
959	0.87
960	0.96
961	0.23
962	0.85
963	0.02
964	0.4
965	0
966	0.5
967	0.14
968	0.02
969	0.15
970	0.84
971	0.78
972	0.11
973	0.03
974	0.21
975	0.89
976	0.6
977	0.13
978	0.21
979	0.35
980	0.57
981	0.04
982	0.38
983	0.4
984	0.46
985	0.49
986	0.38
987	0.94
988	0.27
989	0.27
990	0.14
991	0.22
992	0.32
993	0
994	0.21
995	0.63
996	0.95
997	0.77
998	0.1
999	0.62
1000	0.44
