# Supplementary material for: A Regularized MANOVA Test for Semicontinuous High‐Dimensional Data
Source: Biom J. 2025 Apr 29;67(3):e70054. doi: 10.1002/bimj.70054 (PMC12041841; doi:10.1002/bimj.70054)
Supplement: Supplementary file 1 — Supporting information [file BIMJ-67-e70054-s001.zip › Replicability/Results_CHEN/K2/H1_2-0.15/CHEN-H1_2-0.15-10-100-0.5-0.txt]

1	0.14
2	0.35
3	0.05
4	0.05
5	0.29
6	0.3
7	0.64
8	0.14
9	0.29
10	0.23
11	0.52
12	0.06
13	0.39
14	0.26
15	0.11
16	0.52
17	0.59
18	0.65
19	0.18
20	0.84
21	0.63
22	0.09
23	0.13
24	0.19
25	0.68
26	0.02
27	0.31
28	0.53
29	0.52
30	0.21
31	0.74
32	0
33	0.55
34	0.89
35	0.02
36	0.3
37	0.01
38	0.38
39	0.11
40	0.87
41	0.88
42	0.1
43	0.09
44	0.09
45	0.91
46	0.51
47	0.02
48	0.38
49	0.1
50	0.51
51	0.2
52	0.09
53	0.16
54	0.5
55	0.55
56	0.52
57	0.51
58	0.91
59	0.13
60	0.37
61	0.02
62	0
63	0.59
64	0.39
65	0.42
66	0.82
67	0.12
68	0.36
69	0.81
70	0.22
71	0.24
72	0.69
73	0.64
74	0.56
75	0.07
76	0.15
77	0.07
78	0.19
79	0.24
80	0.71
81	0.67
82	0.34
83	0.04
84	0.67
85	0.18
86	0.31
87	0.4
88	0.53
89	0.49
90	0.04
91	0.71
92	0.52
93	0.4
94	0.03
95	0.19
96	0.95
97	0.15
98	0.27
99	0.75
100	0.63
101	0.24
102	0
103	0.52
104	0.46
105	0.15
106	0.77
107	0.23
108	0.37
109	0.3
110	0.43
111	0.17
112	0.77
113	0.45
114	0.53
115	0.54
116	0.69
117	0.31
118	0.02
119	0.36
120	0.68
121	0.07
122	0.23
123	0.25
124	0.11
125	0.12
126	0.8
127	0.18
128	0.05
129	0.78
130	0.64
131	0.22
132	0.26
133	0.98
134	0.18
135	0.59
136	0.81
137	0.4
138	0.86
139	0.91
140	0.61
141	0.05
142	0.57
143	0.5
144	0.35
145	0.02
146	0.19
147	0.34
148	0.34
149	0.31
150	0.67
151	0.14
152	0.01
153	0.09
154	0
155	0.53
156	0.06
157	0.47
158	0.92
159	0.56
160	0.98
161	0.32
162	0.21
163	0.37
164	0.19
165	0.94
166	0.43
167	0.28
168	0
169	0.84
170	0.14
171	0.97
172	0.84
173	0.18
174	0.1
175	0.74
176	0.02
177	0.2
178	0.05
179	0.37
180	0
181	0.43
182	0.53
183	0
184	0.94
185	0.52
186	0.07
187	0.46
188	0.78
189	0.38
190	0.57
191	0.07
192	0.66
193	0.04
194	0.49
195	0.15
196	0.23
197	0.16
198	0.15
199	0.95
200	0.22
201	0.55
202	0.07
203	0.18
204	0.65
205	0.74
206	0.77
207	0.26
208	0.14
209	0.14
210	0.28
211	0.16
212	0.54
213	0
214	0.59
215	0.18
216	0.81
217	0.31
218	0.55
219	0.31
220	0.72
221	0.1
222	0.79
223	0.12
224	0.06
225	0.72
226	0.16
227	0.25
228	0.06
229	0.23
230	0.74
231	0.04
232	0.35
233	0.14
234	0.38
235	0.75
236	0.22
237	0.4
238	0.07
239	0.57
240	0.1
241	0.43
242	0.6
243	0.75
244	0.28
245	0.23
246	0.75
247	0.21
248	0.9
249	0.85
250	0.52
251	0.72
252	0.11
253	0.38
254	0.17
255	0.29
256	0.31
257	0.46
258	0.21
259	0.14
260	0.43
261	0.07
262	0.47
263	0.15
264	0.09
265	0.32
266	0.37
267	0.95
268	0
269	0.44
270	0.4
271	0.45
272	0.87
273	0.94
274	0.03
275	0.09
276	0.81
277	0.01
278	0.53
279	0.48
280	0.01
281	0.63
282	0.18
283	0.5
284	0.38
285	0.76
286	0.88
287	0.83
288	0.64
289	0.24
290	0.58
291	0.42
292	0.23
293	0.01
294	0.08
295	0.32
296	0.19
297	0.64
298	0.31
299	0.14
300	0.87
301	0.45
302	0.69
303	0
304	0.08
305	0.08
306	0.04
307	0.39
308	0.59
309	0.27
310	0.61
311	0.03
312	0.52
313	0.03
314	0.19
315	0.41
316	0.24
317	0.2
318	0.13
319	0.59
320	0.87
321	0.31
322	0.5
323	0.51
324	0.07
325	0.79
326	0.05
327	0.59
328	0.25
329	0.33
330	0.7
331	0.06
332	0.62
333	0.31
334	0.82
335	0.64
336	0.65
337	0.06
338	0.07
339	0.23
340	0.3
341	0.63
342	0.34
343	0.17
344	0.72
345	0.36
346	0.14
347	0.59
348	0.78
349	0.02
350	0.92
351	0.57
352	0.85
353	0.1
354	0.34
355	0.45
356	0.76
357	0.98
358	0.13
359	0.71
360	0.05
361	0.05
362	0.09
363	0.77
364	0.53
365	0.08
366	0.8
367	0.83
368	0.89
369	0.43
370	0.91
371	0.05
372	0.05
373	0.09
374	0.63
375	0.08
376	0.03
377	0.07
378	0.61
379	0.23
380	0.88
381	0.49
382	0.01
383	0.88
384	0.19
385	0.07
386	0.86
387	0.04
388	0.08
389	0.41
390	0.05
391	0.38
392	0.18
393	1
394	0.46
395	0.4
396	0.42
397	0
398	0.03
399	0.16
400	0.17
401	0.61
402	0.63
403	0.14
404	0.29
405	0.52
406	0.43
407	0.73
408	0.46
409	0.14
410	0.05
411	0.24
412	0.03
413	0.31
414	0.65
415	0.02
416	0.01
417	0.32
418	0.3
419	0.11
420	0.42
421	0.05
422	0.35
423	0.09
424	0.81
425	0.2
426	0.39
427	0.36
428	0.37
429	0.68
430	0.81
431	0.69
432	0.12
433	0.9
434	0.14
435	0.52
436	0.06
437	0.19
438	0.34
439	0.53
440	0.28
441	0.15
442	0.28
443	0.04
444	0.1
445	0.03
446	0.25
447	0.19
448	0.07
449	0.66
450	0.27
451	0.44
452	0.1
453	0.14
454	0.49
455	0.11
456	0.02
457	0.23
458	0.08
459	0.76
460	0.44
461	0.45
462	0.15
463	0.44
464	0.14
465	0.8
466	0.61
467	0.36
468	0.46
469	0.47
470	0.8
471	0.48
472	0.06
473	0.28
474	0.02
475	0.23
476	0.31
477	0.96
478	0.03
479	0.59
480	0.66
481	0.6
482	0.07
483	0.72
484	0.15
485	0.13
486	0.2
487	0.12
488	0.48
489	0.24
490	0.93
491	0.14
492	0.02
493	0.4
494	0.37
495	0.23
496	0.18
497	0.53
498	0.73
499	0.07
500	0.11
501	0.16
502	0.08
503	0.31
504	0
505	0.09
506	0.62
507	0.42
508	0.64
509	0.02
510	0.41
511	0.38
512	0.13
513	0.87
514	0.34
515	0.7
516	0.56
517	0.39
518	0.05
519	0.27
520	0.39
521	0.65
522	0.21
523	0.38
524	0.4
525	0.78
526	0.56
527	0.01
528	0.5
529	0.26
530	0.63
531	0.29
532	0.14
533	0.59
534	0.1
535	0.32
536	0.74
537	0.02
538	0.34
539	0.75
540	0.21
541	0.05
542	0.74
543	0.79
544	0.08
545	0.36
546	0.41
547	0.28
548	0.56
549	0.55
550	0.72
551	0.04
552	0.67
553	0.79
554	0.41
555	0.19
556	0.27
557	0.45
558	0.14
559	0.12
560	0.68
561	0.42
562	0.03
563	0.23
564	0.08
565	0.83
566	0.18
567	0.37
568	0.01
569	0.1
570	0.03
571	0.12
572	0.37
573	0.33
574	0.14
575	0.4
576	0.42
577	0.74
578	0.19
579	0.05
580	0.65
581	0.33
582	0.76
583	0.21
584	0.19
585	0.29
586	0.1
587	0.54
588	0.77
589	0.04
590	0.48
591	0.94
592	0.41
593	0.18
594	0
595	0.62
596	0.11
597	0.17
598	0.07
599	0.56
600	0.03
601	0.41
602	0.16
603	0.86
604	0.01
605	0.4
606	0.01
607	0.07
608	0.53
609	0.3
610	0.89
611	0.11
612	0.74
613	0.18
614	0.92
615	0.3
616	0.05
617	0.01
618	0.71
619	0.85
620	0.64
621	0.14
622	0.46
623	0.87
624	0.15
625	0.05
626	0.21
627	0.24
628	0.17
629	0.58
630	0.44
631	0.7
632	0.67
633	0.36
634	0.32
635	0.64
636	0.74
637	0.45
638	0.47
639	0.09
640	0.11
641	0.92
642	0.07
643	0.23
644	0.5
645	0.5
646	0.2
647	0.15
648	0.05
649	0.32
650	0.26
651	0.44
652	0.28
653	0.64
654	0.67
655	0.02
656	0.56
657	0.56
658	0.92
659	0.16
660	0.4
661	0.13
662	0.18
663	0.26
664	0.21
665	0.39
666	0.24
667	0.42
668	0.15
669	0.11
670	0.25
671	0.92
672	0
673	0.24
674	0.08
675	0.09
676	0.24
677	0.03
678	0.01
679	0.19
680	0.08
681	0.68
682	0.56
683	0.62
684	0.24
685	0.23
686	0.6
687	0.35
688	0.19
689	0.7
690	0.82
691	0.82
692	0.06
693	0.3
694	0.36
695	0.2
696	0.39
697	0.54
698	0.02
699	0.67
700	0.89
701	0.84
702	0.31
703	0.29
704	0.56
705	0.02
706	0.4
707	0.36
708	0.6
709	0.47
710	0.06
711	0.13
712	0.25
713	0
714	0.51
715	0.17
716	0.05
717	0.42
718	0.76
719	0.09
720	0.56
721	0.45
722	0.11
723	0.26
724	0.23
725	0.33
726	0.36
727	0.22
728	0.51
729	0.38
730	0.69
731	0.6
732	0.56
733	0.53
734	0.18
735	0
736	0.23
737	0.37
738	0.38
739	0.12
740	0.6
741	0.36
742	0.92
743	0.02
744	0.01
745	0.64
746	0.1
747	0.03
748	0.38
749	0.65
750	0.82
751	0.67
752	0.61
753	0.13
754	0.47
755	0.19
756	0.84
757	0.12
758	0.23
759	0.13
760	0.68
761	0.32
762	0.25
763	0.55
764	0.14
765	0.03
766	0.18
767	0.07
768	0.39
769	0.64
770	0.83
771	0.29
772	0.1
773	0.91
774	0.32
775	0.25
776	0.03
777	0.27
778	0.26
779	0.18
780	0.15
781	0.33
782	0.96
783	0.87
784	0.17
785	0.46
786	0.24
787	0.38
788	0.23
789	0.12
790	0.12
791	0.19
792	0.59
793	0.33
794	0.64
795	0.32
796	0.15
797	0.07
798	0.83
799	0.86
800	0.33
801	0.5
802	0.36
803	0.13
804	0.21
805	0.18
806	0.32
807	0.1
808	0.03
809	0.08
810	0.03
811	0.37
812	0.51
813	0.29
814	0.34
815	0.56
816	0.41
817	0.72
818	0.04
819	0.7
820	0.4
821	0.2
822	0.01
823	0.45
824	0.92
825	0.31
826	0.54
827	0.19
828	0.44
829	0.76
830	0.49
831	0.18
832	0.15
833	0.27
834	0.14
835	0.04
836	0.43
837	0.6
838	0.52
839	0.3
840	0.04
841	0.46
842	0.62
843	0.03
844	0.03
845	0.1
846	0.19
847	0.34
848	0.4
849	0.06
850	0.02
851	0.08
852	0.05
853	0.07
854	0.13
855	0
856	0.25
857	0.1
858	0.84
859	0.79
860	0.04
861	0.39
862	0.12
863	0.27
864	0.19
865	0.08
866	0.75
867	0.21
868	0.07
869	0.26
870	0.23
871	0.29
872	0.06
873	0.82
874	0.77
875	0.13
876	0.04
877	0.95
878	0.26
879	0.53
880	0.22
881	0.1
882	0.08
883	0.3
884	0.56
885	0.52
886	0.01
887	0.77
888	0.81
889	0.15
890	0.21
891	0.14
892	0.91
893	0.6
894	0.28
895	0.12
896	0.08
897	0.64
898	0.3
899	0.04
900	0.53
901	0.32
902	0.59
903	0.66
904	0.31
905	0.28
906	0.67
907	0.25
908	0.54
909	0.54
910	0.05
911	0.47
912	0.52
913	0.81
914	0.03
915	0.5
916	0.26
917	0.67
918	0.78
919	0.2
920	0.49
921	0.02
922	0.89
923	0.24
924	0.25
925	0.62
926	0.27
927	0.25
928	0.68
929	0.09
930	0.62
931	0.06
932	0.04
933	0.47
934	0.62
935	0.69
936	0.42
937	0.82
938	0.24
939	0.56
940	0.37
941	0.53
942	0.75
943	0.22
944	0.54
945	0.35
946	0.93
947	0
948	0.24
949	0.43
950	0.23
951	0.34
952	0.07
953	0.63
954	0.78
955	0.21
956	0.18
957	0.6
958	0.9
959	0.86
960	0.54
961	0.09
962	0.82
963	0.01
964	0.43
965	0.04
966	0.5
967	0.32
968	0.04
969	0.07
970	0.84
971	0.78
972	0.07
973	0.2
974	0.09
975	0.73
976	0.45
977	0.22
978	0.07
979	0
980	0.24
981	0.34
982	0.16
983	0.52
984	0.16
985	0.72
986	0.3
987	0.94
988	0.32
989	0.2
990	0.25
991	0.1
992	0.25
993	0
994	0.12
995	0.21
996	0.9
997	0.64
998	0.2
999	0.81
1000	0.23
