# Supplementary material for: A Regularized MANOVA Test for Semicontinuous High‐Dimensional Data
Source: Biom J. 2025 Apr 29;67(3):e70054. doi: 10.1002/bimj.70054 (PMC12041841; doi:10.1002/bimj.70054)
Supplement: Supplementary file 1 — Supporting information [file BIMJ-67-e70054-s001.zip › Replicability/Results_CHEN/K2/H1_2-0.15/CHEN-H1_2-0.15-10-150-0.2-0.4.txt]

1	0.45
2	0.56
3	0.07
4	0.26
5	0.22
6	0.01
7	0.04
8	0.7
9	0.4
10	0.98
11	0.25
12	0.03
13	0.85
14	0.56
15	0.38
16	0.19
17	0.11
18	0.32
19	0.59
20	0.3
21	0.81
22	0.53
23	0.97
24	0.37
25	0.26
26	0.08
27	0.41
28	0.2
29	0.13
30	0.09
31	0.71
32	0.76
33	0.23
34	0.19
35	0.57
36	0.14
37	0.24
38	0.43
39	0.57
40	0.88
41	0.74
42	0.27
43	0.54
44	0.4
45	0.16
46	0.03
47	0.78
48	0.56
49	0.95
50	0.98
51	0.8
52	0.05
53	0.19
54	0.25
55	0.25
56	0.24
57	0
58	0.27
59	0.32
60	0.84
61	0.21
62	0.06
63	0.72
64	0.1
65	0.55
66	0.49
67	0.32
68	0.91
69	0.27
70	0.31
71	0.3
72	0.24
73	0.5
74	0.03
75	0.15
76	0.06
77	0.17
78	0.26
79	0.13
80	0.05
81	0.84
82	0.61
83	0.05
84	0.98
85	0.57
86	0.58
87	0.28
88	0.03
89	0.63
90	0.51
91	0.45
92	0.44
93	0.95
94	0.75
95	0.53
96	0.56
97	0.65
98	0.14
99	0.22
100	0.45
101	0.49
102	0.25
103	0.5
104	0.46
105	0.73
106	0.2
107	0.32
108	0.16
109	0.65
110	0.12
111	0.58
112	0.5
113	0.64
114	0.48
115	0.39
116	0.35
117	0.82
118	0.01
119	0.61
120	0.71
121	0.31
122	0.26
123	0.6
124	0.47
125	0.26
126	0.65
127	0.14
128	0.39
129	0.21
130	0.12
131	0.85
132	0.11
133	0
134	0.01
135	0.27
136	0.67
137	0.51
138	0.08
139	0.87
140	0.2
141	0.72
142	0.52
143	0.49
144	0.67
145	0.34
146	0.02
147	0.66
148	0.88
149	0.27
150	0.37
151	0.8
152	0.19
153	0.24
154	0.16
155	0.29
156	0.76
157	0.02
158	0.54
159	0.29
160	0.67
161	0.05
162	0.92
163	0.32
164	0.92
165	0.12
166	0
167	0.38
168	0.13
169	0.34
170	0.61
171	0.45
172	0.84
173	0.05
174	0.22
175	0.48
176	0.37
177	0.77
178	0
179	0.44
180	0.1
181	0.53
182	0.17
183	0.52
184	0.26
185	0.23
186	0.73
187	0.85
188	0.96
189	0.1
190	0.6
191	0.01
192	0.18
193	0.13
194	0.15
195	0.88
196	0.92
197	0.52
198	0.08
199	0.65
200	0.42
201	0.49
202	0.07
203	0.17
204	0.1
205	0.55
206	0.07
207	0.18
208	0.45
209	0.1
210	0.45
211	0.36
212	0.24
213	0.85
214	0.11
215	0.49
216	0.69
217	0.25
218	0.8
219	0.84
220	0.12
221	0.34
222	0.33
223	0.98
224	0.01
225	0.01
226	0.75
227	0.22
228	0.18
229	0.8
230	0.74
231	0.08
232	0.22
233	0.71
234	0.89
235	0.63
236	0.63
237	0.26
238	0.87
239	0.23
240	0.46
241	0.18
242	0.37
243	0.38
244	0.28
245	0.31
246	0.76
247	0
248	0.41
249	0
250	0.45
251	0.5
252	0.69
253	0.39
254	0.06
255	0.07
256	0.72
257	0.04
258	0.17
259	0.58
260	0.06
261	0.77
262	0.78
263	0.61
264	0.09
265	0.65
266	0.03
267	0.22
268	0.04
269	0.07
270	0.22
271	0.83
272	0.09
273	0.48
274	0.04
275	0.15
276	0
277	0.44
278	0.29
279	0.17
280	0.21
281	0.36
282	0.04
283	0.23
284	0.29
285	0
286	0.63
287	0.27
288	0.75
289	0.25
290	0.08
291	0.16
292	0.68
293	0.66
294	0.2
295	1
296	0.34
297	0.02
298	0.06
299	0.34
300	0.44
301	0.29
302	0.85
303	0.41
304	0.94
305	0.89
306	0.73
307	0.93
308	0.35
309	0.31
310	0.89
311	0.96
312	0.01
313	0.33
314	0.09
315	0.64
316	0.12
317	1
318	0.66
319	0.3
320	0.14
321	0.26
322	0.94
323	0.33
324	0.13
325	0.12
326	0.63
327	0.72
328	0.51
329	0.83
330	0.34
331	0.43
332	0.08
333	0.15
334	0.16
335	0.88
336	0.16
337	0.34
338	0.15
339	0.74
340	0.7
341	0.05
342	0.44
343	0.46
344	0.83
345	0.2
346	0.25
347	0.17
348	0.99
349	0.17
350	0.48
351	0.02
352	0.92
353	0.13
354	0.72
355	0.26
356	0.31
357	0.52
358	0.44
359	0.19
360	0.08
361	0.76
362	0.61
363	0.15
364	0.77
365	0.25
366	0.58
367	0
368	0.05
369	0.37
370	0.55
371	0.31
372	0.21
373	0.14
374	0.33
375	0.87
376	0.69
377	0.12
378	0.19
379	0.39
380	0.22
381	0.3
382	0.8
383	0.26
384	0.06
385	0.56
386	0.29
387	0.11
388	0.59
389	0.45
390	0.75
391	0.44
392	0.4
393	0.56
394	0.36
395	0.53
396	0.48
397	0.45
398	0
399	0.33
400	0.74
401	0.41
402	0.08
403	0.09
404	0.43
405	0.05
406	0.14
407	0
408	0.2
409	0.2
410	0.79
411	0.47
412	0.41
413	0.27
414	0.33
415	0.44
416	0.82
417	0.41
418	0.08
419	0.26
420	0
421	0.47
422	0.66
423	0.04
424	0.19
425	0.37
426	0.2
427	0.9
428	0.17
429	0.3
430	0.15
431	0.38
432	0.25
433	0.68
434	0
435	0.23
436	0.28
437	0.84
438	0.38
439	0.14
440	0.4
441	0.72
442	0.01
443	0.04
444	0.08
445	0.35
446	0.47
447	0.57
448	0.17
449	0.04
450	0.85
451	0.29
452	0.94
453	0.43
454	0.72
455	0.53
456	0.33
457	0.65
458	0.29
459	0.1
460	0.51
461	0.07
462	0.23
463	0
464	0.13
465	0.01
466	0.4
467	0.08
468	0.03
469	0.6
470	0.49
471	0.23
472	0.84
473	0.43
474	0.67
475	0.89
476	0.44
477	0.84
478	0.01
479	0.49
480	0.07
481	0.14
482	0.08
483	0.09
484	0.46
485	0.03
486	0.01
487	0.16
488	0.01
489	0.54
490	0.8
491	0.73
492	0.17
493	0.38
494	0.69
495	0.03
496	0.39
497	0.67
498	0.02
499	0.62
500	0.32
501	0.07
502	0.01
503	0.19
504	0.15
505	0.15
506	0.48
507	0.35
508	0.34
509	0.03
510	0.79
511	0.54
512	0.5
513	0.68
514	0.25
515	0.62
516	0.96
517	0.64
518	0.1
519	0.2
520	0.1
521	0.28
522	0.2
523	0.3
524	0.14
525	0.09
526	0.19
527	0.01
528	0.43
529	0.83
530	0.39
531	0.02
532	0.04
533	0.86
534	0.06
535	0.41
536	0.01
537	0.9
538	0.2
539	0.13
540	0.22
541	0.48
542	0.21
543	0.67
544	0.04
545	0.21
546	0.22
547	0.19
548	0.69
549	0.83
550	0.6
551	0.4
552	0.47
553	0.71
554	0.03
555	0.01
556	0.07
557	0.19
558	0.43
559	0.04
560	0.4
561	0.07
562	0.4
563	0.1
564	0.04
565	0.32
566	0.07
567	0.22
568	0.23
569	0.31
570	0.5
571	0.62
572	0.71
573	0.14
574	0.47
575	0.68
576	0.94
577	0.88
578	0.86
579	0.99
580	0.67
581	0.62
582	0.05
583	0.33
584	0.5
585	0.9
586	0.79
587	0.42
588	0.5
589	0.35
590	0.31
591	0.65
592	0.46
593	0.55
594	0.12
595	0.22
596	0.24
597	0.38
598	0.29
599	0.55
600	0.52
601	0.67
602	0.34
603	0.05
604	0.06
605	0.32
606	0.06
607	0.37
608	0.14
609	0.39
610	0.36
611	0.12
612	0.69
613	0.45
614	0.36
615	0.15
616	0.84
617	0.62
618	0.43
619	0.17
620	0.13
621	0.06
622	0.89
623	0.14
624	0.46
625	0.33
626	0.11
627	0.11
628	0.94
629	0.77
630	0.47
631	0.54
632	0.14
633	0.07
634	0.23
635	0.07
636	0.14
637	0.61
638	0.34
639	0.22
640	0.42
641	0.55
642	0.48
643	0.17
644	0.73
645	0.39
646	0.79
647	0.18
648	0.04
649	0.19
650	0.51
651	0.52
652	0.27
653	0.5
654	0.44
655	0.79
656	0.39
657	0.08
658	0.53
659	0.91
660	0.66
661	0.7
662	0.15
663	0.06
664	0.25
665	0.18
666	0.52
667	0.34
668	0.13
669	0.79
670	0.45
671	0.8
672	0.78
673	0.98
674	0.82
675	0.37
676	0.9
677	0.92
678	0.02
679	0.38
680	0.56
681	0.31
682	0.25
683	0.13
684	0.22
685	0.17
686	0.41
687	0.57
688	0.8
689	0.88
690	0.65
691	0.62
692	0.1
693	0.14
694	0.38
695	0.46
696	0
697	0.33
698	0.38
699	0.12
700	0.1
701	0.12
702	0.47
703	0.76
704	0.24
705	0.73
706	0.65
707	0.53
708	0.85
709	0.3
710	0.06
711	0.34
712	0.37
713	0
714	0.98
715	0.16
716	0.28
717	0.21
718	0.17
719	0.95
720	0.23
721	0.11
722	0.27
723	0.59
724	0.83
725	0.31
726	0.3
727	0.35
728	0.11
729	0.56
730	0.29
731	0.61
732	0.93
733	0.22
734	0.58
735	0.24
736	0.06
737	0.41
738	0.6
739	0.46
740	0.47
741	0.95
742	0.51
743	0.42
744	0.9
745	0.06
746	0.11
747	0.4
748	0.49
749	0.04
750	0.35
751	0.19
752	0.33
753	0.76
754	0.18
755	0.26
756	0.7
757	0.42
758	0.87
759	0.55
760	0.2
761	0.07
762	0.91
763	0.25
764	0.8
765	0.14
766	0.21
767	0.62
768	0.23
769	0.28
770	0.4
771	0.36
772	0.4
773	0.4
774	0.02
775	0.14
776	0.06
777	0
778	0.01
779	0.34
780	0.58
781	0.69
782	0.92
783	0.51
784	0
785	0.28
786	0.38
787	0.28
788	0.23
789	0.97
790	0.3
791	0.2
792	0.44
793	0.17
794	0.97
795	0.14
796	0.05
797	0.23
798	0.36
799	0.32
800	0.88
801	0.58
802	0.28
803	0.2
804	0.68
805	0.14
806	0.19
807	0.46
808	0.1
809	0.01
810	0.14
811	0.7
812	0.45
813	0.09
814	0.63
815	0.99
816	0.4
817	0.63
818	0.16
819	0.11
820	0.03
821	0.75
822	0.53
823	0.44
824	0.57
825	0.03
826	0.88
827	0.26
828	0.69
829	0.47
830	0.07
831	0
832	0.27
833	0.17
834	0.08
835	0.09
836	0.66
837	0.3
838	0
839	0.19
840	0.47
841	0.01
842	1
843	0.83
844	0.71
845	0
846	0.42
847	0.36
848	0.08
849	0.5
850	0.38
851	0.14
852	0.48
853	0.04
854	0.4
855	0.82
856	0.71
857	0.1
858	0.92
859	0.42
860	0.52
861	0.6
862	0.8
863	0.96
864	0.41
865	0.42
866	0.09
867	0.64
868	0.82
869	0.13
870	0.54
871	0.24
872	0.4
873	0.28
874	0.19
875	0.56
876	0.01
877	0.71
878	0.59
879	0.01
880	0.48
881	0.92
882	0.01
883	0.81
884	0.42
885	0.23
886	0.75
887	0.08
888	0.05
889	0.28
890	0.24
891	0.28
892	0.03
893	0.09
894	0.46
895	0.04
896	0.27
897	0.72
898	0.43
899	0.15
900	0.65
901	0.46
902	0.47
903	0.04
904	0.55
905	0.73
906	0
907	0.47
908	0.17
909	0.92
910	0.77
911	0.13
912	0.39
913	0.55
914	0.85
915	0.81
916	0.62
917	0.44
918	0.35
919	0.78
920	0.07
921	0.17
922	0.92
923	0.1
924	0.49
925	0.53
926	0.9
927	0.96
928	0.04
929	0.21
930	0.45
931	0.15
932	0.37
933	0.77
934	0.24
935	0.02
936	0.36
937	0.5
938	0.32
939	0.05
940	0.05
941	0.34
942	0.02
943	0.32
944	0.59
945	0.06
946	0.46
947	0.35
948	0.7
949	0.94
950	0.2
951	0.47
952	0.02
953	0.42
954	0.43
955	0.35
956	0.4
957	0.33
958	0.6
959	0.03
960	0.05
961	0.2
962	0.49
963	0.17
964	0.21
965	0.18
966	0.79
967	0.95
968	0.46
969	0.66
970	0.18
971	0.43
972	0.2
973	0
974	0.56
975	0.63
976	0.65
977	0.65
978	0.74
979	0.76
980	0.21
981	0.74
982	0.76
983	0.23
984	0.47
985	0.09
986	0.3
987	0.23
988	0.51
989	0.86
990	0.33
991	0.19
992	0.48
993	0.81
994	0.16
995	0.2
996	0.39
997	0.29
998	0.39
999	0.62
1000	0.04
