# Supplementary material for: A Regularized MANOVA Test for Semicontinuous High‐Dimensional Data
Source: Biom J. 2025 Apr 29;67(3):e70054. doi: 10.1002/bimj.70054 (PMC12041841; doi:10.1002/bimj.70054)
Supplement: Supplementary file 1 — Supporting information [file BIMJ-67-e70054-s001.zip › Replicability/Results_CHEN/K2/H1_2-0.15/CHEN-H1_2-0.15-10-150-0.2-0.txt]

1	0.3
2	0.09
3	0.01
4	0.49
5	0.03
6	0.07
7	0.45
8	0.73
9	0.2
10	0.78
11	0.15
12	0
13	0.82
14	0.4
15	0.23
16	0.37
17	0.16
18	0.13
19	0.48
20	0.03
21	0.83
22	0.09
23	0.93
24	0.15
25	0.06
26	0.01
27	0.46
28	0.77
29	0.01
30	0.64
31	0.5
32	0.78
33	0.03
34	0.69
35	0.21
36	0.14
37	0.46
38	0.45
39	0.58
40	0.86
41	0.6
42	0.15
43	0.39
44	0.63
45	0.1
46	0.13
47	0.5
48	0.07
49	0.68
50	0.95
51	0.96
52	0
53	0.02
54	0.04
55	0.18
56	0.25
57	0.05
58	0.07
59	0.14
60	0.64
61	0.34
62	0.01
63	0.64
64	0.04
65	0.34
66	0.26
67	0.43
68	0.85
69	0
70	0.14
71	0
72	0.39
73	0.4
74	0.02
75	0.09
76	0
77	0.09
78	0.22
79	0.1
80	0.04
81	0.55
82	0.52
83	0.02
84	0.5
85	0.5
86	0.32
87	0.05
88	0.03
89	0.39
90	0.24
91	0.36
92	0.02
93	0.95
94	0.58
95	0.32
96	0.8
97	0.6
98	0.15
99	0.12
100	0.3
101	0.32
102	0.03
103	0.1
104	0.31
105	0.47
106	0.03
107	0.79
108	0.12
109	0.33
110	0.12
111	0.13
112	0.77
113	0.53
114	0.44
115	0.15
116	0.07
117	0.47
118	0.25
119	0.56
120	0.85
121	0.14
122	0.09
123	0.33
124	0.09
125	0.9
126	0.18
127	0.06
128	0.42
129	0.02
130	0.42
131	0.44
132	0.15
133	0.09
134	0
135	0.53
136	0.17
137	0.66
138	0.09
139	0.74
140	0.52
141	0.8
142	0.51
143	0.8
144	0.63
145	0.29
146	0.08
147	0.7
148	0.52
149	0.13
150	0.27
151	0.47
152	0.05
153	0.09
154	0.15
155	0.45
156	0.51
157	0.03
158	0.49
159	0.15
160	0.72
161	0.14
162	0.61
163	0.32
164	0.9
165	0.79
166	0.42
167	0.47
168	0.09
169	0.53
170	0.38
171	0.16
172	0.91
173	0.01
174	0.37
175	0.63
176	0.94
177	0.21
178	0.06
179	0.51
180	0.01
181	0.2
182	0.12
183	0.57
184	0.37
185	0.51
186	0.5
187	0.79
188	0.71
189	0.47
190	0.41
191	0
192	0.08
193	0.03
194	0.04
195	0.96
196	0.82
197	0.13
198	0.03
199	0.13
200	0.44
201	0.21
202	0.2
203	0.27
204	0.2
205	0.06
206	0
207	0.02
208	0.24
209	0.08
210	0.22
211	0.23
212	0.32
213	0.72
214	0.06
215	0.44
216	0.61
217	0.08
218	0.48
219	0.44
220	0.12
221	0.31
222	0.28
223	0.94
224	0.16
225	0.07
226	0.45
227	0.12
228	0.32
229	0.83
230	0.36
231	0.05
232	0.05
233	0.75
234	0.84
235	0.14
236	0.75
237	0.03
238	0.96
239	0.34
240	0.25
241	0.07
242	0.01
243	0.01
244	0.04
245	0.35
246	0.75
247	0
248	0.58
249	0.01
250	0.34
251	0.04
252	0.2
253	0.43
254	0.27
255	0.8
256	0.49
257	0.09
258	0.18
259	0.62
260	0
261	0.63
262	0.64
263	0.97
264	0.19
265	0.67
266	0.08
267	0.51
268	0.04
269	0.03
270	0.17
271	0.83
272	0.27
273	0.2
274	0.03
275	0.04
276	0.03
277	0.27
278	0.03
279	0.05
280	0.21
281	0.03
282	0.44
283	0.13
284	0.03
285	0.02
286	0.2
287	0.02
288	0.59
289	0.04
290	0
291	0.18
292	0.25
293	0.69
294	0.12
295	0.99
296	0.08
297	0.19
298	0
299	0.24
300	0.2
301	0.16
302	0.87
303	0.28
304	0.86
305	0.92
306	0.3
307	0.91
308	0.08
309	0.25
310	0.83
311	0.8
312	0.59
313	0.83
314	0.08
315	0.58
316	0
317	0.66
318	0.16
319	0.02
320	0.16
321	0.78
322	0.92
323	0.02
324	0.01
325	0.05
326	0.93
327	0.73
328	0.52
329	0.56
330	0.41
331	0.72
332	0.21
333	0.15
334	0.31
335	0.74
336	0.21
337	0.49
338	0.19
339	0.44
340	0.1
341	0.01
342	0.16
343	0.21
344	0.5
345	0.05
346	0.07
347	0.13
348	0.92
349	0.11
350	0.14
351	0.45
352	0.6
353	0.1
354	0.67
355	0.04
356	0.69
357	0.14
358	0.25
359	0.21
360	0.03
361	0.73
362	0.42
363	0.04
364	0.74
365	0.06
366	0.72
367	0.03
368	0.05
369	0.33
370	0.3
371	0.04
372	0.18
373	0.16
374	0.21
375	0.82
376	0.48
377	0.69
378	0.06
379	0.28
380	0.15
381	0.33
382	0.57
383	0.47
384	0.02
385	0.2
386	0.01
387	0.99
388	0.15
389	0.12
390	0.86
391	0.29
392	0.2
393	0.18
394	0.25
395	0.23
396	0.28
397	0.54
398	0.28
399	0.24
400	0.76
401	0.2
402	0.16
403	0.01
404	0.19
405	0.47
406	0.1
407	0.1
408	0.18
409	0.45
410	0.44
411	0.55
412	0.22
413	0.44
414	0.59
415	0.12
416	0.65
417	0.09
418	0.08
419	0.04
420	0.42
421	0.74
422	0.48
423	0.01
424	0.61
425	0.25
426	0.31
427	0.57
428	0.01
429	0.1
430	0.05
431	0.1
432	0.24
433	0.54
434	0.03
435	0.05
436	0.02
437	0.5
438	0.23
439	0.1
440	0.01
441	0.45
442	0
443	0.04
444	0.23
445	0.06
446	0.44
447	0.66
448	0.05
449	0.14
450	0.57
451	0.55
452	0.9
453	0.2
454	0.48
455	0.15
456	0.27
457	0.35
458	0.27
459	0.41
460	0.33
461	0
462	0.09
463	0.09
464	0
465	0
466	0.37
467	0.26
468	0.06
469	0.37
470	0.25
471	0.12
472	0.95
473	0.19
474	0.43
475	0.88
476	0.59
477	0.44
478	0.16
479	0.71
480	0.02
481	0
482	0.16
483	0.15
484	0.73
485	0.02
486	0.14
487	0.09
488	0.39
489	0.42
490	0.59
491	0.37
492	0.37
493	0.19
494	0.78
495	0.01
496	0.26
497	0.28
498	0.18
499	0.24
500	0.81
501	0.09
502	0
503	0.05
504	0.01
505	0.05
506	0.39
507	0.13
508	0.13
509	0
510	0.75
511	0.4
512	0.3
513	0.45
514	0.06
515	0.03
516	0.99
517	0.98
518	0.12
519	0.04
520	0.08
521	0.15
522	0.56
523	0.23
524	0.03
525	0.48
526	0.69
527	0.9
528	0.59
529	0.56
530	0.42
531	0.04
532	0.4
533	0.59
534	0.56
535	0.08
536	0.04
537	0.65
538	0.2
539	0.06
540	0.77
541	0.2
542	0.22
543	0.63
544	0.68
545	0.18
546	0.35
547	0.02
548	0.33
549	0.67
550	0.2
551	0.04
552	0.45
553	0.34
554	0.2
555	0.03
556	0.41
557	0.04
558	0.14
559	0.11
560	0.39
561	0.92
562	0.4
563	0.07
564	0.27
565	0.15
566	0.88
567	0.15
568	0.05
569	0
570	0.12
571	0.57
572	0.49
573	0.13
574	0.4
575	0.77
576	0.8
577	0.86
578	0.66
579	0.98
580	0.28
581	0.48
582	0.02
583	0.31
584	0.06
585	0.98
586	0.59
587	0.02
588	0.31
589	0.14
590	0.68
591	0.37
592	0.13
593	0.11
594	0.07
595	0.58
596	0.19
597	0.33
598	0.19
599	0.56
600	0.59
601	0.38
602	0.09
603	0.14
604	0
605	0.47
606	0
607	0.49
608	0.19
609	0.6
610	0.4
611	0.34
612	0.42
613	0.21
614	0.58
615	0.11
616	0.81
617	0.23
618	0.11
619	0.11
620	0.15
621	0.11
622	0.5
623	0.71
624	0.29
625	0.16
626	0.11
627	0.09
628	0.92
629	0.72
630	0.79
631	0.21
632	0.61
633	0.13
634	0.09
635	0.02
636	0.02
637	0.29
638	0.05
639	0.24
640	0.33
641	0.25
642	0.31
643	0.54
644	0.58
645	0.15
646	0.71
647	0.16
648	0.11
649	0.1
650	0.85
651	0.15
652	0.87
653	0.49
654	0.8
655	0.67
656	0.14
657	0
658	0.21
659	0.76
660	0.4
661	0.48
662	0.06
663	0.04
664	0.5
665	0.19
666	0.5
667	0.09
668	0.34
669	0.6
670	0.12
671	0.47
672	0.57
673	0.92
674	0.82
675	0.6
676	0.45
677	0.77
678	0.04
679	0.35
680	0.62
681	0.27
682	0.96
683	0.22
684	0.06
685	0.03
686	0.28
687	0.34
688	0.68
689	0.85
690	0.3
691	0.56
692	0.01
693	0.17
694	0.57
695	0.06
696	0.26
697	0.2
698	0.23
699	0.01
700	0.22
701	0.03
702	0.32
703	0.36
704	0.36
705	0.67
706	0.81
707	0.22
708	0.9
709	0.06
710	0.24
711	0.13
712	0.39
713	0.02
714	0.85
715	0.54
716	0.41
717	0.17
718	0.45
719	0.88
720	0.27
721	0.09
722	0.16
723	0.59
724	0.72
725	0.7
726	0.07
727	0.22
728	0.71
729	0.4
730	0.36
731	0.19
732	0.84
733	0.51
734	0.24
735	0.12
736	0.67
737	0.22
738	0.22
739	0.12
740	0.46
741	0.81
742	0.32
743	0.45
744	0.94
745	0.01
746	0
747	0.07
748	0.24
749	0.36
750	0.37
751	0.83
752	0.13
753	0.45
754	0.83
755	0.03
756	0.05
757	0.25
758	0.57
759	0.31
760	0.17
761	0.05
762	0.79
763	0.06
764	0.36
765	0.22
766	0
767	0.41
768	0.13
769	0.41
770	0.07
771	0.15
772	0.22
773	0.13
774	0.03
775	0.22
776	0
777	0
778	0.73
779	0.15
780	0.35
781	0.16
782	0.87
783	0.54
784	0.03
785	0.32
786	0.07
787	0.57
788	0.06
789	0.69
790	0.16
791	0.02
792	0.66
793	0.02
794	0.81
795	0
796	0
797	0.07
798	0.1
799	0.11
800	0.89
801	0.43
802	0.6
803	0.17
804	0.45
805	0.41
806	0.05
807	0.54
808	0.02
809	0.09
810	0
811	0.77
812	0
813	0.14
814	0.76
815	0.96
816	0.13
817	0.54
818	0.09
819	0.55
820	0.37
821	0.61
822	0.54
823	0.28
824	0.26
825	0.1
826	0.73
827	0
828	0.41
829	0.37
830	0.54
831	0.19
832	0.08
833	0.07
834	0.09
835	0.01
836	0.57
837	0.09
838	0.22
839	0.11
840	0.24
841	0.06
842	0.87
843	0.9
844	0.68
845	0
846	0.24
847	0.31
848	0.81
849	0.74
850	0.23
851	0.07
852	0.38
853	0
854	0.23
855	0.66
856	0.48
857	0.51
858	0.61
859	0.2
860	0.2
861	0.24
862	0.41
863	0.96
864	0.2
865	0.4
866	0.28
867	0.33
868	0.76
869	0.07
870	0.92
871	0.32
872	0.09
873	0.01
874	0.13
875	0.42
876	0.13
877	0.61
878	0.75
879	0.08
880	0.11
881	0.7
882	0
883	0.42
884	0.5
885	0.02
886	0.77
887	0
888	0
889	0.18
890	0.04
891	0.27
892	0.09
893	0.02
894	0.44
895	0.09
896	0.12
897	0.71
898	0.26
899	0.16
900	0.49
901	0.06
902	0.8
903	0.02
904	0.12
905	0.02
906	0.49
907	0.13
908	0.08
909	0.02
910	0.57
911	0.46
912	0.73
913	0.18
914	0.92
915	0.89
916	0.14
917	0.09
918	0.06
919	0.46
920	0.23
921	0.33
922	0.8
923	0.35
924	0.4
925	0.33
926	0.38
927	0.48
928	0.03
929	0.22
930	0.23
931	0.97
932	0.16
933	0.56
934	0.11
935	0
936	0.02
937	0.34
938	0.55
939	0.18
940	0.46
941	0.42
942	0.01
943	0.33
944	0.06
945	0.26
946	0.2
947	0.11
948	0.35
949	0.76
950	0.74
951	0.04
952	0.02
953	0.15
954	0.42
955	0.27
956	0.25
957	0.15
958	0.24
959	0.3
960	0.48
961	0.59
962	0.3
963	0.03
964	0.04
965	0.02
966	0.5
967	0.94
968	0.39
969	0.12
970	0.01
971	0.33
972	0.18
973	0.7
974	0.58
975	0.59
976	0.27
977	0.98
978	0.65
979	0.58
980	0.27
981	0.72
982	0.5
983	0.61
984	0.29
985	0.21
986	0.16
987	0.93
988	0.55
989	0.46
990	0.3
991	0.58
992	0.27
993	0.5
994	0.28
995	0.04
996	0.48
997	0.95
998	0.21
999	0.6
1000	0.05
