# Supplementary material for: A Regularized MANOVA Test for Semicontinuous High‐Dimensional Data
Source: Biom J. 2025 Apr 29;67(3):e70054. doi: 10.1002/bimj.70054 (PMC12041841; doi:10.1002/bimj.70054)
Supplement: Supplementary file 1 — Supporting information [file BIMJ-67-e70054-s001.zip › Replicability/Results_CHEN/K2/H1_2-0.15/CHEN-H1_2-0.15-10-150-0.5-0.4.txt]

1	0.69
2	0.41
3	0.29
4	0.1
5	0.69
6	0
7	0.11
8	0.31
9	0.19
10	0.53
11	0.08
12	0.45
13	0.6
14	0.49
15	0.76
16	0.44
17	0.03
18	0.1
19	0.11
20	0.57
21	0.66
22	0.01
23	0.32
24	0.17
25	0.77
26	0.11
27	0.52
28	0.07
29	0.14
30	0.53
31	0.14
32	0.28
33	0.68
34	0.49
35	0.8
36	0.16
37	0.1
38	0.33
39	0.27
40	0.25
41	0.98
42	0.06
43	0.59
44	0.37
45	0.24
46	0.04
47	0.23
48	0.08
49	0.38
50	0.46
51	0.39
52	0.14
53	0.13
54	0.02
55	0.35
56	0.42
57	0.63
58	0.27
59	0.26
60	0.07
61	0.02
62	0.14
63	0.91
64	0.7
65	0.9
66	0.31
67	0.84
68	0.24
69	0.45
70	0.18
71	0.19
72	0.19
73	0.08
74	0.02
75	0.5
76	0.9
77	0.32
78	0.02
79	0.47
80	0.81
81	0.24
82	0.52
83	0.04
84	0.23
85	0.95
86	0.17
87	0.3
88	0.52
89	0.67
90	0.58
91	0.62
92	0.88
93	0.13
94	0.13
95	0.29
96	0.76
97	0.02
98	0.06
99	0.05
100	0
101	0.61
102	0.36
103	0.26
104	0.64
105	0.76
106	0.68
107	0.09
108	0
109	0.67
110	0.69
111	0.83
112	0.43
113	0.65
114	0
115	0.74
116	0.25
117	0.81
118	0.07
119	0.97
120	0.24
121	0.14
122	0.2
123	0.73
124	0.9
125	0.92
126	0.08
127	0.39
128	0.31
129	0.6
130	0.95
131	0.2
132	0.34
133	0.01
134	0.02
135	0.14
136	0.84
137	0.3
138	0.35
139	0.06
140	0.39
141	0.01
142	0.73
143	0.35
144	0.06
145	0.77
146	0.09
147	0.24
148	0.38
149	0.84
150	0.66
151	0.64
152	0.13
153	0.92
154	0.37
155	0.01
156	0.24
157	0.02
158	0.25
159	0.07
160	0.21
161	0.04
162	0.31
163	0
164	0.59
165	0.48
166	0.03
167	0.5
168	0.47
169	0.35
170	0.09
171	0.06
172	0.21
173	0.06
174	0.79
175	0.4
176	0.28
177	0.13
178	0.08
179	0.39
180	0.21
181	0.54
182	0.32
183	0.72
184	0.05
185	0.07
186	0.72
187	0.08
188	0.8
189	0.29
190	0.78
191	0.77
192	0.75
193	0.33
194	0.9
195	0.05
196	0.86
197	0.96
198	0.06
199	0.57
200	0.89
201	0.04
202	0.1
203	0.02
204	0.06
205	0.78
206	0.07
207	0.09
208	0.31
209	0.17
210	0.08
211	0.22
212	0.22
213	0.42
214	0.64
215	0.03
216	0.53
217	0.8
218	0.7
219	0.19
220	0
221	0.78
222	0.8
223	0.35
224	0.85
225	0.64
226	0.61
227	0.15
228	0.55
229	0.04
230	0.42
231	0.45
232	0.83
233	0.45
234	0.88
235	0.78
236	0.17
237	0.83
238	0
239	0.86
240	0.16
241	0.43
242	0.55
243	0.39
244	0.85
245	0.05
246	0.91
247	0.13
248	0.2
249	0.54
250	0.43
251	0.58
252	0.08
253	0.27
254	0.61
255	0
256	0.22
257	0.14
258	0.16
259	0.71
260	0.19
261	0.97
262	0.84
263	0.13
264	0.17
265	0.33
266	0.04
267	0
268	0.63
269	0.4
270	0.49
271	0.5
272	0.04
273	0.67
274	0.12
275	0.77
276	0.05
277	0.12
278	0.18
279	0.18
280	0.19
281	0.33
282	0.98
283	0.06
284	0.24
285	0.02
286	0.87
287	0.14
288	0.64
289	0.32
290	0.24
291	0.23
292	0.47
293	0.77
294	0.14
295	0.21
296	0.4
297	0
298	0.81
299	0.56
300	0.73
301	0.57
302	0.03
303	0.53
304	0.67
305	0.54
306	0.79
307	0.68
308	0.65
309	0.2
310	0.96
311	0.65
312	0.18
313	0.13
314	0.05
315	1
316	0.43
317	0.44
318	0.63
319	0.52
320	0.24
321	0.1
322	0.72
323	0.26
324	0.06
325	0.2
326	0.82
327	0.52
328	0.9
329	0.82
330	0.02
331	0.7
332	0.36
333	0.25
334	0.18
335	0.43
336	0.37
337	0.26
338	0
339	0.59
340	0.35
341	0.15
342	0.5
343	0.03
344	0.23
345	0.03
346	0.71
347	0.98
348	0.86
349	0.37
350	0.12
351	0.01
352	0.56
353	0.15
354	0.15
355	0.14
356	0.18
357	0.03
358	0.14
359	0.15
360	0.07
361	0.51
362	0.36
363	0.5
364	0.31
365	0.75
366	0.25
367	0.06
368	0.56
369	0.1
370	0.51
371	0.53
372	0.13
373	0.35
374	0
375	0.04
376	0.62
377	0.18
378	0.36
379	0.16
380	0.52
381	0.48
382	0.48
383	0.04
384	0.27
385	0.24
386	0.32
387	0.05
388	0.04
389	0.66
390	0.15
391	0.31
392	0.09
393	0.9
394	0.16
395	0.92
396	0.48
397	0.07
398	0.1
399	0.27
400	0.44
401	0.86
402	0.47
403	0.69
404	0.82
405	0.17
406	0.54
407	0.2
408	0.02
409	0.84
410	0.83
411	0.26
412	0.33
413	0.18
414	0.05
415	0.4
416	0.99
417	0.17
418	0.38
419	0.62
420	0.09
421	0.24
422	0.9
423	0.73
424	0.66
425	0.64
426	0.2
427	0.64
428	0.56
429	0.1
430	0.36
431	0.56
432	0.45
433	0.79
434	0.24
435	0.11
436	0.57
437	0.21
438	0.41
439	0.27
440	0.16
441	0.37
442	0.76
443	0.77
444	0.06
445	0.45
446	0.55
447	0.79
448	0.43
449	0.02
450	0.92
451	0
452	0.29
453	0.37
454	0.77
455	0.83
456	0.47
457	0.08
458	0.13
459	0.1
460	0.13
461	0.3
462	0.44
463	0.03
464	0.55
465	0.01
466	0.05
467	0
468	0.39
469	0.62
470	0.24
471	0.82
472	0.13
473	0.67
474	0.92
475	0.3
476	0.28
477	0.9
478	0.01
479	0.84
480	0.54
481	0.2
482	0.11
483	0.42
484	0.09
485	0.35
486	0.08
487	0.17
488	0.53
489	0.84
490	0.2
491	0.37
492	0.02
493	0.33
494	0.03
495	0.13
496	0.01
497	0.6
498	0.87
499	0.29
500	0.09
501	0.57
502	0.4
503	0.44
504	0.25
505	0.07
506	0.15
507	0.42
508	0.89
509	0.06
510	0.28
511	0.57
512	0
513	0.18
514	0.18
515	0.39
516	0.85
517	0.14
518	0.35
519	0.19
520	0.28
521	0.24
522	0.43
523	0.09
524	0.57
525	0.1
526	0.07
527	0.33
528	0.03
529	0.08
530	0.82
531	0.64
532	0.1
533	0.48
534	0.04
535	0.09
536	0.8
537	0.93
538	0.14
539	0.03
540	0.4
541	0.71
542	0.82
543	0.39
544	0.2
545	0.81
546	0.06
547	0.73
548	0.94
549	0.24
550	0.49
551	0.3
552	0.02
553	0.83
554	0.08
555	0.14
556	0.04
557	0.13
558	0.69
559	0.03
560	0.09
561	0.24
562	0.11
563	0.49
564	0.03
565	0.6
566	0.08
567	0.19
568	0.24
569	0.25
570	0.76
571	0.85
572	0.31
573	0.16
574	0.3
575	0.43
576	0.95
577	0.86
578	0.76
579	0.67
580	0.19
581	0.24
582	0.01
583	1
584	0.46
585	0.52
586	0.63
587	0.15
588	0.33
589	0.67
590	0.49
591	0.53
592	0.34
593	0.54
594	0.71
595	0.87
596	0.35
597	0.85
598	0.08
599	0.61
600	0.22
601	0.03
602	0.16
603	0.31
604	0
605	0.64
606	0.38
607	0.07
608	0.35
609	0.76
610	0
611	0.44
612	0.11
613	0.91
614	0.45
615	0.16
616	0.43
617	0.24
618	0.55
619	0.27
620	0.09
621	0.64
622	0.32
623	0.14
624	0.24
625	0.33
626	0.47
627	0.04
628	0.21
629	0.5
630	0.44
631	0.25
632	0.07
633	0.23
634	0.73
635	0.75
636	0.77
637	0.07
638	0.47
639	0.27
640	0.2
641	0.41
642	0.03
643	0.74
644	0.28
645	0.53
646	0.29
647	0.91
648	0.09
649	0.25
650	0.59
651	0.35
652	0.45
653	0.08
654	0.23
655	0.37
656	0.59
657	0.58
658	0.37
659	0.2
660	0.86
661	0.64
662	0.19
663	0.21
664	0.77
665	0.84
666	0.26
667	0.08
668	0.32
669	0.73
670	0.08
671	0
672	0.53
673	0.19
674	0.51
675	0.02
676	0.84
677	0.18
678	0.38
679	0.61
680	0.6
681	0.18
682	0.45
683	0.53
684	0.72
685	1
686	0.72
687	0.21
688	0.42
689	0.32
690	0.22
691	0.64
692	0.42
693	0.58
694	0.41
695	0.8
696	0.11
697	0.62
698	0.78
699	0.41
700	0.34
701	0.29
702	0.77
703	0.24
704	0.32
705	0.83
706	0.23
707	0.58
708	0.81
709	0.7
710	0.52
711	0.34
712	0.76
713	0.02
714	0.51
715	0.87
716	0.2
717	0.14
718	0.5
719	0.15
720	0.83
721	0
722	0.33
723	0.2
724	0.85
725	0.12
726	0.98
727	0.13
728	0.07
729	0.23
730	0.62
731	0.94
732	0.84
733	0.05
734	0.46
735	0.94
736	0.04
737	0.51
738	0.48
739	0.11
740	0.33
741	0.13
742	0.33
743	0.22
744	0.64
745	0
746	0.36
747	0.69
748	0.18
749	0.18
750	0.14
751	0.07
752	0.28
753	0.86
754	0.39
755	0.57
756	0.59
757	0.75
758	0.1
759	0.65
760	0.83
761	0.3
762	0.45
763	0.34
764	0.25
765	0.32
766	0.45
767	0.24
768	0.07
769	0.77
770	0.74
771	0.74
772	0.48
773	0.49
774	0.05
775	0.16
776	0.07
777	0.63
778	0.02
779	0.28
780	0
781	0.98
782	0.58
783	0.64
784	0.03
785	0.11
786	0.46
787	0.09
788	0.2
789	0.57
790	0.32
791	0.04
792	0.07
793	0.59
794	0.9
795	0.21
796	0.01
797	0.76
798	0.19
799	0.52
800	0.07
801	0.23
802	0.56
803	0.11
804	0.46
805	0.4
806	0.5
807	0.56
808	0.17
809	0.47
810	0.38
811	0.27
812	0.89
813	0.11
814	0.21
815	0.72
816	0.05
817	0.81
818	0.2
819	0.52
820	0.09
821	0.3
822	0.33
823	0.22
824	0.78
825	0.41
826	1
827	0.07
828	0.92
829	0.01
830	0.37
831	0.24
832	0.46
833	0.45
834	0.62
835	0.17
836	0.58
837	0.41
838	0.2
839	0.42
840	0.47
841	0.08
842	0.28
843	0.59
844	0.45
845	0
846	0.02
847	0.56
848	0.63
849	0.15
850	0.19
851	0.27
852	0.15
853	0.24
854	0.39
855	0.44
856	0.73
857	0.05
858	0.47
859	0.97
860	0.71
861	0.89
862	0.11
863	0.67
864	0.73
865	0.61
866	0.71
867	0.38
868	0.22
869	0.49
870	0
871	0.24
872	0.22
873	0.33
874	0.05
875	0.4
876	0.01
877	0.22
878	0.63
879	0.05
880	0.01
881	0.34
882	0.22
883	0.34
884	0.11
885	0.59
886	0.22
887	0.08
888	0.24
889	0.08
890	0.13
891	0.55
892	0.14
893	0.97
894	0.79
895	0.04
896	0.09
897	0.74
898	0.24
899	0.4
900	0.18
901	0.84
902	0.67
903	0.39
904	0.31
905	0.59
906	0
907	0.55
908	0.56
909	0.13
910	0.71
911	0.36
912	0.34
913	0.2
914	0.02
915	0
916	0.35
917	0.32
918	0.07
919	0.7
920	0.04
921	0.3
922	0.08
923	0.11
924	0.4
925	0.9
926	0.39
927	0.14
928	0.88
929	0.22
930	0.38
931	0.13
932	0.02
933	0.49
934	0.66
935	0.3
936	0.04
937	0.41
938	0.31
939	0.02
940	0.22
941	0.16
942	0.01
943	0.41
944	0.82
945	0.5
946	0.21
947	0.38
948	0.31
949	0.65
950	0.01
951	0.16
952	0.2
953	0.35
954	0.69
955	0.5
956	0.11
957	0.61
958	0.8
959	0.21
960	0.21
961	0.14
962	0.63
963	0.84
964	0.14
965	0.09
966	0.74
967	0.46
968	0.46
969	0.92
970	0
971	0.2
972	0.12
973	0
974	0.44
975	0.03
976	0.37
977	0.19
978	0.68
979	0.98
980	0.19
981	0.16
982	0.5
983	0.32
984	0.51
985	0.02
986	0.38
987	0.15
988	0.03
989	0.98
990	0.51
991	0.29
992	0.44
993	0.09
994	0.02
995	0.15
996	0.04
997	0.53
998	0.36
999	0.23
1000	0.17
