# Supplementary material for: A Regularized MANOVA Test for Semicontinuous High‐Dimensional Data
Source: Biom J. 2025 Apr 29;67(3):e70054. doi: 10.1002/bimj.70054 (PMC12041841; doi:10.1002/bimj.70054)
Supplement: Supplementary file 1 — Supporting information [file BIMJ-67-e70054-s001.zip › Replicability/Results_CHEN/K2/H1_2-0.15/CHEN-H1_2-0.15-10-150-0.5-0.txt]

1	0.34
2	0.2
3	0.19
4	0.12
5	0.63
6	0.05
7	0.38
8	0.16
9	0.17
10	0.62
11	0.04
12	0.83
13	0.2
14	0.15
15	0.48
16	0.36
17	0.02
18	0.08
19	0.03
20	0.33
21	0.78
22	0.02
23	0.44
24	0.17
25	0.4
26	0.13
27	0.56
28	0.38
29	0.34
30	0.85
31	0.14
32	0.11
33	0.51
34	0.63
35	0.56
36	0.35
37	0.13
38	0.35
39	0.25
40	0.06
41	0.87
42	0.06
43	0.63
44	0.67
45	0.15
46	0.03
47	0.16
48	0.02
49	0.14
50	0.22
51	0.26
52	0.09
53	0.06
54	0.03
55	0.58
56	0.26
57	0.96
58	0.19
59	0.19
60	0.02
61	0.01
62	0.45
63	0.76
64	0.6
65	0.63
66	0.14
67	0.84
68	0.31
69	0.44
70	0.23
71	0.02
72	0.17
73	0.05
74	0
75	0.25
76	0.57
77	0.33
78	0
79	0.47
80	0.77
81	0.12
82	0.52
83	0.35
84	0
85	0.85
86	0.05
87	0.22
88	0.52
89	0.38
90	0.42
91	0.7
92	0.75
93	0.38
94	0.07
95	0.05
96	0.59
97	0.06
98	0.17
99	0.01
100	0
101	0.58
102	0.33
103	0.1
104	0.59
105	0.61
106	0.49
107	0.03
108	0.03
109	0.74
110	0.39
111	0.33
112	0.08
113	0.29
114	0
115	0.62
116	0.09
117	0.84
118	0.18
119	0.79
120	0.07
121	0.11
122	0.39
123	0.47
124	0.81
125	0.78
126	0.05
127	0.74
128	0.52
129	0.37
130	0.84
131	0.19
132	0.2
133	0.35
134	0.08
135	0.33
136	0.86
137	0.29
138	0.47
139	0.02
140	0.35
141	0.04
142	0.52
143	0.37
144	0.01
145	0.69
146	0.16
147	0.09
148	0.45
149	0.56
150	0.39
151	0.43
152	0.23
153	0.83
154	0.47
155	0.02
156	0.18
157	0.25
158	0.62
159	0.08
160	0.19
161	0.14
162	0.08
163	0
164	0.76
165	0.54
166	0.21
167	0.26
168	0.47
169	0.67
170	0.05
171	0.09
172	0.2
173	0.01
174	0.74
175	0.36
176	0.36
177	0.15
178	0.29
179	0.39
180	0.58
181	0.52
182	0.4
183	0.4
184	0.16
185	0.23
186	0.43
187	0.04
188	0.75
189	0.5
190	0.58
191	0.74
192	0.63
193	0.23
194	0.77
195	0.13
196	0.52
197	0.9
198	0.05
199	0.48
200	0.89
201	0.02
202	0.23
203	0
204	0.15
205	0.97
206	0.27
207	0.05
208	0.26
209	0.02
210	0.28
211	0.44
212	0.4
213	0.23
214	0.69
215	0.01
216	0.91
217	0.38
218	0.49
219	0.02
220	0.04
221	0.4
222	0.66
223	0.17
224	0.19
225	0.37
226	0.01
227	0.46
228	0.63
229	0.02
230	0.58
231	0.12
232	0.94
233	0.16
234	0.95
235	0.75
236	0.14
237	0.77
238	0.02
239	0.9
240	0.17
241	0.31
242	0.21
243	0.25
244	0.67
245	0.1
246	0.96
247	0.37
248	0.1
249	0.49
250	0.49
251	0.55
252	0
253	0.38
254	0.77
255	0
256	0.13
257	0.38
258	0.12
259	0.82
260	0.56
261	0.63
262	0.73
263	0.04
264	0.65
265	0.29
266	0.43
267	0.04
268	0.23
269	0.39
270	0.73
271	0.65
272	0.03
273	0.79
274	0.11
275	0.47
276	0.16
277	0.1
278	0.07
279	0.05
280	0.25
281	0.44
282	0.5
283	0.15
284	0.5
285	0.29
286	0.62
287	0.21
288	0.31
289	0.15
290	0.08
291	0.71
292	0.33
293	0.62
294	0.15
295	0.13
296	0.4
297	0.06
298	0.94
299	0.34
300	0.95
301	0.34
302	0.07
303	0.61
304	0.84
305	0.31
306	0.17
307	0.84
308	0.45
309	0.17
310	0.96
311	0.59
312	0.16
313	0.48
314	0.12
315	0.99
316	0.69
317	0.43
318	0.54
319	0.44
320	0.29
321	0.34
322	0.68
323	0.05
324	0.03
325	0.13
326	0.74
327	0.38
328	0.72
329	0.72
330	0.06
331	0.54
332	0.62
333	0.15
334	0.27
335	0.48
336	0.48
337	0.36
338	0.07
339	0.44
340	0.24
341	0.2
342	0.42
343	0.04
344	0.13
345	0.13
346	0.83
347	0.98
348	0.75
349	0.47
350	0.07
351	0.16
352	0.42
353	0.7
354	0.08
355	0.01
356	0.55
357	0
358	0.05
359	0.29
360	0.14
361	0.32
362	0.28
363	0.49
364	0.06
365	0.77
366	0.08
367	0.18
368	0.58
369	0.03
370	0.44
371	0.43
372	0.54
373	0.74
374	0
375	0
376	0.46
377	0.78
378	0.44
379	0.27
380	0.46
381	0.59
382	0.45
383	0.18
384	0.22
385	0.1
386	0.12
387	0.3
388	0.07
389	0.08
390	0.07
391	0.25
392	0.14
393	0.78
394	0.04
395	0.37
396	0.27
397	0.28
398	0.75
399	0.51
400	0.27
401	0.37
402	0.77
403	0.43
404	0.4
405	0.9
406	0.33
407	0.36
408	0.01
409	0.93
410	0.73
411	0.4
412	0.37
413	0.28
414	0.05
415	0.45
416	0.99
417	0.27
418	0.38
419	0.49
420	0.33
421	0.55
422	0.91
423	0.6
424	0.68
425	0.69
426	0.18
427	0.49
428	0.61
429	0.01
430	0.03
431	0.62
432	0.54
433	0.75
434	0.86
435	0.12
436	0.42
437	0.21
438	0.33
439	0.28
440	0.05
441	0.37
442	0.07
443	0.34
444	0.14
445	0.25
446	0.16
447	0.76
448	0.12
449	0.68
450	0.7
451	0.1
452	0.23
453	0.24
454	0.61
455	0.6
456	0.83
457	0.07
458	0.26
459	0.08
460	0.12
461	0.2
462	0.07
463	0.51
464	0.69
465	0.04
466	0.18
467	0.01
468	0.47
469	0.24
470	0.21
471	0.92
472	0.13
473	0.61
474	0.89
475	0.33
476	0.48
477	0.77
478	0.34
479	0.81
480	0.75
481	0.28
482	0.25
483	0.64
484	0.23
485	0.98
486	0.11
487	0.26
488	0.82
489	0.85
490	0.22
491	0.3
492	0.04
493	0.38
494	0
495	0.37
496	0
497	0.66
498	0.3
499	0.15
500	0.29
501	0.79
502	0.39
503	0.84
504	0.09
505	0.03
506	0.26
507	0.45
508	0.78
509	0.36
510	0.34
511	0.34
512	0
513	0
514	0.09
515	0.12
516	0.82
517	0.59
518	0.5
519	0.53
520	0.49
521	0.34
522	0.17
523	0.05
524	0.09
525	0.22
526	0.26
527	0.8
528	0.02
529	0.04
530	0.9
531	0.78
532	0.4
533	0.72
534	0.24
535	0.05
536	0.8
537	0.86
538	0.31
539	0.02
540	0.46
541	0.71
542	0.79
543	0.27
544	0.07
545	0.75
546	0.32
547	0.8
548	0.58
549	0.4
550	0.58
551	0.09
552	0.02
553	0.78
554	0.5
555	0.15
556	0.37
557	0.09
558	0.62
559	0.48
560	0.07
561	0.37
562	0.11
563	0.5
564	0.14
565	0.39
566	0.28
567	0.63
568	0.09
569	0.18
570	0.78
571	0.81
572	0.2
573	0.25
574	0.2
575	0.64
576	0.94
577	0.78
578	0.19
579	0.49
580	0.07
581	0.1
582	0.02
583	0.99
584	0.43
585	0.42
586	0.51
587	0.07
588	0.4
589	0.94
590	0.85
591	0.51
592	0.32
593	0.69
594	0.71
595	0.86
596	0.17
597	0.91
598	0.06
599	0.65
600	0.11
601	0.02
602	0.2
603	0.86
604	0.05
605	0.82
606	0.78
607	0.06
608	0.06
609	0.94
610	0.14
611	0.68
612	0.02
613	0.81
614	0.36
615	0.16
616	0.5
617	0.33
618	0.23
619	0.33
620	0.06
621	0.61
622	0.26
623	0.25
624	0.17
625	0.3
626	0.89
627	0.16
628	0.14
629	0.56
630	0.13
631	0.18
632	0.63
633	0.39
634	0.32
635	0.8
636	0.56
637	0.09
638	0.55
639	0.25
640	0.21
641	0.32
642	0.02
643	0.49
644	0.24
645	0.46
646	0.14
647	0.83
648	0.09
649	0.16
650	0.62
651	0.06
652	0.44
653	0.05
654	0.93
655	0.18
656	0.76
657	0.36
658	0.29
659	0.13
660	0.67
661	0.56
662	0.17
663	0.16
664	0.89
665	0.85
666	0.36
667	0.06
668	0.47
669	0.34
670	0.02
671	0.02
672	0.47
673	0.07
674	0.49
675	0.08
676	0.78
677	0.17
678	0.27
679	0.71
680	0.65
681	0.07
682	0.73
683	0.33
684	0.79
685	1
686	0.74
687	0.29
688	0.47
689	0.26
690	0.13
691	0.56
692	0.14
693	0.42
694	0.34
695	0.86
696	0.14
697	0.52
698	0.84
699	0.31
700	0.94
701	0.47
702	0.89
703	0.33
704	0.34
705	0.42
706	0.49
707	0.37
708	0.77
709	0.47
710	0.54
711	0.14
712	0.07
713	0.01
714	0.65
715	0.77
716	0.22
717	0.02
718	0.52
719	0.01
720	0.86
721	0.02
722	0.37
723	0.12
724	0.86
725	0.19
726	0.7
727	0.12
728	0.22
729	0.08
730	0.9
731	0.86
732	0.85
733	0.04
734	0.36
735	0.96
736	0.13
737	0.54
738	0.37
739	0.25
740	0.27
741	0.24
742	0.15
743	0.44
744	0.67
745	0.11
746	0.35
747	0.49
748	0.02
749	0.72
750	0.14
751	0.02
752	0.38
753	0.76
754	0.49
755	0.46
756	0.4
757	0.61
758	0.04
759	0.65
760	0.56
761	0.35
762	0.23
763	0.08
764	0.01
765	0.28
766	0.23
767	0.17
768	0.07
769	0.93
770	0.65
771	0.61
772	0.47
773	0.37
774	0.07
775	0.41
776	0.08
777	0.72
778	0.46
779	0.17
780	0
781	0.76
782	0.65
783	0.81
784	0.32
785	0.29
786	0.39
787	0.04
788	0.12
789	0.45
790	0.22
791	0.06
792	0.09
793	0.64
794	0.74
795	0.09
796	0.26
797	0.35
798	0.17
799	0.15
800	0.09
801	0.04
802	0.41
803	0.3
804	0.3
805	0.71
806	0.64
807	0.51
808	0.09
809	0.72
810	0.08
811	0.23
812	0.58
813	0.11
814	0.3
815	0.74
816	0.07
817	0.86
818	0.33
819	0.68
820	0.21
821	0.21
822	0.04
823	0.14
824	0.54
825	0.86
826	0.97
827	0
828	0.97
829	0
830	0.68
831	0.14
832	0.33
833	0.46
834	0.87
835	0.08
836	0.66
837	0.34
838	0.39
839	0.57
840	0.35
841	0.1
842	0.06
843	0.15
844	0.86
845	0.18
846	0.01
847	0.48
848	0.75
849	0.03
850	0.12
851	0.11
852	0.2
853	0.27
854	0.44
855	0.37
856	0.63
857	0.07
858	0.16
859	0.76
860	0.67
861	0.96
862	0.08
863	0.47
864	0.63
865	0.61
866	0.97
867	0.3
868	0.47
869	0.28
870	0.06
871	0.4
872	0.03
873	0.09
874	0.08
875	0.28
876	0.08
877	0.19
878	0.62
879	0.1
880	0
881	0.15
882	0.26
883	0.28
884	0.2
885	0.62
886	0.11
887	0.29
888	0.5
889	0.04
890	0.03
891	0.51
892	0.25
893	0.8
894	0.51
895	0.42
896	0.1
897	0.64
898	0.2
899	0.64
900	0.17
901	0.79
902	0.98
903	0.51
904	0.24
905	0.26
906	0.51
907	0.34
908	0.34
909	0.16
910	0.63
911	0.59
912	0.1
913	0.03
914	0.24
915	0.06
916	0.23
917	0.44
918	0
919	0.8
920	0.08
921	0.72
922	0.02
923	0.3
924	0.36
925	0.9
926	0.3
927	0.03
928	0.74
929	0.29
930	0.15
931	0.53
932	0.01
933	0.15
934	0.71
935	0.49
936	0.09
937	0.44
938	0.33
939	0.02
940	0.53
941	0.36
942	0.02
943	0.42
944	0.74
945	0.72
946	0.11
947	0.26
948	0.24
949	0.17
950	0.49
951	0.09
952	0.59
953	0.32
954	0.68
955	0.3
956	0.15
957	0.22
958	0.7
959	0.51
960	0.34
961	0.35
962	0.67
963	0.86
964	0.07
965	0.15
966	0.8
967	0.61
968	0.41
969	0.65
970	0
971	0.65
972	0.32
973	0
974	0.52
975	0.1
976	0.2
977	0.47
978	0.5
979	0.97
980	0.1
981	0.17
982	0.37
983	0.53
984	0.57
985	0.18
986	0.49
987	0.42
988	0.01
989	0.98
990	0.69
991	0.42
992	0.6
993	0.1
994	0.08
995	0.85
996	0.05
997	0.67
998	0.47
999	0.2
1000	0.12
