# Supplementary material for: A Regularized MANOVA Test for Semicontinuous High‐Dimensional Data
Source: Biom J. 2025 Apr 29;67(3):e70054. doi: 10.1002/bimj.70054 (PMC12041841; doi:10.1002/bimj.70054)
Supplement: Supplementary file 1 — Supporting information [file BIMJ-67-e70054-s001.zip › Replicability/Results_CHEN/K2/H1_2-0.15/CHEN-H1_2-0.15-10-200-0.2-0.4.txt]

1	0.59
2	0.39
3	0.64
4	0.16
5	0.18
6	0.1
7	0.04
8	0.71
9	0.89
10	0.12
11	0.11
12	0.1
13	0.55
14	0.51
15	0.54
16	0.65
17	0.29
18	0.14
19	0.6
20	0.1
21	0.22
22	0.64
23	0.77
24	0.95
25	0.4
26	0
27	0.63
28	0.02
29	0.31
30	0.2
31	0.1
32	0.29
33	0.92
34	0.06
35	0.07
36	0.81
37	0.06
38	0.36
39	0.22
40	0.15
41	0.57
42	0.22
43	0.43
44	0.53
45	0.79
46	0.05
47	0.35
48	0.59
49	0.89
50	0.27
51	0.18
52	0.13
53	0.93
54	0.01
55	0.16
56	0.08
57	0.35
58	0.44
59	0.39
60	0.27
61	0.54
62	0.18
63	0.93
64	0.43
65	0.34
66	0.14
67	0.09
68	0.33
69	0.76
70	0.13
71	0.21
72	0.26
73	0.21
74	0.1
75	0.57
76	0.02
77	0.74
78	0.44
79	0.34
80	0.76
81	0.66
82	0.94
83	0.34
84	0.27
85	0.45
86	0.24
87	0.41
88	0.31
89	0.08
90	0.13
91	0.4
92	0.04
93	0.39
94	0.61
95	0.8
96	0.6
97	0.86
98	0.52
99	0.12
100	0.74
101	0.17
102	0.89
103	0.09
104	0.98
105	0.84
106	0.13
107	0.78
108	0.59
109	0.86
110	0.24
111	0.04
112	0.75
113	0.69
114	0.64
115	0.5
116	0.6
117	0.04
118	0.11
119	0.19
120	0.31
121	0.97
122	0.54
123	0
124	0.22
125	0.69
126	0.06
127	0.71
128	0.35
129	0.44
130	0.55
131	0.91
132	0.24
133	0
134	0.37
135	0.75
136	0.95
137	0.1
138	0.48
139	0.45
140	0.79
141	0.82
142	0.33
143	0.46
144	0.64
145	0.67
146	0.03
147	0.32
148	0.37
149	0.61
150	0.78
151	0.2
152	0.1
153	0.51
154	0.1
155	0.33
156	0.17
157	0.17
158	0.08
159	0.27
160	0.23
161	0
162	0.84
163	0.43
164	0.86
165	0.33
166	0.07
167	0.64
168	0.85
169	0.13
170	0.2
171	0
172	0.06
173	0.26
174	0.9
175	0.29
176	0.2
177	0.1
178	0.67
179	0.84
180	0.43
181	0.54
182	0.02
183	0.09
184	0.03
185	0.05
186	0.05
187	0.3
188	0.63
189	0.14
190	0.34
191	0.34
192	0.03
193	0.74
194	0.7
195	0.52
196	0.54
197	0.12
198	0.15
199	0.24
200	0.63
201	0.59
202	0.23
203	0.22
204	0.36
205	0.71
206	0.12
207	0.26
208	0.62
209	0.1
210	0.24
211	0.38
212	0.51
213	0.29
214	0.53
215	0.79
216	0.22
217	0.76
218	0.93
219	0.32
220	0.09
221	0.34
222	0.79
223	0.7
224	0.24
225	0.33
226	0.79
227	1
228	0.03
229	0.28
230	0.17
231	0.23
232	0.33
233	0.64
234	0.13
235	0.74
236	0.59
237	0.54
238	0.57
239	0.28
240	0.36
241	0.01
242	0.35
243	0.31
244	0.05
245	0.13
246	0.03
247	0.36
248	0.79
249	0.01
250	0.14
251	0.37
252	0.24
253	0.74
254	0.02
255	0.31
256	0.27
257	0.32
258	0.14
259	0.57
260	0.18
261	0.34
262	0.08
263	0.63
264	0.34
265	0.03
266	0.05
267	0.06
268	0.75
269	0.14
270	0.27
271	0.14
272	0.71
273	0.42
274	0.65
275	0.16
276	0.39
277	0.48
278	0.41
279	0.11
280	0.96
281	0.67
282	0
283	0.86
284	0.77
285	0
286	0.55
287	0.13
288	0.1
289	1
290	0.39
291	0.07
292	0.28
293	0.32
294	0.18
295	0.7
296	0.01
297	0.33
298	0.08
299	0.22
300	0.42
301	0.2
302	0.54
303	0.38
304	0.53
305	0.12
306	0.59
307	0.9
308	0.36
309	0.08
310	0.38
311	1
312	0.48
313	0.05
314	0.01
315	0.09
316	0.48
317	0.29
318	0.11
319	0.13
320	0.79
321	0.03
322	0.67
323	0.38
324	0.12
325	0.04
326	0.13
327	0.74
328	0.47
329	0.7
330	0.19
331	0.95
332	0.23
333	0.57
334	0.83
335	0.14
336	0.13
337	0.33
338	0
339	0.85
340	0.18
341	0.22
342	0.1
343	0.18
344	0.39
345	0.04
346	0.12
347	0.17
348	0.42
349	0.44
350	0.59
351	0.01
352	0.27
353	0.16
354	0.74
355	0.32
356	0.09
357	0.49
358	0.48
359	0.08
360	0.45
361	0.3
362	0.65
363	0.67
364	0.2
365	0.57
366	0.38
367	0.33
368	0.78
369	0.3
370	0.83
371	0.18
372	0.45
373	0.25
374	0.29
375	0.65
376	0.63
377	0.39
378	0.2
379	0.5
380	0.04
381	0.04
382	0.32
383	0.05
384	0.32
385	0.78
386	0.9
387	0.1
388	0.23
389	0.71
390	0.13
391	0.49
392	0.07
393	0.53
394	0.17
395	0.06
396	0.38
397	0.14
398	0.39
399	0.15
400	0.56
401	0.17
402	0.8
403	0.79
404	0.46
405	0.21
406	0.7
407	0.42
408	0.18
409	0.03
410	0.92
411	0.58
412	0.18
413	0.32
414	0.61
415	0.31
416	0.64
417	0.1
418	0.28
419	0.14
420	0
421	0.45
422	0.28
423	0.86
424	0.49
425	0.23
426	0.17
427	0.17
428	0.18
429	0.49
430	0.32
431	0.28
432	0.06
433	0.4
434	0.28
435	0.71
436	0.06
437	0.1
438	0.58
439	0.08
440	0.62
441	0.7
442	0.63
443	0.02
444	0.35
445	0.73
446	0.88
447	0.01
448	0.38
449	0.02
450	0.21
451	0.11
452	0.68
453	0.21
454	0.3
455	0.45
456	0.76
457	0.86
458	0.53
459	0.72
460	0.36
461	0.41
462	0.94
463	0.14
464	0.2
465	0.55
466	0.13
467	0.39
468	0.71
469	0.16
470	0.59
471	0.32
472	0.35
473	0.46
474	0.5
475	0.42
476	0.39
477	0.4
478	0.03
479	0.03
480	0.72
481	0.59
482	0.55
483	0.24
484	0.32
485	0.62
486	0.07
487	0.24
488	0.4
489	0.44
490	0.87
491	0.18
492	0.09
493	0.14
494	0.75
495	0.11
496	0.53
497	0.43
498	0.41
499	0.27
500	0.72
501	0
502	0.53
503	0.07
504	0.84
505	0.48
506	0.81
507	0.46
508	0.72
509	0.39
510	0.22
511	0.35
512	0.42
513	0.77
514	0.54
515	0.86
516	0.69
517	0.09
518	0.2
519	0.08
520	0.08
521	0.2
522	0.18
523	0.29
524	0.22
525	0.3
526	0.16
527	0.66
528	0.01
529	0.31
530	0.1
531	0.44
532	0.06
533	0.5
534	0.08
535	0.06
536	0.21
537	0.41
538	0.92
539	0.87
540	0
541	0.77
542	0.26
543	0.34
544	0.07
545	0.47
546	0.07
547	0.87
548	0.48
549	0.83
550	0.31
551	0.71
552	0.35
553	0.29
554	0.38
555	0
556	0.03
557	0.45
558	0.6
559	0.34
560	0.22
561	0
562	0.21
563	0.56
564	0.01
565	0.53
566	0.11
567	0.29
568	0.59
569	0.83
570	0.23
571	0.11
572	0.05
573	0.24
574	0.27
575	0.12
576	0.54
577	0.19
578	0.35
579	0.23
580	0.23
581	0.29
582	0.1
583	0.33
584	0.07
585	0.39
586	0.24
587	0.42
588	0.33
589	0.03
590	0.37
591	0.91
592	0.44
593	0.04
594	0.36
595	0.22
596	0.18
597	0.33
598	0.79
599	0.85
600	0.69
601	0.97
602	0.64
603	0.28
604	0.13
605	0
606	0.7
607	0.3
608	0.77
609	0.2
610	0.01
611	0.39
612	0.53
613	0.71
614	0.75
615	0.26
616	0.47
617	0.35
618	0.59
619	0.02
620	0.08
621	0.78
622	0.98
623	0.16
624	0.77
625	0.79
626	0.9
627	0.09
628	0.98
629	0.67
630	0.29
631	0.14
632	0.04
633	0.46
634	0.29
635	0.5
636	0.05
637	0.06
638	0.61
639	0.44
640	0.25
641	0.29
642	0.63
643	0.41
644	0.07
645	0.61
646	0.3
647	0.75
648	0.04
649	0.04
650	0.14
651	0.41
652	0.29
653	0.21
654	0.1
655	0.16
656	0.41
657	0.27
658	0
659	0.18
660	0.84
661	0.45
662	0.33
663	0.05
664	0.07
665	0.02
666	0.73
667	0.02
668	0.86
669	0.34
670	0.1
671	0
672	0.88
673	0.34
674	0.28
675	0.89
676	0.55
677	0.7
678	0.09
679	0.74
680	0.91
681	0.11
682	0.64
683	0.3
684	0.89
685	0.17
686	0.45
687	0.08
688	0.68
689	0.11
690	0.38
691	0.49
692	0.11
693	0.38
694	0.08
695	0.45
696	0.07
697	0.25
698	0.58
699	0.14
700	0.69
701	0.15
702	0.32
703	0.48
704	0.26
705	0.88
706	0.55
707	0.34
708	0.52
709	0.86
710	0.16
711	0.52
712	0.11
713	0.04
714	0.16
715	0.31
716	0.97
717	0.31
718	0.15
719	0.53
720	0.09
721	0.98
722	0.9
723	0.5
724	0.32
725	0.71
726	0.51
727	0.24
728	0.01
729	0.53
730	0.05
731	0.52
732	0.75
733	0.66
734	0.82
735	0.65
736	0.22
737	0.15
738	0.12
739	0.68
740	0.54
741	0.38
742	0.47
743	0.03
744	0.15
745	0.03
746	0.21
747	0.2
748	0.04
749	0.75
750	0.07
751	0.05
752	0.05
753	0.54
754	0.13
755	0.17
756	0.69
757	0.15
758	0.16
759	0.38
760	0.22
761	0.28
762	0.21
763	0.15
764	0.28
765	0.02
766	0.71
767	0.88
768	0.2
769	0.95
770	0.6
771	0.69
772	0.25
773	0.03
774	0.37
775	0.15
776	0
777	0.76
778	0.19
779	0.41
780	0.09
781	0.95
782	0.27
783	0.12
784	0.15
785	0.27
786	0.92
787	0.91
788	0.61
789	0.36
790	0.2
791	0.58
792	0.53
793	0.14
794	0.55
795	0.77
796	0.09
797	0.76
798	0.19
799	0.08
800	0.11
801	0.66
802	0.52
803	0.8
804	0.97
805	0.24
806	0.58
807	0.08
808	0.43
809	0.4
810	0.84
811	0.2
812	0.62
813	0.28
814	0.63
815	0.04
816	0.13
817	0.87
818	0.13
819	0.01
820	0.3
821	0.46
822	0.66
823	0.52
824	0.22
825	0.09
826	0.79
827	0.36
828	0.77
829	0.13
830	0.05
831	0.11
832	0.07
833	0.31
834	0.04
835	0.24
836	0.47
837	0.28
838	0.22
839	0.96
840	0.68
841	0.01
842	0.15
843	0.16
844	0.11
845	0
846	0.58
847	0.63
848	0.84
849	0.92
850	0.13
851	0.41
852	0.1
853	0.9
854	0.14
855	0.58
856	0.2
857	0.27
858	0.8
859	0.15
860	0.31
861	0.43
862	0.39
863	0.49
864	0.13
865	0.05
866	0.08
867	0.74
868	0.56
869	0.23
870	0.71
871	0.95
872	0.45
873	0.36
874	0.56
875	0.39
876	0.14
877	0.43
878	0.55
879	0
880	0.68
881	0.83
882	0.21
883	0.18
884	0.6
885	0.66
886	0.04
887	0.42
888	0.79
889	0.55
890	0.69
891	0.16
892	0.3
893	0.09
894	0.78
895	0.66
896	0.73
897	0.34
898	0.8
899	0.65
900	0.52
901	0.89
902	0.12
903	0.01
904	0.22
905	0.41
906	0.07
907	0.76
908	0.49
909	0.98
910	0.09
911	0.23
912	0.18
913	0.08
914	0.11
915	0.14
916	0.24
917	0.83
918	0.04
919	0.38
920	0.17
921	0.13
922	0.18
923	0.43
924	0.47
925	0.76
926	0.11
927	0.04
928	0.49
929	0.23
930	0.69
931	0.09
932	0.53
933	0.47
934	0.09
935	0.32
936	0.97
937	0.3
938	0.94
939	0.45
940	0.01
941	0.21
942	0
943	0.55
944	0.47
945	0.1
946	0.09
947	0.04
948	0.07
949	0.2
950	0.19
951	0.33
952	0.22
953	0.55
954	0.09
955	0.64
956	0.26
957	0.77
958	0.45
959	0.25
960	0.01
961	0.3
962	0.44
963	0.23
964	0.41
965	0.31
966	0.66
967	0.02
968	0.02
969	0.02
970	0.01
971	0.34
972	0.07
973	0.22
974	0.92
975	0.27
976	0.3
977	0.21
978	0.02
979	0.61
980	0.46
981	0.34
982	0.23
983	0
984	0.5
985	0.1
986	0.03
987	0.65
988	0.15
989	0.16
990	0.64
991	0
992	0.91
993	0.77
994	0.05
995	0.16
996	0.2
997	0.41
998	0.6
999	0.2
1000	0.05
