# Supplementary material for: A Regularized MANOVA Test for Semicontinuous High‐Dimensional Data
Source: Biom J. 2025 Apr 29;67(3):e70054. doi: 10.1002/bimj.70054 (PMC12041841; doi:10.1002/bimj.70054)
Supplement: Supplementary file 1 — Supporting information [file BIMJ-67-e70054-s001.zip › Replicability/Results_CHEN/K2/H1_2-0.15/CHEN-H1_2-0.15-10-200-0.2-0.txt]

1	0.3
2	0.21
3	0.11
4	0.03
5	0.02
6	0.01
7	0.75
8	0.37
9	0.94
10	0.06
11	0.03
12	0.27
13	0.26
14	0.15
15	0.68
16	0.71
17	0.12
18	0.03
19	0.37
20	0.16
21	0.11
22	0.32
23	0.62
24	0.66
25	0.08
26	0
27	0.69
28	0.4
29	0.12
30	0.29
31	0.13
32	0.17
33	0.62
34	0.09
35	0.02
36	0.38
37	0.05
38	0.05
39	0.39
40	0.51
41	0.08
42	0.2
43	0.66
44	0.37
45	0.74
46	0.34
47	0.05
48	0.29
49	0.41
50	0.27
51	0.07
52	0.03
53	0.82
54	0.34
55	0.36
56	0.02
57	0.3
58	0.1
59	0
60	0.02
61	0.4
62	0.28
63	0.2
64	0.21
65	0.06
66	0.02
67	0.03
68	0.01
69	0.44
70	0.63
71	0
72	0.06
73	0.08
74	0.34
75	0.27
76	0.07
77	0.7
78	0.67
79	0.05
80	0.89
81	0.49
82	0.89
83	0.06
84	0.04
85	0.02
86	0.11
87	0.35
88	0.09
89	0.04
90	0.02
91	0.72
92	0.01
93	0.04
94	0.52
95	0.52
96	0.36
97	0.82
98	0
99	0
100	0.8
101	0.43
102	0.81
103	0.01
104	0.56
105	0.29
106	0.38
107	0.44
108	0.5
109	0.81
110	0.12
111	0.01
112	0.59
113	0.55
114	0.31
115	0.14
116	0.16
117	0.02
118	0.02
119	0.05
120	0.34
121	0.93
122	0.11
123	0.37
124	0.1
125	0.74
126	0.65
127	0.36
128	0.06
129	0.45
130	0.34
131	0.76
132	0.32
133	0.05
134	0.07
135	0.89
136	0.45
137	0.34
138	0.15
139	0.26
140	0.26
141	0.66
142	0.18
143	0.24
144	0.5
145	0.38
146	0.05
147	0.01
148	0.25
149	0.09
150	0.6
151	0.49
152	0.13
153	0.18
154	0.04
155	0.75
156	0.12
157	0.62
158	0
159	0.27
160	0
161	0.06
162	0.62
163	0.4
164	0.94
165	0.12
166	0.2
167	0.29
168	0.4
169	0.04
170	0.15
171	0.11
172	0
173	0.21
174	0.64
175	0.21
176	0.18
177	0.29
178	0.52
179	0.91
180	0.21
181	0.39
182	0
183	0.16
184	0.11
185	0.18
186	0.06
187	0.42
188	0.14
189	0.12
190	0.53
191	0.24
192	0.11
193	0.5
194	0.31
195	0.07
196	0.74
197	0
198	0.04
199	0.55
200	0.42
201	0.14
202	0.04
203	0.49
204	0.87
205	0.36
206	0.13
207	0.05
208	0.18
209	0.51
210	0.02
211	0.18
212	0.22
213	0.14
214	0.17
215	0.45
216	0.67
217	0.03
218	0.83
219	0.14
220	0.18
221	0.29
222	0.69
223	0.22
224	0.32
225	0.12
226	0.65
227	0.96
228	0.23
229	0.01
230	0.13
231	0.46
232	0.42
233	0.35
234	0.03
235	0.41
236	0.44
237	0.09
238	0.29
239	0.15
240	0.63
241	0.07
242	0.28
243	0.25
244	0.01
245	0.16
246	0.07
247	0.31
248	0.38
249	0.08
250	0.02
251	0.53
252	0
253	0.67
254	0.07
255	0.6
256	0.09
257	0.71
258	0.4
259	0.31
260	0.4
261	0.05
262	0.01
263	0.35
264	0.59
265	0.02
266	0.45
267	0.01
268	0.39
269	0.05
270	0.1
271	0.04
272	0.29
273	0.55
274	0.44
275	0.74
276	0.09
277	0.15
278	0.38
279	0.2
280	0.9
281	0.44
282	0.07
283	0.65
284	0.54
285	0.2
286	0.24
287	0
288	0.09
289	1
290	0.07
291	0.03
292	0.06
293	0.07
294	0.11
295	0.76
296	0.52
297	0.38
298	0.07
299	0.06
300	0.15
301	0.04
302	0.57
303	0.19
304	0.28
305	0
306	0.3
307	0.5
308	0.09
309	0.04
310	0.62
311	0.94
312	0.19
313	0.02
314	0
315	0.05
316	0.53
317	0.31
318	0.39
319	0.16
320	0.42
321	0.18
322	0.74
323	0.33
324	0.07
325	0.01
326	0.29
327	0.96
328	0.21
329	0.4
330	0.09
331	0.98
332	0.4
333	0.6
334	0.7
335	0.03
336	0.06
337	0.35
338	0.02
339	0.64
340	0.34
341	0.27
342	0.22
343	0.17
344	0.23
345	0.12
346	0.14
347	0.28
348	0.33
349	0
350	0.32
351	0.35
352	0.12
353	0.17
354	0.17
355	0.07
356	0.15
357	0.08
358	0.56
359	0.34
360	0.25
361	0.05
362	0.19
363	0.34
364	0.16
365	0.31
366	0.04
367	0.06
368	0.55
369	0.11
370	0.38
371	0.23
372	0.03
373	0.1
374	0.33
375	0.71
376	0.39
377	0.17
378	0.21
379	0.3
380	0
381	0.09
382	0.2
383	0.61
384	0.25
385	0.52
386	0.89
387	0.07
388	0.15
389	0.32
390	0.06
391	0.24
392	0.03
393	0.38
394	0.09
395	0.25
396	0.13
397	0.31
398	0.29
399	0.67
400	0.87
401	0.61
402	0.83
403	0.57
404	0.42
405	0.71
406	0.34
407	0.09
408	0.02
409	0.2
410	0.91
411	0.29
412	0.05
413	0.24
414	0.12
415	0.34
416	0.67
417	0
418	0.47
419	0.01
420	0.73
421	0.17
422	0.49
423	0.73
424	0.84
425	0.04
426	0.12
427	0.23
428	0.12
429	0.16
430	0
431	0.01
432	0.51
433	0.24
434	0.27
435	0.06
436	0.01
437	0.05
438	0.26
439	0.46
440	0.38
441	0.63
442	0.64
443	0.06
444	0.1
445	0.79
446	0.99
447	0.19
448	0.05
449	0.06
450	0.59
451	0.17
452	0.57
453	0.23
454	0.03
455	0.12
456	0.52
457	0.56
458	0.25
459	0.37
460	0.1
461	0.2
462	0.77
463	0.51
464	0.32
465	0.16
466	0.58
467	0.26
468	0.69
469	0.03
470	0.23
471	0.42
472	0.13
473	0.13
474	0.44
475	0.03
476	0.29
477	0.01
478	0.08
479	0.25
480	0.61
481	0.52
482	0.3
483	0
484	0.07
485	0.75
486	0.57
487	0.08
488	0.01
489	0.04
490	0.71
491	0.12
492	0
493	0.03
494	0.59
495	0.03
496	0.41
497	0.33
498	0.9
499	0.05
500	0.78
501	0.2
502	0.36
503	0.18
504	0.75
505	0.16
506	0.37
507	0.08
508	0.17
509	0.12
510	0.29
511	0.2
512	0.19
513	0.44
514	0.64
515	0.07
516	0.3
517	0.77
518	0.01
519	0.13
520	0.86
521	0.31
522	0.22
523	0.25
524	0.1
525	0.05
526	0.52
527	0.43
528	0
529	0.05
530	0.03
531	0.18
532	0.18
533	0.72
534	0.19
535	0.65
536	0.2
537	0.47
538	0.66
539	0.85
540	0.05
541	0.74
542	0.07
543	0.19
544	0.26
545	0.16
546	0.05
547	0.88
548	0.28
549	0.45
550	0.14
551	0.41
552	0.14
553	0.2
554	0.41
555	0.04
556	0.06
557	0.44
558	0.64
559	0.4
560	0.07
561	0.28
562	0.07
563	0.61
564	0
565	0.28
566	0.32
567	0.22
568	0.45
569	0.43
570	0.62
571	0.01
572	0.16
573	0.22
574	0.04
575	0.07
576	0.22
577	0.14
578	0.23
579	0.35
580	0.32
581	0.23
582	0.11
583	0.1
584	0.45
585	0.33
586	0.15
587	0.34
588	0.09
589	0
590	0.24
591	0.6
592	0.25
593	0.19
594	0.61
595	0.16
596	0.16
597	0.2
598	0.26
599	0.45
600	0.33
601	0.73
602	0.77
603	0.13
604	0.16
605	0.08
606	0.31
607	0.08
608	0.68
609	0.36
610	0.38
611	0.58
612	0.43
613	0.17
614	0.37
615	0.14
616	0.4
617	0.15
618	0.14
619	0.02
620	0.08
621	0.34
622	0.91
623	0.13
624	0.31
625	0.68
626	0.9
627	0.79
628	0.54
629	0.31
630	0.57
631	0.08
632	0.3
633	0.13
634	0.25
635	0.22
636	0.16
637	0.06
638	0.35
639	0.36
640	0.18
641	0.05
642	0.24
643	0.23
644	0.16
645	0.87
646	0.09
647	0.13
648	0.25
649	0.24
650	0.11
651	0
652	0.06
653	0.36
654	0.04
655	0.14
656	0.22
657	0.06
658	0.05
659	0.25
660	0.69
661	0.17
662	0.13
663	0.62
664	0.55
665	0.01
666	0.74
667	0
668	0.74
669	0.07
670	0
671	0.16
672	0.73
673	0.09
674	0.23
675	0.71
676	0.18
677	0.38
678	0.02
679	0.56
680	0.74
681	0.14
682	0.84
683	0.05
684	0.62
685	0.04
686	0.04
687	0.03
688	0.76
689	0.01
690	0.54
691	0.26
692	0.02
693	0.12
694	0.08
695	0.37
696	0.52
697	0.11
698	0.26
699	0.06
700	0.54
701	0.02
702	0.05
703	0.19
704	0.15
705	0.65
706	0.44
707	0.09
708	0.17
709	0.82
710	0.02
711	0.36
712	0.48
713	0.03
714	0.39
715	0.5
716	0.82
717	0.02
718	0
719	0.31
720	0.19
721	0.86
722	0.54
723	0.35
724	0.37
725	0.47
726	0.05
727	0.14
728	0.03
729	0.07
730	0.03
731	0.39
732	0.61
733	0.54
734	0.6
735	0.25
736	0.17
737	0.08
738	0.09
739	0.72
740	0.05
741	0.23
742	0.24
743	0.01
744	0.05
745	0.14
746	0
747	0.13
748	0.01
749	0.63
750	0
751	0.7
752	0.02
753	0.23
754	0.01
755	0.31
756	0.64
757	0.28
758	0.01
759	0.12
760	0.54
761	0.28
762	0.02
763	0.01
764	0.21
765	0.85
766	0.4
767	0.69
768	0.02
769	0.83
770	0.48
771	0.38
772	0.05
773	0.13
774	0.06
775	0.3
776	0
777	0.12
778	0.17
779	0.38
780	0.54
781	0.75
782	0.36
783	0.01
784	0.73
785	0.16
786	0.55
787	0.83
788	0.82
789	0.19
790	0.14
791	0.23
792	0.41
793	0.16
794	0.31
795	0.56
796	0.5
797	0.17
798	0.02
799	0.04
800	0.16
801	0.61
802	0.69
803	0.28
804	0.96
805	0.2
806	0.31
807	0.2
808	0.25
809	0.33
810	0.62
811	0.36
812	0.12
813	0.21
814	0.25
815	0.11
816	0.04
817	0.45
818	0.06
819	0.02
820	0.02
821	0.28
822	0.19
823	0.33
824	0.05
825	0.01
826	0.4
827	0.5
828	0.65
829	0.52
830	0.49
831	0.45
832	0.02
833	0.29
834	0
835	0.47
836	0.35
837	0.32
838	0.55
839	0.81
840	0.32
841	0.56
842	0.02
843	0.01
844	0.03
845	0.03
846	0.13
847	0.2
848	0.99
849	0.69
850	0.28
851	0.03
852	0.1
853	0.89
854	0.11
855	0.33
856	0.04
857	0.04
858	0.45
859	0
860	0.35
861	0.29
862	0.91
863	0.13
864	0.01
865	0.03
866	0.43
867	0.66
868	0.25
869	0.38
870	0.62
871	0.85
872	0.36
873	0.15
874	0.21
875	0.03
876	0.05
877	0.2
878	0.15
879	0
880	0.15
881	0.28
882	0.17
883	0.11
884	0.28
885	0.75
886	0.49
887	0.32
888	0.64
889	0.29
890	0.15
891	0.4
892	0.09
893	0.14
894	0.43
895	0.43
896	0.48
897	0.19
898	0.8
899	0.65
900	0.45
901	0.5
902	0.02
903	0.03
904	0.01
905	0.32
906	0.56
907	0.61
908	0.35
909	0.69
910	0.25
911	0.04
912	0.36
913	0.01
914	0.1
915	0.01
916	0
917	0.42
918	0.01
919	0.02
920	0.19
921	0.11
922	0.01
923	0.2
924	0.29
925	0.37
926	0.01
927	0.04
928	0.13
929	0.21
930	0.34
931	0.68
932	0.29
933	0.37
934	0
935	0.26
936	0.99
937	0.17
938	0.85
939	0.6
940	0.02
941	0.37
942	0.68
943	0.34
944	0.37
945	0.19
946	0.7
947	0
948	0.59
949	0.02
950	0.06
951	0.42
952	0.53
953	0.27
954	0.47
955	0.54
956	0.16
957	0.33
958	0.67
959	0.4
960	0.02
961	0.58
962	0.22
963	0
964	0.04
965	0.17
966	0.41
967	0.03
968	0.31
969	0.11
970	0
971	0.53
972	0.26
973	0.2
974	0.94
975	0.12
976	0.21
977	0.33
978	0.34
979	0.2
980	0.32
981	0.12
982	0.11
983	0.03
984	0.59
985	0.62
986	0.01
987	0.53
988	0.31
989	0.02
990	0.44
991	0.19
992	0.74
993	0.46
994	0.47
995	0.21
996	0.02
997	0.22
998	0.65
999	0.13
1000	0.19
