# Supplementary material for: A Regularized MANOVA Test for Semicontinuous High‐Dimensional Data
Source: Biom J. 2025 Apr 29;67(3):e70054. doi: 10.1002/bimj.70054 (PMC12041841; doi:10.1002/bimj.70054)
Supplement: Supplementary file 1 — Supporting information [file BIMJ-67-e70054-s001.zip › Replicability/Results_CHEN/K2/H1_2-0.15/CHEN-H1_2-0.15-10-200-0.5-0.4.txt]

1	0.83
2	0.78
3	0.46
4	0.68
5	0.41
6	0.95
7	0.28
8	0.61
9	0.13
10	0.1
11	0.01
12	0.37
13	0.06
14	0.61
15	0.37
16	0.49
17	0.04
18	0.12
19	0.99
20	0.76
21	0.43
22	0.16
23	0.29
24	0.62
25	0.19
26	0.23
27	0.41
28	0.01
29	0.33
30	0.92
31	0.16
32	0.63
33	0.96
34	0.47
35	0.15
36	0.18
37	0.52
38	0.37
39	0.08
40	0.05
41	0.58
42	0.68
43	0.89
44	0.22
45	0.8
46	0.32
47	0.48
48	0.26
49	0.68
50	0.1
51	0.92
52	0.67
53	0.04
54	0.04
55	0.87
56	0.51
57	0.21
58	0.23
59	0.12
60	0.18
61	0.94
62	0.19
63	0.21
64	0.31
65	0.27
66	0.02
67	0.05
68	0.15
69	0.09
70	0.17
71	0.98
72	0.61
73	0.92
74	0.05
75	0.65
76	0.01
77	0.36
78	0.14
79	0.16
80	0.98
81	0.46
82	0.75
83	0.97
84	0.51
85	0.84
86	0.05
87	0.28
88	0.13
89	0.04
90	0.09
91	0.09
92	0.65
93	0.64
94	0.13
95	0.24
96	0.23
97	0.29
98	0.12
99	0.1
100	0.3
101	0.79
102	0.05
103	0.06
104	0.87
105	0.75
106	0.24
107	0.86
108	0.01
109	0.48
110	0.44
111	0.44
112	0.19
113	0.87
114	0.19
115	0.39
116	0.07
117	0
118	0.09
119	0.13
120	0.48
121	0.86
122	0.33
123	0.49
124	0.26
125	0.54
126	0.03
127	0.86
128	0.73
129	0.61
130	0.45
131	0.69
132	0.46
133	0.01
134	0.56
135	0.1
136	0.97
137	0.18
138	0.06
139	0.01
140	0.17
141	0.32
142	0.72
143	0.44
144	0.05
145	0.83
146	0.01
147	0.29
148	0.72
149	0.68
150	0.61
151	0.55
152	0.05
153	0.75
154	0.05
155	0.4
156	0.56
157	0.73
158	0.01
159	0.54
160	0.7
161	0.23
162	0.8
163	0.27
164	0.49
165	0.32
166	0.12
167	0.35
168	0.58
169	0.45
170	0.85
171	0.41
172	0.2
173	0.71
174	0.63
175	0.63
176	0.79
177	0.47
178	0.27
179	0.3
180	0.57
181	0.22
182	0.43
183	0.03
184	0.01
185	0.42
186	0.26
187	0.78
188	0.57
189	0.31
190	0.25
191	0.27
192	0.3
193	0.45
194	0.19
195	0.29
196	0.3
197	0.01
198	0.32
199	0.04
200	0.32
201	0.96
202	0.8
203	0.03
204	0.18
205	0.11
206	0.16
207	0.03
208	0.24
209	0.01
210	0.2
211	0
212	0.1
213	0.04
214	0.41
215	0.96
216	0.05
217	0.81
218	0.78
219	0.2
220	0.04
221	0.54
222	0.12
223	0.53
224	0.47
225	0.31
226	0.45
227	0.74
228	0.02
229	0.51
230	0.01
231	0.2
232	0.27
233	0.62
234	0.75
235	0.87
236	0.34
237	0.38
238	0.74
239	0.77
240	0.63
241	0.06
242	0.25
243	0.41
244	0.18
245	0.68
246	0.07
247	0.17
248	0.65
249	0.12
250	0.73
251	0.29
252	0.71
253	0.7
254	0.11
255	0.23
256	0.28
257	0.18
258	0.06
259	0.34
260	0.66
261	0.38
262	0.35
263	0.72
264	0.59
265	0.2
266	0
267	0.48
268	0.12
269	0.35
270	0.93
271	0.05
272	0.3
273	0.18
274	0.57
275	0.31
276	0.22
277	0.72
278	0.22
279	0.06
280	0.19
281	0.82
282	0.58
283	0.43
284	0.9
285	0.02
286	0.13
287	0.1
288	0.01
289	0.78
290	0.08
291	0.71
292	0.65
293	0.03
294	0.07
295	0.23
296	0.68
297	0.46
298	0.1
299	0.38
300	0.19
301	0.24
302	0.5
303	0.97
304	0.77
305	0.01
306	0.22
307	0.09
308	0.97
309	0.89
310	0.02
311	0.72
312	0.08
313	0.06
314	0.09
315	0
316	0
317	0.01
318	0.01
319	0.39
320	0.55
321	0
322	0.37
323	0.05
324	0.01
325	0
326	0.06
327	0.41
328	0.11
329	0.84
330	0.01
331	0.14
332	0.06
333	0.11
334	0.07
335	0.01
336	0.62
337	0.89
338	0
339	0.91
340	0.93
341	0.33
342	0.14
343	0.05
344	0.09
345	0.74
346	0.47
347	0.14
348	0.53
349	0.77
350	0.87
351	0
352	0.66
353	0.42
354	0.47
355	0.2
356	0.58
357	0.49
358	0.42
359	0.51
360	0.05
361	0.89
362	0.63
363	0.7
364	0.31
365	0.77
366	0.19
367	0.4
368	0.18
369	0.89
370	0.38
371	0.2
372	0.02
373	0.3
374	0.1
375	0.02
376	0.44
377	0.82
378	0.85
379	0.42
380	0.05
381	0.09
382	0.11
383	0.27
384	0
385	0.43
386	0.44
387	0.38
388	0.71
389	0.46
390	0
391	0.68
392	0.24
393	0.83
394	0.36
395	0.1
396	0.75
397	0.56
398	0.49
399	0.68
400	0.05
401	0.28
402	0.39
403	0.68
404	0.34
405	0.05
406	0.19
407	0.1
408	0.72
409	0
410	0.21
411	0.72
412	0.6
413	0.47
414	0.54
415	0.04
416	0.47
417	0.03
418	0.12
419	0.88
420	0.05
421	0.14
422	0.46
423	0.51
424	0.49
425	0.42
426	0.45
427	0.2
428	0.2
429	0.79
430	0.02
431	0.09
432	0.73
433	0.12
434	0.02
435	0.63
436	0.05
437	0
438	0.01
439	0.45
440	0.52
441	0.75
442	0.42
443	0.02
444	0.1
445	0.36
446	0.66
447	0.77
448	0.18
449	0.12
450	0.34
451	0.25
452	0.65
453	0.05
454	0.22
455	0.19
456	0.49
457	0.67
458	0.61
459	0.9
460	0.46
461	0
462	0.33
463	0.04
464	0.11
465	0.28
466	0
467	0.07
468	0.25
469	0.09
470	0.11
471	0.15
472	0.23
473	0.67
474	0.88
475	0.78
476	0.13
477	0.6
478	0.03
479	0.38
480	0.41
481	0.09
482	0.32
483	0.58
484	0.87
485	0.29
486	0.42
487	0.2
488	0.37
489	0.05
490	0.76
491	0.66
492	0.16
493	0.35
494	0.02
495	0.9
496	0.3
497	0.19
498	0
499	0.42
500	0.46
501	0.05
502	0.03
503	0.08
504	0.34
505	0.02
506	0.49
507	0.78
508	0.37
509	0.11
510	0.7
511	0.81
512	0.22
513	0.27
514	0.35
515	0.06
516	0.26
517	0.04
518	0.17
519	0.51
520	0.18
521	0.45
522	0.01
523	0.59
524	0.18
525	0.73
526	0.05
527	0.9
528	0.11
529	0.71
530	0.05
531	0.73
532	0.46
533	0.14
534	0.26
535	0.52
536	0.33
537	0.38
538	0.21
539	0.22
540	0.89
541	0.46
542	0.05
543	0.35
544	0
545	0.5
546	0.17
547	0.66
548	0.29
549	0.03
550	0.04
551	0.58
552	0.44
553	0.63
554	0.06
555	0.05
556	0.25
557	0.32
558	0.56
559	0.64
560	0.37
561	0.35
562	0.02
563	0.56
564	0
565	0.1
566	0
567	0.05
568	0.51
569	0
570	0.05
571	0.15
572	0.08
573	0.3
574	0.99
575	0.02
576	0.77
577	0.13
578	0.05
579	0.99
580	0.19
581	0.69
582	0.09
583	0.43
584	0.1
585	0.24
586	0.29
587	0.19
588	0.9
589	0.95
590	0.36
591	0.34
592	0.48
593	0.01
594	0.11
595	0.06
596	0.83
597	0.22
598	0.38
599	0.95
600	0.91
601	0.84
602	0.12
603	0.11
604	0.5
605	0
606	0.1
607	0.25
608	0.66
609	0.43
610	0.03
611	0.58
612	0.76
613	0.43
614	0.25
615	0.04
616	0.24
617	0.01
618	0.55
619	0.01
620	0.13
621	0.02
622	0.51
623	0.26
624	0.25
625	0.28
626	0.52
627	0.42
628	0.72
629	0.19
630	0.98
631	0.91
632	0.01
633	0.6
634	0.87
635	0.82
636	0.08
637	0.25
638	0.52
639	0.38
640	0.16
641	0.51
642	0.21
643	0.42
644	0.48
645	0.8
646	0.12
647	0.96
648	0.12
649	0.47
650	0.05
651	0.95
652	0.36
653	0.98
654	0.26
655	0.44
656	0.73
657	0.77
658	0.13
659	0.11
660	0.3
661	0.71
662	0.62
663	0.33
664	0.06
665	0.04
666	0.43
667	0.13
668	0.31
669	0.57
670	0.23
671	0.22
672	0.7
673	0.81
674	0.06
675	0.18
676	0.56
677	0.2
678	0.65
679	0.71
680	0.45
681	0.13
682	0.24
683	0.49
684	0.06
685	0.55
686	0.18
687	0.81
688	0.65
689	0.92
690	0.2
691	0.1
692	0.65
693	0.09
694	0.06
695	0.76
696	0
697	0.3
698	0.18
699	0.56
700	0.28
701	0.82
702	0
703	0.3
704	0.03
705	0.8
706	0.19
707	0.41
708	0.54
709	0.86
710	0.2
711	0.26
712	0.02
713	0.91
714	0.04
715	0.07
716	0.79
717	0.21
718	0.28
719	0.19
720	0.9
721	0.31
722	0.92
723	0.27
724	0.62
725	0.26
726	0.37
727	0.28
728	0
729	0.64
730	0.09
731	0.19
732	0.77
733	0.26
734	0.89
735	0.47
736	0.73
737	0.09
738	0.75
739	0.58
740	0.64
741	0.08
742	0.63
743	0.18
744	0.6
745	0.17
746	0.84
747	0.47
748	0.09
749	0.2
750	0.65
751	0.47
752	0.65
753	0.58
754	0.66
755	0.09
756	0.66
757	0.3
758	0.93
759	0.43
760	0.71
761	0.92
762	0.65
763	0.74
764	0.53
765	0.06
766	0.71
767	0.31
768	0.22
769	0.35
770	0.27
771	0.5
772	0.12
773	0.06
774	0.88
775	0.78
776	0
777	0.68
778	0.07
779	0.24
780	0
781	0.42
782	0.25
783	0.12
784	0
785	0.67
786	0.86
787	0.33
788	0.18
789	0.59
790	0.09
791	0.83
792	0.45
793	0.4
794	0.5
795	0.28
796	0
797	0.24
798	0.48
799	0.09
800	0.53
801	0.03
802	0.32
803	0.76
804	0.07
805	0.18
806	0.87
807	0.16
808	0.47
809	0.11
810	0.14
811	0.88
812	0.77
813	0.16
814	0.49
815	0
816	0.79
817	0.09
818	0.51
819	0
820	0.49
821	0.54
822	0.42
823	0.36
824	0.28
825	0.24
826	0.03
827	0.56
828	0.03
829	0.18
830	0
831	0.02
832	0
833	0.69
834	0.56
835	0.41
836	1
837	0.43
838	0.41
839	0.25
840	0.59
841	0.6
842	0.08
843	0.03
844	0.78
845	0
846	0.68
847	0.76
848	0.15
849	0.52
850	0.2
851	0.07
852	0.09
853	0.71
854	0.06
855	0.01
856	0.84
857	0.53
858	0.63
859	0.12
860	0.11
861	0.19
862	0.49
863	0.12
864	0.45
865	0.05
866	0.68
867	0.49
868	0.95
869	0.1
870	0.9
871	0.51
872	0.21
873	0.43
874	0.68
875	0.23
876	0.08
877	0.21
878	0.18
879	0.47
880	0.18
881	0.86
882	0.19
883	0.08
884	0.52
885	0.35
886	0.83
887	0.92
888	0.54
889	0.72
890	0.52
891	0.34
892	0.65
893	0.04
894	0.14
895	0.34
896	0.27
897	0.87
898	0.15
899	0.7
900	0.22
901	0.73
902	0
903	0.03
904	0.22
905	0.35
906	0.77
907	0.09
908	0
909	0.15
910	0.36
911	0.77
912	0.28
913	0.48
914	0.55
915	0.08
916	0.36
917	0.83
918	0.03
919	0.81
920	0.75
921	0.18
922	0.06
923	0.39
924	0.33
925	0.36
926	0.83
927	0.02
928	0.51
929	0.29
930	0.73
931	0.12
932	0.42
933	0.51
934	0.97
935	0.12
936	0.21
937	0.03
938	0.58
939	0.39
940	0.03
941	0.76
942	0.06
943	0.38
944	0.21
945	0.15
946	0.28
947	0.01
948	0.11
949	0.41
950	0.73
951	0.07
952	0.12
953	0.02
954	0.45
955	0.93
956	0.41
957	0.02
958	0.73
959	0.2
960	0.13
961	0.24
962	0.27
963	0.62
964	0.57
965	0.64
966	0.23
967	0.07
968	0.05
969	0.03
970	0.05
971	0.33
972	0.04
973	0.07
974	0.76
975	0.37
976	0.08
977	0.06
978	0
979	0.3
980	0.64
981	0.04
982	0.29
983	0.29
984	0.46
985	0.7
986	0.01
987	0.83
988	0.22
989	0.77
990	0.36
991	0.03
992	0.35
993	0.6
994	0.69
995	0.14
996	0.96
997	0.62
998	0.33
999	0.73
1000	0.48
