# Supplementary material for: A Regularized MANOVA Test for Semicontinuous High‐Dimensional Data
Source: Biom J. 2025 Apr 29;67(3):e70054. doi: 10.1002/bimj.70054 (PMC12041841; doi:10.1002/bimj.70054)
Supplement: Supplementary file 1 — Supporting information [file BIMJ-67-e70054-s001.zip › Replicability/Results_CHEN/K2/H1_2-0.15/CHEN-H1_2-0.15-10-200-0.5-0.txt]

1	0.81
2	0.6
3	0.2
4	0.86
5	0.33
6	0.86
7	0.63
8	0.51
9	0.09
10	0.13
11	0.1
12	0.29
13	0.09
14	0.56
15	0.18
16	0.63
17	0
18	0.09
19	0.96
20	0.41
21	0.39
22	0.17
23	0.21
24	0.62
25	0.08
26	0.21
27	0.84
28	0
29	0.47
30	0.3
31	0.53
32	0.72
33	0.91
34	0.77
35	0.43
36	0.02
37	0.71
38	0.01
39	0.05
40	0.35
41	0.23
42	0.41
43	0.87
44	0.15
45	0.56
46	0.02
47	0.28
48	0.1
49	0.42
50	0.04
51	0.86
52	0.87
53	0.01
54	0.22
55	0.51
56	0.68
57	0.14
58	0.08
59	0.04
60	0.04
61	0.93
62	0.15
63	0.09
64	0.22
65	0.13
66	0.03
67	0.01
68	0.09
69	0
70	0.31
71	0.89
72	0.48
73	0.91
74	0.17
75	0.43
76	0.03
77	0.65
78	0.62
79	0.09
80	1
81	0.41
82	0.78
83	0.96
84	0.37
85	0.39
86	0.04
87	0.27
88	0.08
89	0.65
90	0.04
91	0.07
92	0.64
93	0.91
94	0
95	0.03
96	0.12
97	0.55
98	0
99	0.39
100	0.36
101	0.73
102	0.07
103	0.06
104	0.97
105	0.39
106	0.71
107	0.95
108	0.07
109	0.48
110	0.58
111	0.26
112	0.07
113	0.41
114	0.17
115	0.55
116	0.04
117	0
118	0.12
119	0.14
120	0.66
121	0.84
122	0.29
123	0.82
124	0.22
125	0.6
126	0.3
127	0.8
128	0.57
129	0.66
130	0.47
131	0.38
132	0.57
133	0.06
134	0.5
135	0.21
136	0.98
137	0.23
138	0
139	0
140	0.13
141	0.04
142	0.83
143	0.26
144	0.01
145	0.59
146	0.04
147	0.1
148	0.77
149	0.86
150	0.79
151	0.75
152	0.06
153	0.55
154	0.14
155	0.27
156	0.66
157	0.9
158	0
159	0.18
160	0.45
161	0.84
162	0.7
163	0.25
164	0.48
165	0.32
166	0.32
167	0.08
168	0.27
169	0.34
170	0.8
171	0.81
172	0.23
173	0.57
174	0.25
175	0.72
176	0.96
177	0.82
178	0.08
179	0.49
180	0.06
181	0.07
182	0.27
183	0.13
184	0.03
185	0.75
186	0.44
187	0.73
188	0.38
189	0.6
190	0.46
191	0.58
192	0.83
193	0.35
194	0.05
195	0.35
196	0.27
197	0
198	0.34
199	0.1
200	0.08
201	0.95
202	0.61
203	0.08
204	0.44
205	0.35
206	0.04
207	0
208	0.09
209	0.05
210	0.03
211	0.1
212	0.01
213	0.05
214	0.3
215	0.85
216	0.29
217	0.42
218	0.59
219	0.05
220	0.63
221	0.75
222	0.05
223	0.79
224	0.22
225	0.36
226	0.29
227	0.67
228	0.06
229	0.43
230	0
231	0.14
232	0.28
233	0.58
234	0.7
235	0.93
236	0.22
237	0.14
238	0.74
239	0.16
240	0.67
241	0.04
242	0.24
243	0.36
244	0.15
245	0.51
246	0.2
247	0.22
248	0.5
249	0.07
250	0.75
251	0.63
252	0.43
253	0.34
254	0.45
255	0.23
256	0.34
257	0.77
258	0.06
259	0.4
260	0.84
261	0.34
262	0.1
263	0.72
264	0.77
265	0.14
266	0.24
267	0.78
268	0.12
269	0.67
270	0.98
271	0.26
272	0.24
273	0.06
274	0.49
275	0.73
276	0.54
277	0.38
278	0.17
279	0.22
280	0.17
281	0.72
282	0.72
283	0.19
284	0.9
285	0.3
286	0.08
287	0.22
288	0.09
289	0.67
290	0.06
291	0.95
292	0.77
293	0.02
294	0.07
295	0.18
296	0.69
297	0.13
298	0.14
299	0.15
300	0.2
301	0.12
302	0.25
303	0.97
304	0.6
305	0
306	0.1
307	0.23
308	0.84
309	0.95
310	0.11
311	0.67
312	0.11
313	0.06
314	0.45
315	0.02
316	0.01
317	0
318	0.01
319	0.63
320	0.2
321	0.06
322	0.41
323	0.1
324	0.07
325	0.18
326	0.16
327	0.61
328	0.06
329	0.43
330	0.05
331	0.24
332	0.28
333	0.09
334	0.01
335	0
336	0.83
337	0.81
338	0.01
339	0.89
340	0.93
341	0.24
342	0.89
343	0.05
344	0.09
345	0.65
346	0.96
347	0.03
348	0.48
349	0.78
350	0.69
351	0.02
352	0.41
353	0.62
354	0.35
355	0.06
356	0.64
357	0.26
358	0.21
359	0.78
360	0.05
361	0.86
362	0.45
363	0.69
364	0.66
365	0.82
366	0.09
367	0.25
368	0.15
369	0.79
370	0.24
371	0.31
372	0.02
373	0.24
374	0.3
375	0.01
376	0.18
377	0.71
378	0.36
379	0.13
380	0.31
381	0.05
382	0.06
383	0.73
384	0
385	0.43
386	0.16
387	0.28
388	0.63
389	0.57
390	0
391	0.66
392	0.09
393	0.65
394	0.16
395	0.11
396	0.67
397	0.47
398	0.55
399	0.34
400	0.08
401	0.89
402	0.38
403	0.53
404	0.25
405	0
406	0.09
407	0.05
408	0.62
409	0.01
410	0.46
411	0.54
412	0.41
413	0.22
414	0.44
415	0.05
416	0.63
417	0.07
418	0.04
419	0.8
420	0.54
421	0.08
422	0.7
423	0.72
424	0.51
425	0.21
426	0.35
427	0.38
428	0.01
429	0.74
430	0.02
431	0.05
432	0.91
433	0.12
434	0.05
435	0.48
436	0.13
437	0.01
438	0.02
439	0.63
440	0.38
441	0.73
442	0.15
443	0.48
444	0
445	0.38
446	0.77
447	0.37
448	0.39
449	0.51
450	0.58
451	0.53
452	0.56
453	0.21
454	0.22
455	0.18
456	0.31
457	0.57
458	0.59
459	0.95
460	0.23
461	0
462	0.19
463	0.07
464	0.61
465	0.08
466	0.15
467	0.14
468	0.5
469	0.26
470	0.07
471	0.01
472	0.24
473	0.6
474	0.8
475	0.57
476	0.16
477	0.76
478	0.24
479	0.64
480	0.34
481	0.12
482	0.01
483	0.52
484	0.7
485	0.76
486	0.18
487	0.24
488	0.19
489	0.01
490	0.68
491	0.42
492	0.05
493	0.12
494	0.02
495	0.89
496	0.28
497	0.07
498	0.03
499	0.33
500	0.58
501	0.34
502	0.04
503	0.39
504	0.21
505	0.02
506	0.79
507	0.57
508	0.34
509	0.04
510	0.6
511	0.88
512	0.14
513	0.27
514	0.58
515	0
516	0.41
517	0.05
518	0.06
519	0.12
520	0.36
521	0.7
522	0.11
523	0.66
524	0.03
525	0.82
526	0.28
527	0.72
528	0.07
529	0.57
530	0.1
531	0.65
532	0.74
533	0.1
534	0.17
535	0.96
536	0.46
537	0.13
538	0
539	0.44
540	0.29
541	0.53
542	0.02
543	0.3
544	0.34
545	0.4
546	0.01
547	0.45
548	0.26
549	0.01
550	0.03
551	0.45
552	0.47
553	0.72
554	0.04
555	0.2
556	0.45
557	0.18
558	0.52
559	0.79
560	0.16
561	0.89
562	0
563	0.39
564	0.21
565	0.03
566	0
567	0.01
568	0.18
569	0.01
570	0.48
571	0.06
572	0.05
573	0.69
574	0.94
575	0.36
576	0.74
577	0.13
578	0.03
579	0.91
580	0.15
581	0.73
582	0.48
583	0.49
584	0.6
585	0.12
586	0.19
587	0.25
588	0.75
589	0.56
590	0.44
591	0.29
592	0.26
593	0.01
594	0.27
595	0.04
596	0.94
597	0.5
598	0.29
599	0.75
600	0.56
601	0.46
602	0.37
603	0.14
604	0.19
605	0
606	0.35
607	0.05
608	0.55
609	0.49
610	0.08
611	0.68
612	0.55
613	0.31
614	0.14
615	0.09
616	0.3
617	0.05
618	0.48
619	0.11
620	0.23
621	0.01
622	0.33
623	0.22
624	0.05
625	0.28
626	0.56
627	0.13
628	0.58
629	0.28
630	0.8
631	0.45
632	0.48
633	0.54
634	0.9
635	0.83
636	0.44
637	0.33
638	0.29
639	0.29
640	0.04
641	0.43
642	0.09
643	0.12
644	0.42
645	0.54
646	0.13
647	0.8
648	0.55
649	0.26
650	0.16
651	0.76
652	0.5
653	0.92
654	0.05
655	0.44
656	0.88
657	0.52
658	0.42
659	0.62
660	0.05
661	0.2
662	0.36
663	0.61
664	0.22
665	0
666	0.58
667	0
668	0.12
669	0.38
670	0.1
671	0.46
672	0.57
673	0.45
674	0.06
675	0.15
676	0.37
677	0.22
678	0.75
679	0.41
680	0.31
681	0.16
682	0.12
683	0.58
684	0.09
685	0.49
686	0.14
687	0.24
688	0.39
689	0.93
690	0.35
691	0.07
692	0.46
693	0.12
694	0.65
695	0.85
696	0.05
697	0.31
698	0.11
699	0.52
700	0.35
701	0.82
702	0
703	0.26
704	0.02
705	0.69
706	0.16
707	0.12
708	0.44
709	0.31
710	0.25
711	0.39
712	0.15
713	0.9
714	0.1
715	0.05
716	0.51
717	0.09
718	0.32
719	0.24
720	0.26
721	0.19
722	0.76
723	0.13
724	0.96
725	0.21
726	0.16
727	0.19
728	0.01
729	0.33
730	0.12
731	0.08
732	0.56
733	0.2
734	0.87
735	0.44
736	0.57
737	0.06
738	0.74
739	0.54
740	0.47
741	0.01
742	0.86
743	0.29
744	0.25
745	0.12
746	0.88
747	0.07
748	0.09
749	0.32
750	0.45
751	0.6
752	0.61
753	0.51
754	0.63
755	0.33
756	0.53
757	0.27
758	0.38
759	0.29
760	0.56
761	0.62
762	0.83
763	0.57
764	0.64
765	0.24
766	0.54
767	0.01
768	0.23
769	0.43
770	0.19
771	0.35
772	0.05
773	0.03
774	0.87
775	0.94
776	0
777	0.58
778	0.03
779	0.16
780	0.01
781	0.39
782	0.17
783	0.02
784	0.21
785	0.6
786	0.9
787	0.28
788	0.03
789	0.36
790	0.12
791	0.7
792	0.44
793	0.48
794	0.38
795	0.02
796	0.04
797	0.02
798	0.64
799	0.11
800	0.29
801	0
802	0.1
803	0.5
804	0.02
805	0.2
806	0.82
807	0.1
808	0.17
809	0.1
810	0.06
811	0.88
812	0.74
813	0.14
814	0.41
815	0.01
816	0.58
817	0
818	0.87
819	0.39
820	0.25
821	0.66
822	0.19
823	0.32
824	0.08
825	0.18
826	0.08
827	0.79
828	0
829	0.13
830	0
831	0.45
832	0.01
833	0.7
834	0.75
835	0.36
836	0.94
837	0.62
838	0.4
839	0.08
840	0.42
841	0.54
842	0.02
843	0.02
844	0.84
845	0.05
846	0.57
847	0.55
848	0.32
849	0.72
850	0.17
851	0.04
852	0.12
853	0.61
854	0.09
855	0.02
856	0.91
857	0.5
858	0.53
859	0.05
860	0.11
861	0.06
862	0.21
863	0.08
864	0.29
865	0.13
866	0.07
867	0.59
868	0.89
869	0.48
870	0.84
871	0.33
872	0.09
873	0.91
874	0.19
875	0.25
876	0.08
877	0.37
878	0.26
879	0.52
880	0.06
881	0.67
882	0.39
883	0.34
884	0.51
885	0.04
886	0.58
887	0.9
888	0.74
889	0.49
890	0.3
891	0.26
892	0.36
893	0.06
894	0.17
895	0.23
896	0.13
897	0.97
898	0.26
899	0.55
900	0.2
901	0.31
902	0.01
903	0.5
904	0.1
905	0.54
906	0.26
907	0.03
908	0.01
909	0.07
910	0.07
911	0.5
912	0.41
913	0.87
914	0.86
915	0.03
916	0.31
917	0.48
918	0
919	0.18
920	0.77
921	0.83
922	0.07
923	0.55
924	0.09
925	0.3
926	0.71
927	0.2
928	0.5
929	0.6
930	0.59
931	0.71
932	0.25
933	0.63
934	0.9
935	0.12
936	0.14
937	0.04
938	0.59
939	0.26
940	0.22
941	0.53
942	0.54
943	0.36
944	0.36
945	0.45
946	0.3
947	0
948	0.4
949	0.38
950	0.87
951	0.09
952	0.47
953	0.01
954	0.48
955	1
956	0.3
957	0.02
958	0.73
959	0.48
960	0.36
961	0.31
962	0.08
963	0.6
964	0.48
965	0.65
966	0.09
967	0.14
968	0.54
969	0.31
970	0.05
971	0.72
972	0.04
973	0.08
974	0.56
975	0.25
976	0.23
977	0.14
978	0.4
979	0.64
980	0.94
981	0
982	0.3
983	0.53
984	0.18
985	0.61
986	0.04
987	0.87
988	0.38
989	0.77
990	0.24
991	0.22
992	0.27
993	0.48
994	0.72
995	0.23
996	0.96
997	0.54
998	0.3
999	0.86
1000	0.27
