# Supplementary material for: A Regularized MANOVA Test for Semicontinuous High‐Dimensional Data
Source: Biom J. 2025 Apr 29;67(3):e70054. doi: 10.1002/bimj.70054 (PMC12041841; doi:10.1002/bimj.70054)
Supplement: Supplementary file 1 — Supporting information [file BIMJ-67-e70054-s001.zip › Replicability/Results_CHEN/K2/H1_2-0.15/CHEN-H1_2-0.15-10-200-0.8-0.txt]

1	0
2	0.01
3	0
4	0
5	0
6	0
7	0.01
8	0
9	0
10	0.01
11	0.08
12	0
13	0
14	0.02
15	0
16	0.01
17	0.01
18	0
19	0
20	0.02
21	0
22	0
23	0
24	0.08
25	0.01
26	0
27	0
28	0
29	0
30	0
31	0
32	0.02
33	0
34	0
35	0.01
36	0.08
37	0
38	0
39	0
40	0
41	0.01
42	0
43	0
44	0
45	0
46	0
47	0
48	0
49	0
50	0
51	0
52	0.01
53	0.09
54	0
55	0
56	0
57	0.02
58	0
59	0
60	0
61	0
62	0
63	0
64	0
65	0
66	0
67	0.06
68	0.01
69	0
70	0
71	0
72	0
73	0.03
74	0.01
75	0
76	0
77	0
78	0
79	0
80	0
81	0
82	0
83	0
84	0
85	0.02
86	0.04
87	0
88	0
89	0
90	0
91	0
92	0
93	0
94	0
95	0
96	0.01
97	0.01
98	0
99	0.03
100	0
101	0
102	0
103	0
104	0.01
105	0
106	0
107	0
108	0
109	0
110	0
111	0.02
112	0
113	0
114	0.01
115	0.05
116	0
117	0
118	0.02
119	0
120	0.01
121	0
122	0
123	0
124	0.01
125	0
126	0
127	0.01
128	0
129	0.01
130	0
131	0.03
132	0
133	0.01
134	0.01
135	0
136	0
137	0
138	0.01
139	0
140	0
141	0
142	0
143	0
144	0
145	0
146	0.02
147	0.11
148	0.02
149	0.04
150	0.01
151	0
152	0
153	0
154	0
155	0.02
156	0.02
157	0
158	0
159	0
160	0
161	0
162	0
163	0.01
164	0
165	0
166	0
167	0
168	0
169	0
170	0
171	0.01
172	0.03
173	0
174	0
175	0
176	0
177	0
178	0.02
179	0.02
180	0
181	0.01
182	0
183	0
184	0
185	0.02
186	0
187	0
188	0.01
189	0
190	0
191	0.04
192	0
193	0.05
194	0
195	0.02
196	0.02
197	0
198	0
199	0
200	0.04
201	0
202	0
203	0
204	0
205	0.01
206	0.01
207	0.04
208	0
209	0
210	0.01
211	0
212	0
213	0
214	0
215	0.06
216	0.01
217	0
218	0
219	0
220	0
221	0
222	0
223	0
224	0
225	0.06
226	0.03
227	0
228	0
229	0
230	0
231	0
232	0
233	0
234	0
235	0
236	0
237	0
238	0.03
239	0
240	0
241	0
242	0
243	0
244	0
245	0.08
246	0.06
247	0
248	0
249	0
250	0
251	0
252	0
253	0.01
254	0
255	0.04
256	0.03
257	0
258	0
259	0
260	0
261	0
262	0
263	0
264	0
265	0
266	0.02
267	0
268	0
269	0
270	0.05
271	0
272	0
273	0
274	0
275	0.01
276	0
277	0
278	0
279	0.01
280	0
281	0.01
282	0
283	0
284	0.01
285	0
286	0
287	0
288	0
289	0
290	0
291	0
292	0
293	0
294	0
295	0
296	0
297	0
298	0.01
299	0
300	0
301	0
302	0
303	0.02
304	0.01
305	0
306	0
307	0.01
308	0
309	0
310	0
311	0.01
312	0
313	0
314	0
315	0
316	0.01
317	0.07
318	0
319	0
320	0
321	0.04
322	0
323	0
324	0
325	0
326	0
327	0
328	0
329	0
330	0
331	0
332	0
333	0
334	0
335	0.01
336	0
337	0
338	0
339	0
340	0
341	0.05
342	0
343	0
344	0
345	0
346	0
347	0
348	0
349	0
350	0
351	0.01
352	0.01
353	0
354	0
355	0
356	0
357	0.05
358	0
359	0
360	0.03
361	0
362	0
363	0
364	0
365	0.03
366	0
367	0
368	0
369	0
370	0.06
371	0
372	0
373	0
374	0.01
375	0
376	0.02
377	0
378	0.03
379	0
380	0
381	0
382	0
383	0
384	0.03
385	0
386	0.02
387	0.02
388	0.01
389	0
390	0
391	0
392	0
393	0
394	0
395	0
396	0
397	0.01
398	0
399	0
400	0
401	0
402	0
403	0
404	0
405	0.01
406	0
407	0.01
408	0.02
409	0.02
410	0.01
411	0
412	0
413	0
414	0.01
415	0
416	0
417	0
418	0.01
419	0
420	0
421	0.01
422	0
423	0
424	0.01
425	0.01
426	0
427	0.02
428	0
429	0.08
430	0
431	0
432	0
433	0
434	0
435	0
436	0
437	0
438	0.02
439	0.02
440	0.01
441	0
442	0
443	0
444	0
445	0
446	0
447	0
448	0
449	0.06
450	0
451	0
452	0
453	0
454	0
455	0
456	0
457	0
458	0
459	0
460	0
461	0.02
462	0
463	0
464	0
465	0.01
466	0
467	0
468	0
469	0
470	0
471	0
472	0
473	0
474	0
475	0
476	0
477	0
478	0
479	0
480	0.04
481	0
482	0
483	0.03
484	0
485	0
486	0
487	0
488	0
489	0
490	0
491	0.04
492	0.01
493	0
494	0.01
495	0.02
496	0
497	0
498	0
499	0
500	0
501	0
502	0
503	0.03
504	0
505	0
506	0
507	0.03
508	0
509	0
510	0
511	0
512	0
513	0
514	0
515	0.01
516	0
517	0
518	0
519	0
520	0
521	0.01
522	0
523	0
524	0
525	0.01
526	0.01
527	0
528	0
529	0
530	0.01
531	0
532	0
533	0
534	0.01
535	0.04
536	0
537	0
538	0
539	0
540	0.01
541	0
542	0
543	0
544	0
545	0
546	0
547	0
548	0
549	0
550	0.03
551	0
552	0
553	0
554	0
555	0
556	0.04
557	0
558	0
559	0.01
560	0
561	0
562	0.02
563	0.03
564	0
565	0.01
566	0.07
567	0.02
568	0.01
569	0
570	0.01
571	0
572	0
573	0
574	0
575	0.01
576	0
577	0
578	0
579	0.01
580	0
581	0
582	0.03
583	0
584	0
585	0
586	0.03
587	0
588	0
589	0
590	0
591	0
592	0.02
593	0
594	0.04
595	0
596	0.01
597	0
598	0
599	0
600	0.04
601	0
602	0.01
603	0
604	0
605	0
606	0.05
607	0
608	0
609	0.01
610	0
611	0
612	0
613	0.01
614	0.01
615	0
616	0
617	0
618	0
619	0
620	0.01
621	0
622	0
623	0
624	0
625	0
626	0.01
627	0
628	0
629	0.03
630	0
631	0
632	0
633	0
634	0
635	0
636	0.01
637	0
638	0.02
639	0
640	0.01
641	0.02
642	0.01
643	0.01
644	0
645	0
646	0
647	0.04
648	0
649	0
650	0
651	0
652	0
653	0
654	0
655	0
656	0
657	0
658	0
659	0.02
660	0
661	0
662	0
663	0
664	0.01
665	0
666	0.05
667	0.02
668	0
669	0.01
670	0
671	0
672	0
673	0
674	0
675	0
676	0
677	0
678	0.01
679	0
680	0
681	0
682	0.02
683	0
684	0
685	0
686	0.01
687	0.01
688	0
689	0
690	0
691	0.02
692	0
693	0.04
694	0.02
695	0
696	0
697	0
698	0
699	0.03
700	0
701	0.02
702	0
703	0.01
704	0
705	0
706	0
707	0
708	0
709	0
710	0
711	0
712	0
713	0
714	0
715	0
716	0.01
717	0
718	0
719	0
720	0.02
721	0
722	0.02
723	0
724	0
725	0
726	0
727	0.05
728	0.01
729	0
730	0.07
731	0
732	0
733	0
734	0
735	0
736	0
737	0.03
738	0
739	0
740	0
741	0
742	0
743	0
744	0
745	0
746	0
747	0
748	0
749	0
750	0
751	0
752	0.02
753	0.02
754	0.09
755	0
756	0.01
757	0
758	0.01
759	0
760	0
761	0.06
762	0
763	0
764	0.01
765	0
766	0
767	0
768	0
769	0
770	0
771	0
772	0
773	0
774	0.01
775	0.01
776	0
777	0.02
778	0
779	0.01
780	0
781	0
782	0.04
783	0.05
784	0
785	0
786	0
787	0
788	0
789	0
790	0
791	0
792	0
793	0.02
794	0
795	0.01
796	0
797	0
798	0
799	0
800	0
801	0
802	0.01
803	0
804	0
805	0
806	0
807	0.04
808	0
809	0.01
810	0
811	0
812	0
813	0
814	0
815	0.04
816	0
817	0
818	0
819	0.05
820	0.03
821	0
822	0
823	0.01
824	0.02
825	0
826	0
827	0
828	0
829	0
830	0
831	0
832	0
833	0
834	0
835	0
836	0
837	0
838	0.05
839	0
840	0.01
841	0
842	0
843	0
844	0
845	0
846	0
847	0
848	0
849	0.02
850	0
851	0
852	0
853	0
854	0.06
855	0
856	0.01
857	0
858	0
859	0
860	0
861	0
862	0
863	0
864	0.04
865	0
866	0
867	0
868	0.02
869	0
870	0
871	0
872	0.08
873	0
874	0.26
875	0.01
876	0
877	0.01
878	0.01
879	0
880	0
881	0
882	0
883	0
884	0
885	0
886	0
887	0
888	0
889	0
890	0
891	0.01
892	0
893	0.01
894	0
895	0
896	0.02
897	0
898	0.01
899	0.01
900	0.01
901	0
902	0
903	0
904	0
905	0.02
906	0
907	0
908	0.02
909	0
910	0.01
911	0.01
912	0.07
913	0
914	0
915	0
916	0
917	0
918	0
919	0
920	0.01
921	0.02
922	0
923	0
924	0.04
925	0.01
926	0.03
927	0.01
928	0.01
929	0.01
930	0
931	0
932	0.03
933	0
934	0
935	0.02
936	0
937	0
938	0
939	0
940	0.02
941	0
942	0
943	0
944	0.01
945	0
946	0
947	0.03
948	0.01
949	0
950	0
951	0
952	0
953	0.05
954	0
955	0
956	0
957	0.02
958	0.03
959	0
960	0.01
961	0
962	0.01
963	0.02
964	0
965	0
966	0.06
967	0
968	0.01
969	0.02
970	0
971	0
972	0
973	0
974	0
975	0
976	0
977	0
978	0
979	0
980	0
981	0
982	0
983	0
984	0
985	0
986	0
987	0
988	0.04
989	0
990	0
991	0
992	0
993	0
994	0
995	0.03
996	0
997	0
998	0
999	0
1000	0.01
