# Supplementary material for: A Regularized MANOVA Test for Semicontinuous High‐Dimensional Data
Source: Biom J. 2025 Apr 29;67(3):e70054. doi: 10.1002/bimj.70054 (PMC12041841; doi:10.1002/bimj.70054)
Supplement: Supplementary file 1 — Supporting information [file BIMJ-67-e70054-s001.zip › Replicability/Results_CHEN/K2/H1_2-0.15/CHEN-H1_2-0.15-10-50-0.2-0.4.txt]

1	0.22
2	0.22
3	0.05
4	0.14
5	0.83
6	0.46
7	0.61
8	0
9	0.21
10	0.02
11	0.8
12	0.11
13	0.02
14	0.01
15	0.59
16	0.31
17	0.35
18	0.24
19	0.78
20	0.6
21	0.46
22	0.02
23	0.29
24	0.07
25	0.47
26	0.92
27	0.31
28	0.61
29	0.46
30	0.02
31	0.29
32	0.1
33	0.62
34	0.92
35	0.58
36	0.43
37	0.22
38	0.17
39	0.07
40	0.01
41	0.86
42	0.05
43	0.19
44	0.33
45	0.02
46	0.82
47	0.24
48	0.28
49	0.09
50	0.92
51	0.74
52	0.06
53	0.13
54	0.19
55	0.53
56	0.64
57	0.97
58	0.53
59	0.59
60	0.81
61	0.55
62	0.15
63	0.12
64	0.74
65	0.71
66	0.53
67	0.32
68	0
69	0.62
70	0.83
71	0.38
72	0.43
73	0.47
74	0.72
75	0.55
76	0.8
77	0.76
78	0.21
79	0.05
80	0.49
81	0.58
82	0.38
83	0.86
84	0.49
85	0.62
86	0.93
87	0.4
88	0.63
89	0.75
90	0.03
91	0.37
92	0.83
93	0.03
94	0.89
95	0.43
96	0.1
97	0.73
98	0.74
99	0.24
100	0.5
101	0.14
102	0.9
103	0.78
104	0.3
105	0.19
106	0.55
107	0.28
108	0.9
109	0.8
110	0.17
111	0.84
112	0.64
113	0.09
114	0.62
115	0.94
116	0
117	0.29
118	0.92
119	0.1
120	0.38
121	0.14
122	0.89
123	0.25
124	0.31
125	0.01
126	0.32
127	0.62
128	0.2
129	0.02
130	0.38
131	0.27
132	0
133	0.28
134	0.24
135	0.65
136	0.59
137	0.89
138	0.93
139	0.29
140	0.53
141	0.36
142	0.93
143	0.27
144	0.63
145	0.35
146	0.18
147	0.43
148	0.38
149	0.62
150	0.14
151	0.78
152	0.91
153	0.62
154	0.73
155	0.02
156	0.34
157	0.41
158	0.79
159	0.25
160	0.51
161	0.05
162	0.87
163	0.03
164	0.43
165	0.28
166	0.55
167	0.15
168	0.45
169	0.38
170	0.92
171	0.66
172	0.16
173	0.75
174	0.37
175	0.61
176	0.28
177	0.6
178	0.12
179	0.31
180	0.87
181	0.25
182	0.4
183	0.46
184	0.73
185	0.15
186	0.42
187	0.77
188	0.48
189	0.42
190	0.05
191	0.54
192	0.55
193	0.69
194	0.57
195	0.37
196	0.08
197	1
198	0.25
199	0.36
200	0.04
201	0.09
202	0.82
203	0.66
204	0
205	0.79
206	0.25
207	0.33
208	0.84
209	0.26
210	0.91
211	0.9
212	0.05
213	0.3
214	0.44
215	0.85
216	0.15
217	0.15
218	0.98
219	0.5
220	0.48
221	0.9
222	0.59
223	0.2
224	0.92
225	0.47
226	0.13
227	0.25
228	0.84
229	0.62
230	0.6
231	0.89
232	0.76
233	0.91
234	0.39
235	0.21
236	0.66
237	0.39
238	0.33
239	0.67
240	0.31
241	0.86
242	0.86
243	0.77
244	0.39
245	0.82
246	0.69
247	0.54
248	0.39
249	0.07
250	0.74
251	0.64
252	0.74
253	0.18
254	0.27
255	0.32
256	0.23
257	0.2
258	0.75
259	0.13
260	0.29
261	0.37
262	0.4
263	0.29
264	0.05
265	0.72
266	0.27
267	0.27
268	0.52
269	0.17
270	0.3
271	0.13
272	0.53
273	0.01
274	0.86
275	0.31
276	0
277	0.32
278	0.45
279	0.36
280	0.34
281	0.53
282	0.22
283	0.78
284	0.81
285	0.18
286	0.29
287	0.71
288	0.67
289	0.34
290	0.37
291	0.07
292	0.65
293	0.57
294	0.74
295	0.47
296	0.26
297	0.21
298	0.53
299	0.14
300	0.69
301	0.76
302	0.04
303	0.15
304	0.55
305	0.29
306	0.3
307	0.77
308	0.57
309	0.43
310	0.75
311	0.02
312	0.13
313	0.43
314	0.06
315	0.51
316	0.06
317	0.12
318	0.14
319	0.95
320	0.72
321	0.02
322	0.14
323	0.3
324	0.3
325	0.4
326	0.09
327	0.81
328	0.57
329	0.78
330	0.52
331	0.03
332	0.47
333	0.74
334	0.16
335	0.68
336	0.01
337	0.07
338	0.18
339	0.44
340	0.94
341	0
342	0.62
343	0.44
344	0.89
345	0.46
346	0.59
347	0.94
348	0.42
349	0.27
350	0.14
351	0.78
352	0.64
353	0.43
354	0.81
355	0.57
356	0.19
357	0.34
358	0.51
359	0.71
360	0.6
361	0.91
362	0.87
363	0.92
364	0.21
365	0.18
366	0.04
367	0.47
368	0.24
369	0.17
370	0.82
371	0.32
372	0.05
373	0.4
374	0.09
375	0.4
376	0.31
377	0.9
378	0.99
379	0.59
380	0.67
381	0.35
382	0.1
383	0.9
384	0.62
385	0.81
386	0.09
387	0.58
388	0.18
389	0.45
390	0.09
391	0.15
392	0.58
393	0.79
394	0.68
395	0.26
396	0.56
397	0.9
398	0.24
399	0.12
400	0.12
401	0.25
402	0.01
403	0.85
404	0.14
405	0.32
406	0.42
407	0.33
408	0.81
409	0.42
410	0.63
411	0.39
412	0.44
413	0.39
414	0.53
415	0.61
416	0.05
417	0.43
418	0.18
419	0.93
420	0.42
421	0.51
422	0.8
423	0.97
424	0.69
425	0.8
426	0.03
427	0.26
428	0.32
429	0
430	0.53
431	0.78
432	0.11
433	0.03
434	0.46
435	0.12
436	0.24
437	0.93
438	0.93
439	0.67
440	0.07
441	0.2
442	0.56
443	0.5
444	0.55
445	0.02
446	0.63
447	0.57
448	0.78
449	0.49
450	0.87
451	0.17
452	0.13
453	0.06
454	0.45
455	0.25
456	0.24
457	0.14
458	0.73
459	0.2
460	0.62
461	0.58
462	0.53
463	0.91
464	0.9
465	0.36
466	0.17
467	0.04
468	0.53
469	0.4
470	0.4
471	0.95
472	0.89
473	0.21
474	0.35
475	0.05
476	0.84
477	0.49
478	0.86
479	0.3
480	0.88
481	0.47
482	0.19
483	0.09
484	0.27
485	0.56
486	0.64
487	0.98
488	0.32
489	0.68
490	0.66
491	0.57
492	0.11
493	0.08
494	0.12
495	0.55
496	0.34
497	0.69
498	0.08
499	0.84
500	0.17
501	0.74
502	0.16
503	0.15
504	0.11
505	0.43
506	0.73
507	0.54
508	0.77
509	0.2
510	0.65
511	0.4
512	0.17
513	0.73
514	0.13
515	0.8
516	0.45
517	0.52
518	0.07
519	0.41
520	0.54
521	0.53
522	0.32
523	0.69
524	0.49
525	0.49
526	0.41
527	0.22
528	0.82
529	0.51
530	0.86
531	0.11
532	0.17
533	0.45
534	0.21
535	0.48
536	0.11
537	0.62
538	0.89
539	0.67
540	0.29
541	0.26
542	0.1
543	0.4
544	0.97
545	0.25
546	0.27
547	0.72
548	0.41
549	0.03
550	0.1
551	0.08
552	0.6
553	0.27
554	0.29
555	0.06
556	0.17
557	0.57
558	0
559	0.56
560	0.75
561	0.54
562	0.2
563	0.85
564	0.9
565	0.06
566	0.59
567	0.94
568	0.26
569	0.93
570	0.3
571	0.16
572	0.67
573	0.21
574	0
575	0.67
576	0.84
577	0.33
578	0.67
579	0.21
580	0.97
581	0.78
582	0.16
583	0.5
584	0.59
585	0.23
586	0.04
587	0.68
588	0.16
589	0.81
590	0.28
591	0.02
592	0.86
593	0.5
594	0.33
595	0.87
596	0.78
597	0.88
598	0.19
599	0.23
600	0.41
601	0.21
602	0.67
603	0.29
604	0.75
605	0.99
606	0.47
607	0.07
608	0.44
609	0.2
610	0.07
611	0.87
612	0.11
613	0.01
614	0.27
615	0.14
616	0.66
617	0.38
618	0.17
619	0.31
620	0.27
621	0.44
622	0.26
623	0.98
624	0.6
625	0.79
626	0.5
627	0.02
628	0.14
629	0.01
630	0.01
631	0.34
632	0.9
633	0.67
634	0.25
635	0.21
636	0.49
637	0.05
638	0.31
639	0.96
640	0.74
641	0.49
642	0.1
643	0.51
644	0.07
645	0.28
646	0.51
647	0.72
648	0.56
649	0.82
650	0.75
651	0.64
652	0.6
653	0.86
654	0.04
655	0.11
656	0.12
657	0.6
658	0.73
659	0.42
660	0.44
661	0.06
662	0.19
663	0.13
664	0.99
665	0.45
666	0.42
667	0.41
668	0.92
669	0.09
670	0.91
671	0.54
672	0.3
673	0.12
674	0.64
675	0.02
676	0.3
677	0.78
678	0.29
679	0.42
680	0.07
681	0.41
682	0.88
683	0.28
684	0.91
685	0.94
686	0
687	0.01
688	0.86
689	0.57
690	0.81
691	0.16
692	0.04
693	0.22
694	0.09
695	0.47
696	0.26
697	0.14
698	0.04
699	0.68
700	0.03
701	0.84
702	0.72
703	0.41
704	0.63
705	0.25
706	0.86
707	0.47
708	0.15
709	0.16
710	0.09
711	0.06
712	0.76
713	0.19
714	0.51
715	0.53
716	0.21
717	0.01
718	0.49
719	0.39
720	0.53
721	0.37
722	0.65
723	0.3
724	0.86
725	0.23
726	0.41
727	0.68
728	0.01
729	0.23
730	0.39
731	0.09
732	0.79
733	0.44
734	0.29
735	0.12
736	0.17
737	0.65
738	0.78
739	0.37
740	0.78
741	0.14
742	0.04
743	0.72
744	0.69
745	0.88
746	0.66
747	0
748	0.44
749	0.96
750	0.75
751	0.93
752	0.77
753	0.14
754	0.25
755	0.16
756	0.33
757	0.3
758	0.42
759	0.7
760	0.2
761	0.63
762	0.15
763	0.61
764	0
765	0.57
766	0.16
767	0.62
768	0.18
769	0.01
770	0.49
771	0.37
772	0.07
773	0.6
774	0.03
775	0.49
776	0.51
777	0.42
778	0.22
779	0.17
780	0.69
781	0.98
782	0.38
783	0.1
784	0.51
785	0.51
786	0.11
787	0.3
788	0.08
789	0.62
790	0.67
791	0.27
792	0.52
793	0.34
794	0.65
795	0.44
796	0.94
797	0.21
798	0.95
799	0.26
800	0.34
801	0.84
802	0.25
803	0.35
804	0.58
805	0.16
806	0.6
807	0.19
808	0.44
809	0.51
810	0.22
811	0.1
812	0.01
813	0.32
814	0.7
815	0.05
816	0.49
817	0.71
818	0.9
819	0.32
820	0.28
821	0.71
822	0.26
823	0.27
824	0.43
825	0.2
826	0.42
827	0.58
828	0.51
829	0.14
830	0.96
831	0.09
832	0.01
833	0.63
834	0.14
835	0.55
836	0.72
837	0.75
838	0.17
839	0.42
840	0.86
841	0.92
842	0.13
843	0.35
844	0.93
845	0.07
846	0.65
847	0.33
848	0.1
849	0.86
850	0.74
851	0.43
852	0.38
853	0.06
854	0.76
855	0.16
856	0.02
857	0.83
858	0.15
859	0.2
860	0.59
861	0.35
862	0.23
863	0.26
864	0.46
865	0.09
866	0.23
867	0.5
868	0.42
869	0.49
870	0.42
871	0.05
872	0.37
873	0.73
874	0.91
875	0.5
876	0.4
877	0.75
878	0.31
879	0.51
880	0.65
881	0.01
882	0.4
883	0.57
884	0.04
885	0.84
886	0.81
887	0.23
888	0.13
889	0.44
890	0.95
891	0.21
892	0.09
893	0.26
894	0.88
895	0.17
896	0.71
897	0.17
898	0.22
899	0.51
900	0.27
901	0.09
902	0.52
903	0.96
904	0.34
905	0.07
906	0.04
907	0.06
908	0.67
909	0.46
910	0.11
911	0.78
912	0.01
913	0.21
914	0.03
915	0.81
916	0.02
917	0.02
918	0.14
919	0.85
920	0.88
921	0.29
922	0.9
923	0.17
924	0.48
925	0.63
926	0.14
927	0.91
928	0.03
929	0.04
930	0.61
931	0.27
932	0.4
933	0.33
934	0.34
935	0.68
936	0.52
937	0.04
938	0.66
939	0.39
940	0.32
941	0.75
942	0.04
943	0.06
944	0.03
945	0.52
946	0.37
947	0.85
948	0.61
949	0.17
950	0.86
951	0.93
952	0.96
953	0.31
954	0.21
955	0.43
956	0.68
957	0.38
958	0.51
959	0.45
960	0.12
961	0.45
962	0.6
963	0.19
964	0.52
965	0.16
966	0.72
967	0.7
968	0.15
969	0.2
970	0.59
971	0.13
972	0.1
973	0.47
974	0.31
975	0.25
976	0.51
977	0.58
978	0.01
979	0.15
980	0.62
981	0.41
982	0.2
983	0.05
984	0.28
985	0.83
986	0.66
987	0.72
988	0.12
989	0.57
990	0.14
991	0.65
992	0.48
993	0.24
994	0.72
995	0.33
996	0.59
997	0.06
998	0.41
999	0.81
1000	0.45
