# Supplementary material for: A Regularized MANOVA Test for Semicontinuous High‐Dimensional Data
Source: Biom J. 2025 Apr 29;67(3):e70054. doi: 10.1002/bimj.70054 (PMC12041841; doi:10.1002/bimj.70054)
Supplement: Supplementary file 1 — Supporting information [file BIMJ-67-e70054-s001.zip › Replicability/Results_CHEN/K2/H1_2-0.15/CHEN-H1_2-0.15-10-50-0.2-0.txt]

1	0.23
2	0.27
3	0.02
4	0.09
5	0.91
6	0.76
7	0.94
8	0.16
9	0.33
10	0.21
11	0.54
12	0.04
13	0.26
14	0
15	0.59
16	0.54
17	0.16
18	0.16
19	0.52
20	0.42
21	0.46
22	0.08
23	0.09
24	0.23
25	0.71
26	0.69
27	0.32
28	0.17
29	0.9
30	0.07
31	0.08
32	0.19
33	0.47
34	0.82
35	0.45
36	0.59
37	0.24
38	0.1
39	0.09
40	0.29
41	0.96
42	0.05
43	0.42
44	0.22
45	0.44
46	0.87
47	0.07
48	0.56
49	0.74
50	0.85
51	0.18
52	0.13
53	0.06
54	0.21
55	0.63
56	0.96
57	0.66
58	0.4
59	0.95
60	0.53
61	0.58
62	0.15
63	0.32
64	0.88
65	0.56
66	0.41
67	0.07
68	0
69	0.21
70	0.88
71	0.21
72	0.48
73	0.8
74	0.93
75	0.29
76	0.3
77	0.68
78	0.03
79	0.06
80	0.54
81	0.54
82	0.13
83	0.9
84	0.44
85	0.56
86	0.55
87	0.28
88	0.53
89	0.57
90	0.09
91	0.26
92	0.59
93	0.05
94	0.58
95	0.73
96	0.04
97	0.94
98	0.76
99	0.25
100	0.94
101	0.03
102	0.96
103	0.48
104	0.13
105	0.04
106	0.28
107	0.33
108	0.7
109	0.56
110	0.13
111	0.63
112	0.57
113	0.05
114	0.61
115	0.91
116	0.03
117	0.16
118	0.77
119	0.04
120	0.62
121	0.05
122	0.85
123	0.11
124	0.1
125	0.1
126	0.18
127	0.17
128	0.1
129	0.02
130	0.44
131	0.18
132	0.05
133	0.28
134	0.71
135	0.6
136	0.46
137	0.96
138	0.83
139	0.35
140	0.64
141	0.36
142	0.88
143	0.43
144	0.76
145	0.13
146	0.29
147	0.2
148	0.21
149	0.49
150	0.39
151	0.92
152	0.68
153	0.56
154	0.44
155	0.27
156	0.17
157	0.26
158	0.86
159	0.2
160	0.48
161	0
162	0.6
163	0.02
164	0.08
165	0.38
166	0.71
167	0.15
168	0.7
169	0.5
170	0.92
171	0.42
172	0.16
173	0.93
174	0.31
175	0.6
176	0.76
177	0.61
178	0.04
179	0.43
180	0.74
181	0.49
182	0.36
183	0.66
184	0.66
185	0.01
186	0.32
187	0.65
188	0.23
189	0.34
190	0.04
191	0.44
192	0.79
193	0.29
194	0.13
195	0.24
196	0.06
197	0.99
198	0.34
199	0.71
200	0
201	0.19
202	0.57
203	0.36
204	0.59
205	0.56
206	0.2
207	0.22
208	0.7
209	0.21
210	0.75
211	0.95
212	0.08
213	0.47
214	0.29
215	0.69
216	0.35
217	0.06
218	0.93
219	0.51
220	0.12
221	0.88
222	0.52
223	0.14
224	0.94
225	0.53
226	0.61
227	0.37
228	0.83
229	0.57
230	0.57
231	0.8
232	0.47
233	0.9
234	0.82
235	0.29
236	0.51
237	0.13
238	0.23
239	0.59
240	0.39
241	0.5
242	0.66
243	0.71
244	0.06
245	0.54
246	0.68
247	0.41
248	0.08
249	0
250	0.8
251	0.83
252	0.61
253	0.26
254	0.34
255	0.73
256	0.2
257	0.35
258	0.86
259	0.03
260	0.1
261	0.42
262	0.8
263	0.26
264	0.04
265	0.34
266	0.14
267	0.33
268	0.27
269	0.1
270	0.49
271	0.3
272	0.88
273	0.62
274	0.88
275	0.35
276	0.09
277	0.48
278	0.22
279	0.32
280	0.13
281	0.77
282	0.79
283	0.93
284	0.8
285	0.09
286	0.33
287	0.58
288	0.55
289	0.31
290	0.14
291	0.19
292	0.38
293	0.38
294	0.5
295	0.55
296	0.14
297	0.1
298	0.58
299	0.25
300	0.79
301	0.58
302	0
303	0.59
304	0.22
305	0.29
306	0.72
307	0.54
308	0.44
309	0.33
310	0.78
311	0.46
312	0.41
313	0.16
314	0.05
315	0.47
316	0.32
317	0.17
318	0.11
319	0.92
320	0.58
321	0.09
322	0.08
323	0.56
324	0.67
325	0.59
326	0.01
327	0.4
328	0.41
329	0.81
330	0.29
331	0.06
332	0.31
333	0.75
334	0.18
335	0.72
336	0.06
337	0.32
338	0.14
339	0.07
340	0.8
341	0
342	0.78
343	0.19
344	0.72
345	0.31
346	0.45
347	0.91
348	0.36
349	0.55
350	0
351	0.03
352	0.24
353	0.36
354	0.7
355	0.63
356	0.22
357	0.37
358	0.35
359	0.76
360	0.47
361	0.75
362	0.78
363	0.88
364	0.28
365	0.27
366	0.12
367	0.31
368	0.32
369	0.06
370	0.78
371	0.25
372	0.51
373	0.61
374	0.05
375	0.53
376	0.48
377	0.55
378	0.99
379	0.33
380	0.61
381	0.38
382	0.01
383	0.94
384	0.78
385	0.65
386	0.59
387	0.56
388	0.19
389	0.19
390	0
391	0.42
392	0.05
393	0.58
394	0.31
395	0.16
396	0.44
397	0.82
398	0.04
399	0.08
400	0.06
401	0.57
402	0.1
403	0.86
404	0.06
405	0.54
406	0.19
407	0.16
408	0.7
409	0.27
410	0.49
411	0.95
412	0.43
413	0.55
414	0.48
415	0.38
416	0.06
417	0.44
418	0.07
419	0.69
420	0.23
421	0.24
422	0.38
423	1
424	0.51
425	0.58
426	0.48
427	0.69
428	0.85
429	0.84
430	0.23
431	0.66
432	0.11
433	0.04
434	0.58
435	0.12
436	0.14
437	0.96
438	0.58
439	0.68
440	0.05
441	0.12
442	0.62
443	0.31
444	0.49
445	0.46
446	0.3
447	0.26
448	0.89
449	0.48
450	0.87
451	0.33
452	0.86
453	0.32
454	0.46
455	0.2
456	0.27
457	0.39
458	0.81
459	0.18
460	0.57
461	0.39
462	0.73
463	0.75
464	0.93
465	0.15
466	0.33
467	0
468	0.8
469	0.52
470	0.26
471	0.96
472	0.57
473	0.23
474	0.5
475	0.01
476	0.68
477	0.39
478	0.41
479	0.35
480	0.95
481	0.5
482	0.11
483	0.02
484	0.28
485	0.5
486	0.12
487	0.78
488	0.14
489	0.6
490	0.46
491	0.4
492	0.13
493	0.06
494	0.33
495	0.46
496	0.3
497	0.76
498	0.04
499	0.73
500	0.19
501	0.61
502	0.05
503	0.03
504	0.56
505	0.53
506	0.74
507	0.21
508	0.25
509	0.42
510	0.21
511	0.61
512	0.51
513	0.57
514	0.05
515	0.51
516	0.64
517	0.31
518	0
519	0.56
520	0.24
521	0.43
522	0.45
523	0.55
524	0.34
525	0.75
526	0.47
527	0.08
528	0.86
529	0.59
530	0.89
531	0.13
532	0.02
533	0.45
534	0.33
535	0.12
536	0.04
537	0.77
538	0.72
539	0.32
540	0.39
541	0.12
542	0.02
543	0.55
544	0.93
545	0.06
546	0.18
547	0.72
548	0.31
549	0.11
550	0.19
551	0
552	0.3
553	0.1
554	0.12
555	0.03
556	0.68
557	0.69
558	0
559	0.28
560	0.68
561	0.17
562	0.08
563	0.81
564	0.64
565	0.28
566	0.37
567	0.27
568	0.47
569	0.9
570	0.44
571	0.12
572	0.53
573	0.12
574	0.02
575	0.86
576	0.85
577	0.23
578	0.84
579	0.84
580	0.8
581	0.6
582	0.21
583	0.44
584	0.45
585	0.1
586	0.27
587	0.46
588	0.12
589	0.84
590	0.64
591	0.01
592	0.81
593	0.46
594	0.01
595	0.6
596	0.97
597	0.89
598	0.64
599	0.27
600	0.12
601	0.34
602	0.68
603	0.55
604	0.8
605	0.85
606	0.18
607	0.05
608	0.16
609	0.15
610	0.2
611	0.72
612	0.17
613	0.09
614	0.83
615	0.23
616	0.55
617	0.51
618	0.63
619	0.44
620	0.87
621	0.52
622	0.16
623	0.81
624	0.69
625	0.65
626	0.21
627	0.01
628	0.08
629	0.01
630	0.35
631	0.11
632	0.95
633	0.44
634	0.19
635	0.06
636	0.14
637	0.03
638	0.19
639	0.91
640	0.47
641	0.44
642	0.08
643	0.45
644	0.05
645	0.34
646	0.38
647	0.5
648	0.38
649	0.88
650	0.89
651	0.48
652	0.46
653	0.55
654	0.14
655	0.16
656	0.3
657	0.66
658	0.61
659	0.27
660	0.57
661	0.07
662	0.07
663	0.13
664	0.91
665	0.35
666	0.28
667	0.27
668	0.61
669	0.06
670	0.99
671	0.63
672	0.22
673	0.14
674	0.36
675	0.13
676	0.12
677	0.55
678	0.34
679	0.67
680	0.01
681	0.5
682	0.85
683	0.03
684	0.86
685	0.94
686	0.32
687	0.01
688	0.81
689	0.31
690	0.92
691	0.1
692	0.06
693	0.06
694	0.3
695	0.61
696	0.35
697	0.01
698	0.18
699	0.45
700	0.47
701	0.77
702	0.62
703	0.3
704	0.24
705	0.27
706	0.81
707	0.34
708	0
709	0.07
710	0.02
711	0.14
712	0.76
713	0.1
714	0.28
715	0.28
716	0.49
717	0.12
718	0.44
719	0.42
720	0.5
721	0.82
722	0.36
723	0.45
724	0.99
725	0.11
726	0.53
727	0.96
728	0
729	0.09
730	0.09
731	0.11
732	0.87
733	0.47
734	0.47
735	0.29
736	0.02
737	0.73
738	0.6
739	0.23
740	0.58
741	0.03
742	0.01
743	0.71
744	0.4
745	0.35
746	0.58
747	0.05
748	0.4
749	0.91
750	0.61
751	0.49
752	0.54
753	0.17
754	0.27
755	0.53
756	0.16
757	0.31
758	0.33
759	0.9
760	0.13
761	0.55
762	0.32
763	0.77
764	0.3
765	0.29
766	0.36
767	0.53
768	0.64
769	0.5
770	0.49
771	0.29
772	0.19
773	0.69
774	0.44
775	0.52
776	0.42
777	0.98
778	0.31
779	0.08
780	0.66
781	0.98
782	0.16
783	0.8
784	0.78
785	0.47
786	0.12
787	0.13
788	0.05
789	0.76
790	0.35
791	0.18
792	0.37
793	0.15
794	0.51
795	0.12
796	0.74
797	0.13
798	0.97
799	0.25
800	0.79
801	0.93
802	0.08
803	0.21
804	0.55
805	0.05
806	0.5
807	0.16
808	0.45
809	0.05
810	0.19
811	0.01
812	0.01
813	0.57
814	0.6
815	0.02
816	0.58
817	0.81
818	0.94
819	0.43
820	0.42
821	0.57
822	0.36
823	0.27
824	0.91
825	0.11
826	0.13
827	0.59
828	0.39
829	0.01
830	0.93
831	0.1
832	0.03
833	0.4
834	0.18
835	0.42
836	0.37
837	0.38
838	0.24
839	0.14
840	0.64
841	0.55
842	0.16
843	0.18
844	0.77
845	0.07
846	0.35
847	0.54
848	0.04
849	0.57
850	0.93
851	0.52
852	0.48
853	0.03
854	0.64
855	0.1
856	0.02
857	0.28
858	0.53
859	0.05
860	0.62
861	0.34
862	0.01
863	0.1
864	0.18
865	0.2
866	0.37
867	0.15
868	0.28
869	0.18
870	0.86
871	0.18
872	0.07
873	0.35
874	0.83
875	0.16
876	0.24
877	0.68
878	0.28
879	0.5
880	0.29
881	0.05
882	0.35
883	0.31
884	0.01
885	0.85
886	0.18
887	0.18
888	0.47
889	0.51
890	0.98
891	0.09
892	0.03
893	0
894	0.79
895	0.18
896	0.25
897	0.35
898	0.27
899	0.36
900	0.26
901	0.59
902	0.2
903	0.96
904	0.26
905	0.06
906	0
907	0.04
908	0.57
909	0.51
910	0.21
911	0.28
912	0.19
913	0.16
914	0.3
915	0.73
916	0.48
917	0.22
918	0.28
919	0.78
920	0.88
921	0.09
922	0.84
923	0.05
924	0.37
925	0.46
926	0.19
927	0.82
928	0.38
929	0.04
930	0.61
931	0.21
932	0.3
933	0.63
934	0.19
935	0.57
936	0.45
937	0.23
938	0.4
939	0.54
940	0.01
941	0.67
942	0.01
943	0.12
944	0.1
945	0.13
946	0.08
947	0.78
948	0.39
949	0.01
950	0.87
951	0.84
952	0.81
953	0.18
954	0.04
955	0.37
956	0.56
957	0.46
958	0.28
959	0.6
960	0.03
961	0.67
962	0.45
963	0.08
964	0.43
965	0.08
966	0.64
967	0.47
968	0.03
969	0.1
970	0.49
971	0.07
972	0.08
973	0.64
974	0.77
975	0.2
976	0.51
977	0.28
978	0.08
979	0.09
980	0.78
981	0.38
982	0.32
983	0.28
984	0.24
985	0.64
986	0.19
987	0.61
988	0.07
989	0.89
990	0.08
991	0.7
992	0.26
993	0.32
994	0.83
995	0.38
996	0.59
997	0.03
998	0.71
999	0.84
1000	0.25
