# Supplementary material for: A Regularized MANOVA Test for Semicontinuous High‐Dimensional Data
Source: Biom J. 2025 Apr 29;67(3):e70054. doi: 10.1002/bimj.70054 (PMC12041841; doi:10.1002/bimj.70054)
Supplement: Supplementary file 1 — Supporting information [file BIMJ-67-e70054-s001.zip › Replicability/Results_CHEN/K2/H1_2-0.15/CHEN-H1_2-0.15-10-50-0.5-0.4.txt]

1	0.38
2	0.29
3	0.42
4	0.01
5	0.62
6	0.12
7	0.04
8	0.48
9	0.17
10	0.37
11	0.84
12	0.33
13	0.7
14	0.02
15	0.51
16	0.68
17	0.75
18	0.04
19	0.5
20	0.37
21	0.36
22	0
23	0.29
24	0.78
25	0.05
26	0.37
27	0.09
28	0.9
29	0.22
30	0.31
31	0.36
32	0.39
33	0.55
34	0.28
35	0.35
36	0.74
37	0.13
38	0.62
39	0.56
40	0.02
41	0.71
42	0.07
43	0.06
44	0.43
45	0.25
46	0.91
47	0.14
48	0.01
49	0.24
50	0.12
51	0.65
52	0.56
53	0
54	0.43
55	0.31
56	0.17
57	0.13
58	0.48
59	0.03
60	0.17
61	0.2
62	0.61
63	0.03
64	0.22
65	0.09
66	1
67	0.8
68	0.04
69	0.2
70	0.41
71	0.72
72	0.09
73	0.9
74	0.32
75	0.08
76	0.53
77	0.47
78	0.51
79	0.11
80	0.7
81	0.1
82	0.72
83	0.46
84	0.36
85	0
86	0.3
87	0.03
88	0.29
89	0.43
90	0.15
91	0.48
92	0.25
93	0.05
94	0.06
95	0.47
96	0.7
97	0.68
98	0.4
99	0.66
100	0.25
101	0.37
102	0.33
103	0
104	0.48
105	0.08
106	0.86
107	0.16
108	0.04
109	0.72
110	0.21
111	0.03
112	0.46
113	0.04
114	0.01
115	0.29
116	0.07
117	0.49
118	0.83
119	0.01
120	0.34
121	0.64
122	0.77
123	0.01
124	0.8
125	0.02
126	0.92
127	0.59
128	0.64
129	0.06
130	0.1
131	0.1
132	0.02
133	0.18
134	0.54
135	0.1
136	0.61
137	0.03
138	0.06
139	0.77
140	0.68
141	0.11
142	0.15
143	0.48
144	0.68
145	0.11
146	0.17
147	0.43
148	0.38
149	0.9
150	0
151	0.5
152	0.49
153	0.49
154	0.19
155	0.65
156	0.14
157	0.61
158	0.23
159	0.19
160	0.58
161	0.02
162	0.72
163	0.52
164	0.59
165	0.05
166	0.41
167	0.18
168	0.05
169	0.45
170	0.47
171	0.69
172	0.82
173	0.45
174	0.39
175	0.71
176	0.21
177	0.21
178	0.11
179	0.59
180	0.52
181	0.85
182	0.54
183	0.07
184	0.6
185	0.47
186	0.49
187	0.27
188	0.3
189	0.74
190	0.01
191	0.47
192	0.04
193	0.71
194	0.6
195	0.22
196	0.17
197	0.34
198	0.22
199	0.76
200	0.6
201	0.27
202	0.41
203	0.05
204	0.14
205	0.66
206	0.01
207	0.34
208	0.95
209	0.52
210	0.56
211	0.53
212	0.91
213	0.85
214	0.3
215	0.67
216	0.1
217	0.38
218	0.79
219	0.72
220	0.25
221	0.14
222	0.71
223	0.13
224	0.48
225	0.29
226	0.61
227	0.09
228	0.34
229	0.23
230	0.19
231	0.36
232	0.12
233	0.18
234	0.29
235	0.2
236	0.82
237	0.26
238	0.13
239	0.03
240	0.31
241	0.12
242	0.21
243	0.67
244	0.59
245	0.35
246	0.63
247	0
248	0.29
249	0.15
250	0.2
251	0.64
252	0.28
253	0.39
254	0.24
255	0.45
256	0.2
257	0.19
258	0.62
259	0.76
260	0.14
261	0.45
262	0.54
263	0.79
264	0.46
265	0.54
266	0.43
267	0.72
268	0.01
269	0.14
270	0.73
271	0.82
272	0.62
273	0.02
274	0.32
275	0.68
276	0.32
277	0.21
278	0.25
279	0.24
280	0
281	0.24
282	0.75
283	0.49
284	0.83
285	0.75
286	0.09
287	0.03
288	0.41
289	0.48
290	0.68
291	0.01
292	0.03
293	0.2
294	0.49
295	0.58
296	0.37
297	0.11
298	0.16
299	0.52
300	0.76
301	0.39
302	0.11
303	0.18
304	0.68
305	0.03
306	0.57
307	0.67
308	0.71
309	0.78
310	0.66
311	0.64
312	0.16
313	0.26
314	0.25
315	0.62
316	0.03
317	0.82
318	0.24
319	0.66
320	0.26
321	0.12
322	0.43
323	0.09
324	0.02
325	0.45
326	0.02
327	0.52
328	0.34
329	0.29
330	0.31
331	0.7
332	0.56
333	0.75
334	0.53
335	0.42
336	0.47
337	0.21
338	0.13
339	0.35
340	0.75
341	0
342	0.72
343	0.11
344	0.05
345	0.66
346	0.36
347	0.86
348	0.44
349	0
350	0.03
351	0.31
352	0.28
353	0.52
354	0.05
355	0.24
356	0.92
357	0.73
358	0.85
359	0.26
360	0.43
361	0.4
362	0.28
363	0.14
364	0.37
365	0.14
366	0.15
367	0.14
368	0.03
369	0.78
370	0.38
371	0.97
372	0.4
373	0.19
374	0.21
375	0.3
376	0.6
377	0.85
378	0.13
379	0.51
380	0.04
381	0.46
382	0.48
383	0.12
384	0.26
385	0.82
386	0.49
387	0.79
388	0.1
389	0.68
390	0.34
391	0.23
392	0.74
393	0.43
394	0.55
395	0
396	0.05
397	0.74
398	0.29
399	0.59
400	0.45
401	0.42
402	0.06
403	0.34
404	0.26
405	0.44
406	0.81
407	0.55
408	0.55
409	0.38
410	0.92
411	0.22
412	0.67
413	0.09
414	0.33
415	0.78
416	0.05
417	0.75
418	0.4
419	0.35
420	0.74
421	0.72
422	0.93
423	0.33
424	0.12
425	0.7
426	0.04
427	0.6
428	0.25
429	0.01
430	0.12
431	0.14
432	0.24
433	0.24
434	0.16
435	0.15
436	0.45
437	0.13
438	0.51
439	0.89
440	0.09
441	0.57
442	0.39
443	0.75
444	0.33
445	0.03
446	0.07
447	0.81
448	0.05
449	0.52
450	0.54
451	0.82
452	0.03
453	0
454	0.11
455	0.36
456	0.32
457	0.3
458	0.56
459	0.45
460	0.63
461	0.2
462	0.66
463	0.05
464	0.76
465	0.12
466	0.24
467	0.37
468	0.22
469	0.09
470	0.48
471	0.19
472	0.27
473	0.06
474	0.69
475	0.46
476	0.07
477	0.27
478	0.34
479	0.52
480	0.39
481	0.9
482	0.28
483	0.29
484	0.24
485	0.62
486	0.59
487	0.44
488	0.15
489	0.57
490	0.68
491	0
492	0.54
493	0.37
494	0.02
495	0.43
496	0.43
497	0.61
498	0.35
499	0.6
500	0.7
501	0.5
502	0.83
503	0.62
504	0.18
505	0.54
506	0.04
507	0.02
508	0.22
509	0.15
510	0.46
511	0.67
512	0.05
513	0.11
514	0.46
515	0.49
516	0.52
517	0.57
518	0.12
519	0.59
520	0.02
521	0.48
522	0.58
523	0.34
524	0.46
525	0.8
526	0.4
527	0.27
528	0.08
529	0.44
530	0.36
531	0.4
532	0.42
533	0.41
534	0.1
535	0.47
536	0.54
537	0
538	0.09
539	0.64
540	0.16
541	0.34
542	0.89
543	0.78
544	0.28
545	0.59
546	0.73
547	0.55
548	0.55
549	0.12
550	0.28
551	0.52
552	0.36
553	0.65
554	0.3
555	0.05
556	0.67
557	0.62
558	0.87
559	0.48
560	0.17
561	0.36
562	0.21
563	0.52
564	0.55
565	0.02
566	0.73
567	0.08
568	0.3
569	0.14
570	0.41
571	0.26
572	0.69
573	0.05
574	0.21
575	0.29
576	0.19
577	0.16
578	0.32
579	0.17
580	0.63
581	0.84
582	0.23
583	0.45
584	0.5
585	0.1
586	0.35
587	0.39
588	0.72
589	0.19
590	0.13
591	0.18
592	0.67
593	0.04
594	0.49
595	0.94
596	0.29
597	0.5
598	0.08
599	0.36
600	0.67
601	0.2
602	0.09
603	0.43
604	0.65
605	0.65
606	0.12
607	0.07
608	0.39
609	0.04
610	0.41
611	0.08
612	0.01
613	0.73
614	0.01
615	0.17
616	0.45
617	0.38
618	0.01
619	0.73
620	0.46
621	0.36
622	0.84
623	0.61
624	0.6
625	0.42
626	0.13
627	0.32
628	0.74
629	0.67
630	0.23
631	0.43
632	0.08
633	0.54
634	0.03
635	0.76
636	0.2
637	0.22
638	0.67
639	0.75
640	0.71
641	0.54
642	0.42
643	0.2
644	0.27
645	0.31
646	0.37
647	0.16
648	0.51
649	0.54
650	0.01
651	0.12
652	0.58
653	0.12
654	0.1
655	0.84
656	0.4
657	0.86
658	0.68
659	0.62
660	0.75
661	0.16
662	0.03
663	0.52
664	0.37
665	0.13
666	0.67
667	0.01
668	0.53
669	0.31
670	0.06
671	0.72
672	0.65
673	0.17
674	0.31
675	0.51
676	0.53
677	0.55
678	0.75
679	0.69
680	0.08
681	0.31
682	0.74
683	0.13
684	0.16
685	0.85
686	0.48
687	0.31
688	0.54
689	0.14
690	0.53
691	0.72
692	0.09
693	0.33
694	0.55
695	0.67
696	0.18
697	0.47
698	0.07
699	0.06
700	0
701	0.1
702	0.45
703	0.23
704	0.43
705	0.75
706	0.08
707	0.5
708	0.15
709	0.16
710	0.67
711	0.76
712	0.48
713	0.28
714	0.34
715	0.31
716	0.45
717	0.33
718	0.28
719	0.67
720	0.17
721	0.4
722	0.56
723	0.5
724	0.5
725	0.32
726	0.21
727	0.08
728	0.08
729	0.39
730	0.12
731	0.58
732	0.14
733	0.58
734	0.11
735	0.16
736	0
737	0.71
738	0.5
739	0.64
740	0.16
741	0.72
742	0.25
743	0.28
744	0.43
745	0.06
746	0.08
747	0.13
748	0.3
749	0.12
750	0.23
751	0.07
752	0.39
753	0.22
754	0.79
755	0.01
756	0.21
757	0.59
758	0.42
759	0.08
760	0.02
761	0.74
762	0.64
763	0
764	0.03
765	0.41
766	0
767	0.58
768	0.3
769	0.58
770	0.35
771	0.62
772	0.1
773	0.58
774	0.55
775	0.17
776	0.15
777	0.88
778	0.02
779	0.91
780	0.19
781	0.27
782	0.58
783	0.15
784	0.07
785	0.22
786	0.61
787	0.02
788	0.27
789	0.53
790	0.34
791	0.35
792	0.7
793	0.51
794	0.15
795	0.84
796	0.4
797	0.07
798	0.65
799	0.68
800	0.18
801	0.27
802	0.3
803	1
804	0.87
805	0.58
806	0.34
807	0.19
808	0.18
809	0.92
810	0.07
811	0.1
812	0.68
813	0.18
814	0.19
815	0.07
816	0.75
817	0.18
818	0.08
819	0.52
820	0.33
821	0.55
822	0.12
823	0.19
824	0.16
825	0.04
826	0.65
827	0.05
828	0.61
829	0.7
830	0.46
831	0.41
832	0.01
833	0.25
834	0.03
835	0.06
836	0.49
837	0.11
838	0.09
839	0.11
840	0.5
841	0.39
842	0.33
843	0.65
844	0.05
845	0.49
846	0.36
847	0.25
848	0.49
849	0.38
850	0.49
851	0.91
852	0.77
853	0.02
854	0.7
855	0.15
856	0.18
857	0.07
858	0.01
859	0.48
860	0.55
861	0.35
862	0.81
863	0.16
864	0.12
865	0.37
866	0.45
867	0.48
868	0.5
869	0.24
870	0.66
871	0.08
872	0.48
873	0.07
874	0.4
875	0.23
876	0.57
877	0.41
878	0.7
879	0.71
880	0.81
881	0.07
882	0.59
883	0.14
884	0.02
885	0.63
886	0.66
887	0
888	0.59
889	0.14
890	0.63
891	0.07
892	0
893	0.38
894	0.66
895	0.33
896	0.54
897	0.44
898	0.14
899	0.05
900	0.06
901	0.54
902	0.22
903	0.15
904	0.44
905	0.29
906	0.31
907	0.44
908	0.75
909	0.21
910	0.53
911	0.96
912	0.6
913	0.9
914	0.49
915	0.47
916	0.8
917	0.5
918	0.19
919	0.17
920	0.67
921	0.26
922	0.28
923	0.4
924	0.67
925	0.62
926	0.63
927	0.58
928	0.17
929	0.8
930	0.41
931	0.42
932	0.58
933	0.05
934	0.71
935	0.3
936	0.54
937	0.4
938	0.65
939	0.03
940	0.09
941	0.8
942	0.07
943	0.38
944	0.64
945	0.31
946	0.12
947	0.54
948	0.04
949	0.69
950	0.76
951	0.23
952	0.38
953	0.44
954	0.8
955	0.68
956	0.22
957	0.15
958	0.61
959	0.09
960	0.25
961	0.36
962	0.57
963	0.69
964	0
965	0.15
966	0.17
967	0.14
968	0.26
969	0.59
970	0.8
971	0.31
972	0.39
973	0.17
974	0.25
975	0.75
976	0.08
977	0
978	0.54
979	0.49
980	0.05
981	0.3
982	0.04
983	0.34
984	0.22
985	0.4
986	0.53
987	0.29
988	0.52
989	0.25
990	0.3
991	0.75
992	0.51
993	0.45
994	0.33
995	0.78
996	0.7
997	0.34
998	0.14
999	0.33
1000	0.14
