# Supplementary material for: A Regularized MANOVA Test for Semicontinuous High‐Dimensional Data
Source: Biom J. 2025 Apr 29;67(3):e70054. doi: 10.1002/bimj.70054 (PMC12041841; doi:10.1002/bimj.70054)
Supplement: Supplementary file 1 — Supporting information [file BIMJ-67-e70054-s001.zip › Replicability/Results_CHEN/K2/H1_2-0.15/CHEN-H1_2-0.15-10-50-0.5-0.txt]

1	0.13
2	0.48
3	0.58
4	0
5	0.62
6	0.37
7	0.11
8	0.63
9	0.7
10	0.55
11	0.83
12	0.29
13	0.7
14	0.07
15	0.53
16	0.6
17	0.75
18	0.04
19	0.4
20	0.27
21	0.37
22	0.05
23	0.24
24	0.31
25	0.18
26	0.31
27	0.17
28	0.87
29	0.31
30	0.07
31	0.34
32	0.39
33	0.43
34	0.45
35	0.35
36	0.74
37	0.17
38	0.65
39	0.75
40	0.09
41	0.71
42	0.12
43	0.04
44	0.43
45	0.42
46	0.92
47	0.18
48	0.1
49	0.49
50	0.26
51	0.56
52	0.67
53	0
54	0.68
55	0.45
56	0.49
57	0.15
58	0.43
59	0.02
60	0.06
61	0.2
62	0.63
63	0.06
64	0.07
65	0
66	0.91
67	0.77
68	0.12
69	0.17
70	0.39
71	0.72
72	0.07
73	0.9
74	0.25
75	0.13
76	0.53
77	0.47
78	0.37
79	0.14
80	0.7
81	0.2
82	0.77
83	0.46
84	0.28
85	0
86	0.23
87	0.04
88	0.25
89	0.24
90	0.11
91	0.48
92	0.36
93	0.01
94	0.01
95	0.47
96	0.7
97	0.68
98	0.43
99	0.74
100	0.13
101	0.3
102	0.41
103	0.04
104	0.35
105	0.1
106	1
107	0.21
108	0
109	0.72
110	0.3
111	0.01
112	0.46
113	0.03
114	0.01
115	0.23
116	0.08
117	0.21
118	0.83
119	0
120	0.29
121	0.64
122	0.77
123	0.01
124	0.8
125	0.07
126	0.95
127	0.22
128	0.5
129	0.02
130	0.13
131	0.22
132	0.24
133	0.56
134	0.54
135	0.17
136	0.61
137	0.06
138	0.16
139	0.74
140	0.68
141	0.21
142	0.4
143	0.6
144	0.68
145	0.35
146	0.29
147	0.31
148	0.24
149	1
150	0.03
151	0.41
152	0.47
153	0.49
154	0.15
155	0.65
156	0.08
157	0.61
158	0.37
159	0.29
160	0.58
161	0.08
162	0.72
163	0.12
164	0.51
165	0.24
166	0.41
167	0.31
168	0.02
169	0.27
170	0.63
171	0.69
172	0.88
173	0.23
174	0.33
175	0.69
176	0.38
177	0.03
178	0.29
179	0.63
180	0.52
181	0.85
182	0.56
183	0
184	0.63
185	0.93
186	0.43
187	0.1
188	0.29
189	0.74
190	0.15
191	0.47
192	0.05
193	0.56
194	0.59
195	0.21
196	0.13
197	0.59
198	0.2
199	0.33
200	0.6
201	0.55
202	0.09
203	0.04
204	0.45
205	0.67
206	0.1
207	0.14
208	0.73
209	0.51
210	0.18
211	0.53
212	0.31
213	0.74
214	0.15
215	0.66
216	0.08
217	0.52
218	0.79
219	0.69
220	0
221	0.19
222	0.69
223	0.18
224	0.48
225	0.39
226	0.21
227	0.07
228	0.43
229	0.25
230	0.28
231	0.36
232	0.03
233	0.12
234	0.5
235	0.4
236	0.72
237	0.07
238	0.15
239	0.06
240	0.53
241	0.02
242	0.27
243	0.67
244	0.59
245	0.22
246	0.63
247	0.14
248	0.41
249	0.04
250	0.13
251	0.64
252	0.27
253	0.19
254	0.4
255	0.45
256	0.17
257	0.21
258	0.58
259	0.88
260	0.03
261	0.45
262	0.54
263	0.79
264	0.62
265	0.59
266	0.43
267	0.63
268	0
269	0.17
270	0.47
271	0.82
272	0.47
273	0.36
274	0.27
275	0.36
276	0.41
277	0.03
278	0.42
279	0.1
280	0
281	0.33
282	0.75
283	0.63
284	0.83
285	0.75
286	0.21
287	0.01
288	0.41
289	0.51
290	0.64
291	0.02
292	0.17
293	0.1
294	0.48
295	0.25
296	0.28
297	0.15
298	0.06
299	0.63
300	0.56
301	0.03
302	0.05
303	0.3
304	0.77
305	0.03
306	0.69
307	0.51
308	0.71
309	0.78
310	0.66
311	0.64
312	0.27
313	0.16
314	0.24
315	0.55
316	0.08
317	0.66
318	0.17
319	0.65
320	0.09
321	0.53
322	0.32
323	0.04
324	0
325	0.45
326	0.04
327	0.54
328	0.3
329	0.23
330	0.27
331	0.7
332	0.42
333	0.69
334	0.51
335	0.45
336	0.42
337	0.29
338	0.07
339	0.47
340	0.71
341	0
342	0.63
343	0.01
344	0.05
345	0.66
346	0.34
347	0.86
348	0.23
349	0.01
350	0.01
351	0.23
352	0.17
353	0.52
354	0.02
355	0.24
356	0.99
357	0.86
358	0.85
359	0.37
360	0.27
361	0.4
362	0.22
363	0.11
364	0.51
365	0.2
366	0.47
367	0.17
368	0.08
369	0.78
370	0.25
371	1
372	0.42
373	0.3
374	0.21
375	0.15
376	0.25
377	0.85
378	0.08
379	0.49
380	0
381	0.46
382	0.41
383	0.25
384	0.12
385	0.82
386	0.49
387	0.79
388	0.21
389	0.33
390	0.22
391	0.56
392	0.97
393	0.47
394	0.58
395	0.01
396	0.06
397	0.81
398	0.16
399	0.35
400	0.43
401	0.42
402	0.15
403	0.36
404	0.45
405	0.31
406	0.81
407	0.55
408	0.69
409	0.19
410	1
411	0.29
412	0.69
413	0.22
414	0.32
415	0.78
416	0.07
417	0.88
418	0.45
419	0.29
420	0.74
421	0.63
422	0.72
423	0.33
424	0.08
425	0.57
426	0.37
427	0.6
428	0.24
429	0.08
430	0.06
431	0.34
432	0.4
433	0.28
434	0
435	0.46
436	0.25
437	0.33
438	0.28
439	0.8
440	0.43
441	0.58
442	0.39
443	0.75
444	0.3
445	0.11
446	0.02
447	0.81
448	0.01
449	0.52
450	0.43
451	0.52
452	0.1
453	0.18
454	0.12
455	0.36
456	0.12
457	0.56
458	0.62
459	0.56
460	0.81
461	0.09
462	0.66
463	0.07
464	0.76
465	0.02
466	0.54
467	0.23
468	0.47
469	0.06
470	0.33
471	0.13
472	0.08
473	0.31
474	0.51
475	0.54
476	0.06
477	0.28
478	0.34
479	0.49
480	0.39
481	1
482	0.31
483	0.48
484	0.37
485	0.62
486	0.28
487	0.13
488	0.13
489	0.57
490	0.68
491	0
492	0.54
493	0.53
494	0.05
495	0.43
496	0.09
497	0.42
498	0.58
499	0.39
500	0.34
501	0.49
502	0.71
503	0.17
504	0.43
505	0.71
506	0.05
507	0
508	0.73
509	0.23
510	0.46
511	0.67
512	0.35
513	0.01
514	0.34
515	0.55
516	0.46
517	0.57
518	0.15
519	0.52
520	0.08
521	0.43
522	0.42
523	0.31
524	0.27
525	0.62
526	0.27
527	0.45
528	0.15
529	0.82
530	0.4
531	0.51
532	0.43
533	0.21
534	0.52
535	0.37
536	0.54
537	0.02
538	0.03
539	0.68
540	0.42
541	0.59
542	0.89
543	0.62
544	0.21
545	0.57
546	0.73
547	0.51
548	0.54
549	0.67
550	0.32
551	0.77
552	0.29
553	0.76
554	0.55
555	0.21
556	0.42
557	0.62
558	0.87
559	0.34
560	0.07
561	0.72
562	0.1
563	0.52
564	0.55
565	0.03
566	0.77
567	0.06
568	0.53
569	0.12
570	0.36
571	0.18
572	0.7
573	0.02
574	0.53
575	0.22
576	0.07
577	0.15
578	0.5
579	0.15
580	0.5
581	0.76
582	0.13
583	0.45
584	0.68
585	0.01
586	0.66
587	0.22
588	0.72
589	0.18
590	0.73
591	0.16
592	0.45
593	0.06
594	0.56
595	0.88
596	0.13
597	0.5
598	0.11
599	0.31
600	0.68
601	0.33
602	0.01
603	0.13
604	0.78
605	0.63
606	0.13
607	0.08
608	0.16
609	0.07
610	0.57
611	0
612	0.01
613	0.73
614	0.23
615	0.09
616	0.12
617	0.76
618	0.27
619	0.68
620	0.46
621	0.22
622	0.84
623	0.61
624	0.69
625	0.32
626	0.05
627	0.54
628	0.63
629	0.59
630	0.64
631	0.25
632	0.12
633	0.32
634	0.1
635	0.3
636	0.23
637	0.21
638	0.64
639	0.67
640	0.42
641	0.22
642	0.55
643	0.1
644	0.17
645	0.05
646	0.35
647	0.09
648	0.19
649	0.54
650	0.06
651	0.05
652	0.26
653	0.11
654	0.25
655	0.84
656	0.48
657	0.66
658	0.67
659	0.67
660	0.75
661	0.1
662	0.03
663	0.76
664	0.4
665	0.17
666	0.59
667	0.03
668	0.53
669	0.62
670	0.1
671	0.72
672	0.64
673	0.28
674	0.3
675	0.63
676	0.2
677	0.77
678	0.73
679	0.69
680	0.16
681	0.33
682	0.74
683	0.29
684	0.13
685	0.85
686	0.77
687	0.38
688	0.54
689	0.29
690	0.73
691	0.72
692	0.11
693	0.33
694	0.93
695	0.33
696	0.18
697	0.41
698	0.07
699	0.06
700	0.14
701	0.11
702	0.36
703	0.37
704	0.28
705	0.9
706	0
707	0.67
708	0.05
709	0.13
710	0.67
711	0.76
712	0.27
713	0.23
714	0.12
715	0.15
716	0.28
717	0.69
718	0.12
719	0.52
720	0.11
721	0.4
722	0.37
723	0.53
724	0.5
725	0.58
726	0.44
727	0.33
728	0.11
729	0.36
730	0.07
731	0.86
732	0.21
733	0.66
734	0
735	0.3
736	0
737	0.69
738	0.5
739	0.59
740	0.09
741	0.72
742	0.17
743	0.35
744	0.43
745	0
746	0.19
747	0.06
748	0.68
749	0.16
750	0.18
751	0.05
752	0.41
753	0.21
754	0.79
755	0.04
756	0.06
757	0.5
758	0.54
759	0.05
760	0.04
761	0.74
762	0.64
763	0.01
764	0.32
765	0.34
766	0.04
767	0.58
768	0.67
769	0.58
770	0.18
771	0.72
772	0.1
773	0.64
774	0.2
775	0.43
776	0.03
777	0.88
778	0.01
779	0.43
780	0.32
781	0.28
782	0.58
783	0.36
784	0.12
785	0.11
786	0.73
787	0.02
788	0.19
789	0.52
790	0.35
791	0.31
792	0.72
793	0.4
794	0.12
795	0.89
796	0.26
797	0.1
798	0.65
799	0.72
800	0.14
801	0.44
802	0.21
803	0.88
804	0.99
805	0.42
806	0.16
807	0.2
808	0.24
809	0.96
810	0.01
811	0.13
812	0.35
813	0.13
814	0.04
815	0.11
816	0.53
817	0.2
818	0
819	0.65
820	0.27
821	0.41
822	0.22
823	0.05
824	0.31
825	0.1
826	0.56
827	0.21
828	0.65
829	0.61
830	0.46
831	0.41
832	0.18
833	0.18
834	0.03
835	0.3
836	0.27
837	0.01
838	0.18
839	0
840	0.5
841	0.23
842	0.02
843	0.59
844	0.11
845	0.48
846	0.36
847	0.4
848	0.49
849	0.35
850	0.73
851	0.82
852	0.63
853	0
854	0.7
855	0.27
856	0.15
857	0.03
858	0.12
859	0.2
860	0.69
861	0.47
862	0.81
863	0.41
864	0.18
865	0.42
866	0.45
867	0.37
868	0.51
869	0.22
870	0.76
871	0.12
872	0.49
873	0.02
874	0.33
875	0.2
876	0.57
877	0.51
878	0.74
879	0.71
880	0.8
881	0.04
882	0.16
883	0.01
884	0.04
885	0.67
886	0.48
887	0
888	0.59
889	0.23
890	0.54
891	0.08
892	0.01
893	0.3
894	0.66
895	0.18
896	0.44
897	0.22
898	0.08
899	0.07
900	0.05
901	0.52
902	0.18
903	0.2
904	0.57
905	0.1
906	0.32
907	0.44
908	0.75
909	0.07
910	0.53
911	0.68
912	0.82
913	0.9
914	0.75
915	0.37
916	0.8
917	0.26
918	0.46
919	0.17
920	0.57
921	0.29
922	0.28
923	0.3
924	0.64
925	0.65
926	0.63
927	0.58
928	0.4
929	0.62
930	0.41
931	0.27
932	0.61
933	0.18
934	0.71
935	0.28
936	0.7
937	0.4
938	0.65
939	0.03
940	0
941	0.74
942	0.05
943	0.7
944	0.55
945	0.23
946	0.13
947	0.54
948	0.06
949	0.69
950	0.2
951	0.15
952	0.26
953	0.55
954	0.6
955	0.68
956	0.17
957	0.11
958	0.52
959	0.06
960	0.06
961	0.45
962	0.58
963	0.69
964	0.02
965	0.07
966	0.14
967	0.06
968	0.26
969	0.59
970	0.77
971	0.57
972	0.37
973	0.32
974	0.62
975	0.39
976	0.13
977	0.01
978	0.8
979	0.49
980	0.02
981	0.31
982	0.05
983	0.26
984	0.26
985	0.48
986	0.59
987	0.32
988	0.52
989	0.41
990	0.07
991	0.3
992	0.19
993	0.45
994	0.36
995	0.78
996	0.7
997	0.38
998	0.19
999	0.33
1000	0.13
