# Supplementary material for: A Regularized MANOVA Test for Semicontinuous High‐Dimensional Data
Source: Biom J. 2025 Apr 29;67(3):e70054. doi: 10.1002/bimj.70054 (PMC12041841; doi:10.1002/bimj.70054)
Supplement: Supplementary file 1 — Supporting information [file BIMJ-67-e70054-s001.zip › Replicability/Results_CHEN/K2/H1_2-0.15/CHEN-H1_2-0.15-20-100-0.2-0.4.txt]

1	0.23
2	0.55
3	0.15
4	0.02
5	0.62
6	0.44
7	0.17
8	0.12
9	0.39
10	0.39
11	0.04
12	0.21
13	0.74
14	0.19
15	0.43
16	0.82
17	0.49
18	0.68
19	0.56
20	0.86
21	0.49
22	0.27
23	0.02
24	0.07
25	0.37
26	0.29
27	0.12
28	0.01
29	0.09
30	0.13
31	0.12
32	0.59
33	0.09
34	0
35	0.01
36	0.78
37	0.17
38	0.81
39	0.08
40	0.21
41	0.12
42	0.06
43	0.32
44	0.45
45	0.25
46	0.49
47	0.13
48	0.85
49	0.62
50	0.01
51	0.55
52	0.28
53	0.17
54	0
55	0.77
56	0
57	0.11
58	0.04
59	0.04
60	0.03
61	0.58
62	0.01
63	0.51
64	0.58
65	0.81
66	0.44
67	0.15
68	0.41
69	0.51
70	0.06
71	0.35
72	0.66
73	0.2
74	0.1
75	0.77
76	0.05
77	0.23
78	0.69
79	0.54
80	0.35
81	0.74
82	0.15
83	0.56
84	0.38
85	0.87
86	0.75
87	0.1
88	0.03
89	0.1
90	0.36
91	0.18
92	0.09
93	0.28
94	0.31
95	0.21
96	0.12
97	0.11
98	0.06
99	0.13
100	0.14
101	0.01
102	0.37
103	0.4
104	0.88
105	0.51
106	0.31
107	0.26
108	0.31
109	0.81
110	0.92
111	0.01
112	0.82
113	0
114	0.11
115	0.5
116	0.71
117	0.01
118	0.92
119	0.09
120	0.03
121	0.95
122	0.9
123	0.33
124	0.37
125	0.2
126	0.3
127	0.09
128	0.86
129	0.05
130	0.89
131	0.93
132	0.24
133	0.04
134	0.1
135	0.1
136	0.86
137	0.41
138	0.75
139	0.15
140	0.1
141	0.49
142	0.41
143	0.89
144	0.32
145	0.44
146	0
147	0.26
148	0.12
149	0.51
150	0.75
151	0.07
152	0.07
153	0.3
154	0.01
155	0.02
156	0
157	0.03
158	0.4
159	0.1
160	0.69
161	0
162	0.7
163	0.36
164	0.86
165	0.34
166	0.03
167	0.54
168	0.23
169	0.11
170	0.39
171	0.51
172	0.18
173	0.01
174	0.98
175	0.14
176	0.19
177	0.03
178	0.04
179	0.36
180	0.17
181	0.44
182	0.32
183	0
184	0.04
185	0.11
186	0
187	0.01
188	0.15
189	0.01
190	0.2
191	0
192	0.06
193	0.24
194	0.66
195	0.66
196	0.33
197	0.22
198	0.35
199	0.05
200	0.73
201	0.14
202	0.22
203	0.37
204	0.48
205	0.07
206	0.14
207	0.38
208	0.32
209	0.6
210	0.57
211	0.77
212	0.47
213	0.48
214	0.03
215	0.55
216	0.12
217	0.41
218	0.82
219	0.03
220	0.16
221	0.76
222	0.23
223	0.78
224	0.79
225	0.1
226	0
227	0.97
228	0
229	0.05
230	0.1
231	0.23
232	0.12
233	0.6
234	0.09
235	0.27
236	0.09
237	0.07
238	0.05
239	0.27
240	0.03
241	0.07
242	0
243	0.28
244	0.24
245	0.14
246	0.49
247	0.05
248	0.22
249	0.35
250	0.34
251	0.25
252	0.53
253	0.58
254	0.05
255	0.26
256	0.61
257	0.21
258	0.27
259	0.1
260	0.12
261	0.12
262	0.04
263	0.19
264	0.08
265	0.03
266	0.16
267	0.15
268	0.77
269	0.04
270	0.53
271	0.24
272	0.44
273	0.03
274	0.03
275	0.05
276	0.07
277	0.46
278	0.06
279	0.12
280	0.58
281	0.53
282	0.1
283	0.3
284	0.74
285	0.01
286	0.28
287	0.13
288	0.21
289	0.02
290	0.98
291	0.03
292	0.48
293	0.03
294	0.03
295	0.81
296	0
297	0.06
298	0.06
299	0.54
300	0.21
301	0.03
302	0.35
303	0.47
304	0.31
305	0.12
306	0.66
307	0.43
308	0.34
309	0.01
310	0.14
311	0.62
312	0.89
313	0.01
314	0.13
315	0.24
316	0.07
317	0.07
318	0.05
319	0.14
320	0.6
321	0
322	0
323	0.23
324	0.6
325	0.21
326	0.15
327	0.1
328	0.41
329	0.21
330	0.15
331	0.62
332	0.24
333	0.65
334	0.21
335	0.06
336	0.2
337	0.33
338	0
339	0.08
340	0.04
341	0.66
342	0.06
343	0
344	0.3
345	0.26
346	0.04
347	0.37
348	0.34
349	0.53
350	0.89
351	0.04
352	0.09
353	0.11
354	0.75
355	0.02
356	0.21
357	0.07
358	0.43
359	0
360	0.05
361	0.15
362	0.22
363	0.25
364	0
365	0.15
366	0.06
367	0.33
368	0.16
369	0.23
370	0.69
371	0.23
372	0.28
373	0.13
374	0.05
375	0.42
376	0.25
377	0.39
378	0
379	0.04
380	0
381	0.24
382	0.75
383	0.61
384	0.77
385	0.19
386	0.29
387	0.03
388	0.08
389	0.46
390	0.19
391	0.1
392	0.31
393	0.42
394	0.18
395	0
396	0.07
397	0.09
398	0.48
399	0.74
400	0.13
401	0.02
402	0.09
403	0.81
404	0.36
405	0.01
406	0.72
407	0.5
408	0.28
409	0.01
410	0.22
411	0.25
412	0.25
413	0.32
414	0.54
415	0.27
416	0.07
417	0.27
418	0.04
419	0.48
420	0
421	0.08
422	0.07
423	0.41
424	0.91
425	0.5
426	0.1
427	0
428	0.12
429	0.67
430	0.29
431	0.19
432	0
433	0.17
434	0.62
435	0.51
436	0.36
437	0.65
438	0.14
439	0.01
440	0.57
441	0.28
442	0.68
443	0.04
444	0.68
445	0.08
446	0.73
447	0.64
448	0.09
449	0.01
450	0.06
451	0.66
452	0.12
453	0.11
454	0.13
455	0.72
456	0.51
457	0.65
458	0.94
459	0.74
460	0.03
461	0.54
462	0.48
463	0.22
464	0.27
465	0.72
466	0.19
467	0.81
468	0.1
469	0
470	0.56
471	0.65
472	0.1
473	0.43
474	0.04
475	0.26
476	0.67
477	0.9
478	0.28
479	0.28
480	0.53
481	0.28
482	0.43
483	0.08
484	0.35
485	0.33
486	0
487	0.99
488	0.12
489	0.69
490	0.09
491	0.59
492	0.21
493	0.04
494	0.3
495	0.66
496	0.04
497	0.36
498	0.05
499	0.89
500	0.08
501	0.01
502	0.83
503	0
504	0.25
505	0.01
506	0.52
507	0.29
508	0.36
509	0.23
510	0.01
511	0.31
512	0.18
513	0.09
514	0.66
515	0.34
516	0.47
517	0.01
518	0.94
519	0.89
520	0.14
521	0.09
522	0.08
523	0.28
524	0.14
525	0.06
526	0.16
527	0.37
528	0.08
529	0.43
530	0.79
531	0.59
532	0.1
533	0.19
534	0.83
535	0.14
536	0.04
537	0.43
538	0.44
539	0.16
540	0.02
541	0.02
542	0.46
543	0.05
544	0
545	0.54
546	0.25
547	0.27
548	0.31
549	0.23
550	0.69
551	0.57
552	0.67
553	0.02
554	0.36
555	0
556	0.31
557	0.02
558	0.53
559	0.45
560	0.92
561	0
562	0.37
563	0.52
564	0
565	0.43
566	0.12
567	0.1
568	0.78
569	0.01
570	0.21
571	0.28
572	0.32
573	0.06
574	0.42
575	0.1
576	0.66
577	0.03
578	0.27
579	0.19
580	0.28
581	0.19
582	0.11
583	0.9
584	0.04
585	0.11
586	0.1
587	0.15
588	0.51
589	0.02
590	0.03
591	0.44
592	0.1
593	0
594	0.07
595	0.5
596	0.11
597	0.67
598	0.26
599	0.49
600	0.33
601	0.44
602	0.06
603	0.25
604	0.03
605	0.13
606	0.04
607	0.25
608	0.52
609	0.17
610	0.01
611	0.07
612	0.09
613	0.88
614	0.18
615	0.8
616	0.73
617	0.14
618	0.23
619	0.15
620	0.33
621	0.06
622	0.82
623	0.18
624	0.43
625	0.6
626	0.2
627	0.01
628	0.8
629	0.21
630	0.1
631	0.06
632	0.04
633	0.12
634	0.09
635	0.43
636	0.14
637	0.28
638	0.45
639	0.27
640	0.53
641	0.09
642	0.15
643	0.54
644	0
645	0.16
646	0.3
647	0.07
648	0.11
649	0.01
650	0.07
651	0.25
652	0.31
653	0.34
654	0.28
655	0.03
656	0.27
657	0.05
658	0.03
659	0
660	0.55
661	0.95
662	0.24
663	0.08
664	0.02
665	0.07
666	0.08
667	0.36
668	0.02
669	0.2
670	0.1
671	0.2
672	0.08
673	0.82
674	0.41
675	0.85
676	0.29
677	0.99
678	0.15
679	0.22
680	0.28
681	0
682	0.26
683	0.73
684	0.08
685	0.09
686	0.09
687	0.02
688	0.06
689	0.12
690	0.35
691	0.24
692	0.89
693	0.46
694	0.03
695	0.06
696	0.06
697	0.25
698	0.06
699	0.51
700	0.21
701	0.2
702	0.62
703	0.1
704	0.08
705	0.03
706	0.82
707	0.5
708	0.42
709	0.15
710	0.06
711	0.89
712	0
713	0.09
714	0.35
715	0.09
716	0.51
717	0.37
718	0.19
719	0.13
720	0.01
721	0.28
722	0.34
723	0.44
724	0.02
725	0.81
726	0.11
727	0.18
728	0
729	0.18
730	0.53
731	0.56
732	0.16
733	0.98
734	0.22
735	0.64
736	0.03
737	0
738	0.02
739	0.61
740	0.49
741	0.97
742	0.36
743	0.04
744	0.48
745	0.18
746	0.26
747	0.01
748	0.31
749	0.31
750	0.1
751	0.01
752	0.01
753	0.64
754	0.03
755	0.04
756	0.79
757	0.08
758	0.18
759	0.22
760	0.22
761	0.42
762	0.82
763	0.14
764	0.08
765	0
766	0.96
767	0.65
768	0.14
769	0.43
770	0.25
771	0.24
772	0.07
773	0
774	0.4
775	0.16
776	0.12
777	0.16
778	0.24
779	0.04
780	0.03
781	0.84
782	0.06
783	0.17
784	0.05
785	0.01
786	0.25
787	0.18
788	0.19
789	0.16
790	0.04
791	0.72
792	0.15
793	0.5
794	0.42
795	0.72
796	0.11
797	0.63
798	0.36
799	0.02
800	0.22
801	0.54
802	0.29
803	0.62
804	0.57
805	0.37
806	0.42
807	0.19
808	0.48
809	0.45
810	0.19
811	0.08
812	0.1
813	0.35
814	0.51
815	0.24
816	0.05
817	0.66
818	0
819	0.05
820	0.23
821	0.28
822	0.17
823	0.34
824	0.83
825	0.19
826	0.05
827	0.05
828	0.72
829	0.02
830	0.07
831	0.08
832	0.1
833	0.59
834	0.73
835	0
836	0.81
837	0.3
838	0.12
839	0.32
840	0.05
841	0.17
842	0
843	0.07
844	0.02
845	0
846	0.97
847	0.67
848	0.11
849	0.72
850	0.54
851	0.05
852	0.25
853	0.25
854	0.09
855	0.34
856	0.01
857	0.8
858	0.28
859	0.37
860	0.03
861	0.85
862	0.65
863	0.06
864	0.05
865	0.11
866	0.05
867	0.27
868	0.36
869	0.02
870	0.27
871	0.27
872	0.35
873	0.06
874	0.21
875	0.07
876	0.28
877	0.13
878	0.13
879	0.11
880	0.24
881	0.27
882	0.3
883	0.06
884	0.07
885	0.09
886	0.22
887	0.05
888	0.5
889	0.42
890	0.87
891	0.2
892	0.46
893	0.33
894	0.64
895	0.82
896	0.62
897	0.48
898	0.5
899	0.26
900	0.85
901	0.25
902	0.4
903	0
904	0.28
905	0.28
906	0
907	0.08
908	0.02
909	0.47
910	0.59
911	0.2
912	0.03
913	0.07
914	0.28
915	0.26
916	0.77
917	0.21
918	0.15
919	0.65
920	0.36
921	0.12
922	0.32
923	0.21
924	0.43
925	0.68
926	0.04
927	0.12
928	0.83
929	0.02
930	0.29
931	0.01
932	0.03
933	0.09
934	0.26
935	0.11
936	0.86
937	0.21
938	0.42
939	0.89
940	0.01
941	0.19
942	0.06
943	0.21
944	0.07
945	0.01
946	0.42
947	0.03
948	0.14
949	0.1
950	0.16
951	0.3
952	0.22
953	0.93
954	0.83
955	0.15
956	0.6
957	0.81
958	0.5
959	0.01
960	0.01
961	0.49
962	0.51
963	0.75
964	0.79
965	0.28
966	0.29
967	0.11
968	0
969	0
970	0.9
971	0.03
972	0.09
973	0.11
974	0.05
975	0.25
976	0.19
977	0.09
978	0
979	0.17
980	0.38
981	0.31
982	0.79
983	0.47
984	0.3
985	0.34
986	0.39
987	0.62
988	0.2
989	0.04
990	0.52
991	0
992	0.56
993	0.17
994	0
995	0.27
996	0.06
997	0.45
998	0.25
999	0
1000	0
