# Supplementary material for: A Regularized MANOVA Test for Semicontinuous High‐Dimensional Data
Source: Biom J. 2025 Apr 29;67(3):e70054. doi: 10.1002/bimj.70054 (PMC12041841; doi:10.1002/bimj.70054)
Supplement: Supplementary file 1 — Supporting information [file BIMJ-67-e70054-s001.zip › Replicability/Results_CHEN/K2/H1_2-0.15/CHEN-H1_2-0.15-20-100-0.2-0.txt]

1	0.02
2	0.36
3	0.13
4	0.03
5	0.46
6	0.49
7	0.7
8	0.02
9	0.15
10	0.15
11	0.13
12	0.07
13	0.61
14	0.11
15	0.36
16	0.85
17	0.31
18	0.35
19	0.46
20	0.2
21	0.53
22	0.2
23	0
24	0.02
25	0.2
26	0.3
27	0.31
28	0
29	0.2
30	0.51
31	0.18
32	0.53
33	0.06
34	0.01
35	0.12
36	0.62
37	0.07
38	0.5
39	0.12
40	0.64
41	0.09
42	0.1
43	0.11
44	0.29
45	0.29
46	0.53
47	0.04
48	0.58
49	0.28
50	0.01
51	0.24
52	0.1
53	0.1
54	0.01
55	0.44
56	0
57	0.08
58	0
59	0.01
60	0.01
61	0.6
62	0.05
63	0.31
64	0.08
65	0.76
66	0.59
67	0.12
68	0.12
69	0.38
70	0.09
71	0.34
72	0.47
73	0.03
74	0.06
75	0.51
76	0.02
77	0.1
78	0.51
79	0.29
80	0.17
81	0.66
82	0.12
83	0.12
84	0.14
85	0.68
86	0.81
87	0.11
88	0
89	0.38
90	0.22
91	0.05
92	0.14
93	0.37
94	0.09
95	0.11
96	0.01
97	0.15
98	0
99	0.28
100	0.17
101	0.02
102	0.74
103	0.05
104	0.48
105	0.17
106	0.35
107	0.07
108	0.4
109	0.7
110	0.38
111	0.01
112	0.69
113	0
114	0.02
115	0.34
116	0.42
117	0.02
118	0.94
119	0.12
120	0.02
121	0.85
122	0.76
123	0.97
124	0.21
125	0.1
126	0.52
127	0.03
128	0.76
129	0
130	0.78
131	0.62
132	0.44
133	0.02
134	0.01
135	0.07
136	0.57
137	0.38
138	0.43
139	0.06
140	0
141	0.26
142	0.36
143	0.9
144	0.16
145	0.44
146	0.01
147	0.24
148	0.11
149	0.25
150	0.63
151	0.02
152	0.08
153	0.07
154	0.07
155	0.04
156	0
157	0.44
158	0.49
159	0.2
160	0.58
161	0.03
162	0.66
163	0.6
164	0.91
165	0.05
166	0.12
167	0.22
168	0.04
169	0.05
170	0.25
171	0.66
172	0.4
173	0.02
174	0.7
175	0.25
176	0.72
177	0.03
178	0.09
179	0.57
180	0.19
181	0.3
182	0.58
183	0
184	0.13
185	0.22
186	0
187	0
188	0.03
189	0.02
190	0.03
191	0
192	0.12
193	0.13
194	0.57
195	0.7
196	0.27
197	0.09
198	0.3
199	0.08
200	0.77
201	0.03
202	0.11
203	0.41
204	0.36
205	0
206	0.59
207	0.48
208	0.3
209	0.42
210	0.17
211	0.2
212	0.58
213	0.63
214	0
215	0.62
216	0.45
217	0.03
218	0.89
219	0.07
220	0.32
221	0.8
222	0.05
223	0.83
224	0.84
225	0.17
226	0.03
227	0.98
228	0.02
229	0.01
230	0.2
231	0.34
232	0.07
233	0.47
234	0.02
235	0.11
236	0.14
237	0.08
238	0
239	0.5
240	0.03
241	0.07
242	0
243	0.29
244	0.18
245	0.26
246	0.75
247	0.01
248	0.14
249	0.68
250	0.18
251	0.29
252	0.3
253	0.29
254	0.06
255	0.12
256	0.39
257	0.74
258	0.32
259	0.07
260	0.22
261	0.1
262	0.03
263	0.2
264	0.15
265	0
266	0.29
267	0.23
268	0.42
269	0.32
270	0.64
271	0.19
272	0.15
273	0.09
274	0.01
275	0.31
276	0.43
277	0.11
278	0.05
279	0.18
280	0.5
281	0.34
282	0.35
283	0.44
284	0.66
285	0.29
286	0.22
287	0.03
288	0.15
289	0
290	0.96
291	0.04
292	0.89
293	0.02
294	0.03
295	0.7
296	0.07
297	0.1
298	0.01
299	0.59
300	0.25
301	0.02
302	0.27
303	0.3
304	0.15
305	0.02
306	0.78
307	0.08
308	0.11
309	0.08
310	0.25
311	0.55
312	0.87
313	0.41
314	0.08
315	0.76
316	0.04
317	0.15
318	0.19
319	0.16
320	0.57
321	0.09
322	0
323	0.08
324	0.31
325	0.48
326	0.17
327	0.02
328	0.17
329	0.04
330	0.2
331	0.68
332	0.59
333	0.48
334	0.13
335	0
336	0.12
337	0.16
338	0.04
339	0.01
340	0.44
341	0.14
342	0.15
343	0.13
344	0.14
345	0.32
346	0.22
347	0.07
348	0.45
349	0.23
350	0.56
351	0.18
352	0.06
353	0
354	0.49
355	0.02
356	0
357	0.04
358	0.13
359	0.02
360	0.04
361	0.02
362	0.23
363	0.19
364	0
365	0.06
366	0.01
367	0.15
368	0.25
369	0.12
370	0.45
371	0.59
372	0.22
373	0.23
374	0.09
375	0.31
376	0.2
377	0.24
378	0
379	0.02
380	0.03
381	0.05
382	0.72
383	0.71
384	0.74
385	0.06
386	0.11
387	0.02
388	0.01
389	0.43
390	0.13
391	0.02
392	0.19
393	0.69
394	0.19
395	0.04
396	0.04
397	0.07
398	0.3
399	0.61
400	0.05
401	0.04
402	0.01
403	0.75
404	0.25
405	0
406	0.7
407	0.37
408	0.51
409	0.42
410	0.13
411	0.1
412	0.15
413	0.16
414	0.43
415	0.79
416	0.03
417	0.2
418	0.11
419	0.24
420	0.19
421	0.12
422	0.42
423	0.35
424	0.99
425	0.31
426	0.3
427	0.16
428	0.44
429	0.55
430	0.04
431	0.03
432	0.06
433	0.03
434	0.63
435	0.37
436	0.25
437	0.57
438	0.16
439	0.03
440	0.47
441	0.22
442	0.11
443	0.21
444	0.59
445	0.22
446	0.52
447	0.31
448	0.02
449	0.25
450	0.18
451	0.88
452	0.21
453	0.17
454	0.03
455	0.52
456	0.37
457	0.46
458	0.93
459	0.53
460	0
461	0.51
462	0.39
463	0.65
464	0.43
465	0.47
466	0.19
467	0.74
468	0.08
469	0
470	0.31
471	0.67
472	0.16
473	0.21
474	0
475	0.12
476	0.58
477	0.83
478	0.66
479	0.19
480	0.4
481	0.4
482	0.34
483	0.02
484	0.11
485	0.59
486	0.02
487	0.94
488	0
489	0.5
490	0.06
491	0.36
492	0.01
493	0.04
494	0.17
495	0.64
496	0
497	0.29
498	0.16
499	0.88
500	0.29
501	0.08
502	0.87
503	0
504	0.2
505	0
506	0.6
507	0.17
508	0.1
509	0.03
510	0.01
511	0.28
512	0.11
513	0.01
514	0.56
515	0.07
516	0.28
517	0.06
518	0.87
519	0.9
520	0.02
521	0.03
522	0.13
523	0.32
524	0.19
525	0.05
526	0.64
527	0.22
528	0
529	0.32
530	0.64
531	0.52
532	0.54
533	0.15
534	0.5
535	0.17
536	0.06
537	0.18
538	0.45
539	0.26
540	0.1
541	0
542	0.27
543	0.03
544	0.1
545	0.54
546	0.09
547	0.1
548	0.06
549	0
550	0.62
551	0.43
552	0.66
553	0
554	0.6
555	0
556	0.53
557	0.07
558	0.5
559	0.89
560	0.93
561	0.12
562	0.38
563	0.29
564	0.14
565	0.54
566	0.09
567	0.19
568	0.9
569	0
570	0.24
571	0.4
572	0.21
573	0.05
574	0.38
575	0.06
576	0.6
577	0.04
578	0.22
579	0.1
580	0.24
581	0.34
582	0.27
583	0.84
584	0.16
585	0.15
586	0.06
587	0.07
588	0.34
589	0.03
590	0
591	0.21
592	0.07
593	0.22
594	0.33
595	0.54
596	0.25
597	0.65
598	0.14
599	0.47
600	0.38
601	0.2
602	0.02
603	0.15
604	0.01
605	0.43
606	0.03
607	0.4
608	0.25
609	0.05
610	0.12
611	0.14
612	0.04
613	0.88
614	0.06
615	0.49
616	0.55
617	0.22
618	0.08
619	0.11
620	0.32
621	0
622	0.78
623	0.14
624	0.34
625	0.51
626	0.23
627	0.06
628	0.56
629	0.12
630	0.03
631	0.49
632	0.47
633	0.11
634	0.15
635	0.24
636	0.58
637	0.24
638	0.28
639	0.12
640	0.12
641	0
642	0.08
643	0.43
644	0.05
645	0.22
646	0.23
647	0.01
648	0.73
649	0.09
650	0.03
651	0.27
652	0.48
653	0.23
654	0.32
655	0.01
656	0.35
657	0.02
658	0.09
659	0
660	0.3
661	1
662	0.37
663	0.27
664	0.14
665	0.08
666	0.03
667	0.37
668	0.01
669	0.03
670	0.04
671	0.47
672	0.04
673	0.62
674	0.48
675	0.61
676	0
677	0.6
678	0.13
679	0.19
680	0.09
681	0
682	0.42
683	0.84
684	0.03
685	0.03
686	0.02
687	0.01
688	0.02
689	0.02
690	0.44
691	0.02
692	0.19
693	0.42
694	0.08
695	0.03
696	0.11
697	0.21
698	0.01
699	0.41
700	0.06
701	0.1
702	0.06
703	0.07
704	0.11
705	0
706	0.69
707	0.41
708	0.18
709	0.06
710	0.14
711	0.92
712	0.1
713	0.3
714	0.52
715	0.26
716	0.38
717	0.14
718	0.05
719	0.05
720	0.14
721	0.16
722	0.05
723	0.4
724	0.02
725	0.48
726	0.07
727	0.05
728	0
729	0.14
730	0.75
731	0.19
732	0.05
733	0.79
734	0.09
735	0.5
736	0
737	0
738	0.03
739	0.22
740	0.55
741	0.81
742	0.4
743	0
744	0.5
745	0.24
746	0.1
747	0
748	0.68
749	0.55
750	0.49
751	0.03
752	0
753	0.26
754	0.03
755	0.07
756	0.17
757	0.1
758	0.07
759	0.08
760	0.07
761	0.37
762	0.92
763	0.12
764	0.04
765	0.07
766	0.92
767	0.74
768	0.12
769	0.32
770	0.18
771	0.1
772	0.07
773	0.02
774	0.49
775	0.42
776	0.03
777	0.06
778	0.38
779	0.12
780	0.02
781	0.64
782	0.01
783	0.04
784	0.39
785	0
786	0.08
787	0.09
788	0.38
789	0.05
790	0.01
791	0.66
792	0.07
793	0.21
794	0.37
795	0.53
796	0.15
797	0.19
798	0.24
799	0.14
800	0.2
801	0.39
802	0.19
803	0.43
804	0.38
805	0.35
806	0.19
807	0.47
808	0.28
809	0.2
810	0.02
811	0.32
812	0
813	0.4
814	0.21
815	0.6
816	0.01
817	0.6
818	0
819	0.14
820	0.04
821	0.19
822	0.11
823	0.54
824	0.65
825	0.37
826	0
827	0.08
828	0.63
829	0.61
830	0.08
831	0.13
832	0.17
833	0.29
834	0.81
835	0.01
836	0.77
837	0.16
838	0.23
839	0.15
840	0.01
841	0.68
842	0
843	0.36
844	0.14
845	0
846	0.95
847	0.37
848	0.19
849	0.37
850	0.8
851	0.06
852	0.32
853	0.06
854	0.01
855	0.33
856	0
857	0.72
858	0.2
859	0.27
860	0.18
861	0.66
862	0.79
863	0.01
864	0.02
865	0.14
866	0.1
867	0.08
868	0.12
869	0.01
870	0.19
871	0.07
872	0.18
873	0
874	0.1
875	0.01
876	0.26
877	0.19
878	0.22
879	0.13
880	0.11
881	0.14
882	0.28
883	0.05
884	0.09
885	0.09
886	0.12
887	0.31
888	0.67
889	0.71
890	0.82
891	0.48
892	0.38
893	0.13
894	0.75
895	0.82
896	0.36
897	0.52
898	0.3
899	0.1
900	0.9
901	0.12
902	0.18
903	0.13
904	0.14
905	0.01
906	0
907	0.02
908	0
909	0.16
910	0.18
911	0.23
912	0
913	0.19
914	0.4
915	0.11
916	0.53
917	0.04
918	0.15
919	0.46
920	0.74
921	0.19
922	0.26
923	0.43
924	0.31
925	0.45
926	0.01
927	0.09
928	0.61
929	0.12
930	0.07
931	0.12
932	0
933	0.07
934	0.14
935	0.01
936	0.46
937	0.03
938	0.27
939	0.54
940	0.47
941	0.03
942	0.54
943	0.19
944	0.09
945	0.06
946	0.3
947	0.01
948	0.28
949	0.13
950	0.13
951	0.56
952	0.7
953	0.81
954	0.79
955	0.01
956	0.71
957	0.47
958	0.66
959	0.05
960	0.02
961	0.66
962	0.6
963	0.64
964	0.6
965	0.04
966	0.22
967	0.25
968	0.06
969	0.11
970	0.7
971	0.17
972	0.11
973	0.35
974	0.07
975	0.19
976	0.03
977	0.86
978	0
979	0.04
980	0.4
981	0.22
982	0.84
983	0.25
984	0.03
985	0.76
986	0.27
987	0.21
988	0.28
989	0
990	0.11
991	0.03
992	0.3
993	0.07
994	0.05
995	0.15
996	0.03
997	0.4
998	0.32
999	0.15
1000	0.01
