# Supplementary material for: A Regularized MANOVA Test for Semicontinuous High‐Dimensional Data
Source: Biom J. 2025 Apr 29;67(3):e70054. doi: 10.1002/bimj.70054 (PMC12041841; doi:10.1002/bimj.70054)
Supplement: Supplementary file 1 — Supporting information [file BIMJ-67-e70054-s001.zip › Replicability/Results_CHEN/K2/H1_2-0.15/CHEN-H1_2-0.15-20-100-0.5-0.txt]

1	0.02
2	0.06
3	0.03
4	0.07
5	0.02
6	0.02
7	0.03
8	0.07
9	0
10	0.03
11	0.01
12	0.07
13	0.01
14	0.06
15	0.04
16	0.01
17	0
18	0.03
19	0.04
20	0.12
21	0.02
22	0
23	0.01
24	0.04
25	0.02
26	0.02
27	0
28	0.1
29	0.01
30	0.02
31	0.01
32	0.03
33	0.01
34	0.03
35	0.03
36	0
37	0.02
38	0.05
39	0.03
40	0.01
41	0
42	0.02
43	0.04
44	0.04
45	0
46	0.09
47	0
48	0.03
49	0.01
50	0.04
51	0.03
52	0.02
53	0.02
54	0
55	0
56	0.02
57	0.01
58	0.05
59	0.06
60	0.07
61	0.24
62	0
63	0.02
64	0.02
65	0.04
66	0.02
67	0.01
68	0.01
69	0.03
70	0.06
71	0.05
72	0.04
73	0.08
74	0
75	0.02
76	0
77	0.1
78	0.01
79	0
80	0.01
81	0
82	0.05
83	0.03
84	0.03
85	0.07
86	0
87	0.01
88	0.01
89	0.02
90	0.02
91	0
92	0.03
93	0.03
94	0.06
95	0.04
96	0.01
97	0.03
98	0.02
99	0
100	0.02
101	0.01
102	0.03
103	0.13
104	0.03
105	0
106	0.03
107	0.08
108	0.05
109	0.1
110	0.04
111	0
112	0
113	0.1
114	0.01
115	0.02
116	0.01
117	0.04
118	0.03
119	0.01
120	0.01
121	0
122	0
123	0.02
124	0.01
125	0.05
126	0.06
127	0.03
128	0.02
129	0.07
130	0
131	0
132	0.04
133	0
134	0
135	0.03
136	0.02
137	0.04
138	0
139	0.02
140	0.05
141	0.06
142	0.07
143	0
144	0
145	0.01
146	0.05
147	0.08
148	0.1
149	0
150	0.03
151	0.03
152	0.02
153	0.11
154	0.01
155	0
156	0.05
157	0.03
158	0.03
159	0.04
160	0.06
161	0.03
162	0.03
163	0.01
164	0.02
165	0.01
166	0.02
167	0
168	0.01
169	0.02
170	0.02
171	0.01
172	0.08
173	0.01
174	0.03
175	0.02
176	0.03
177	0.09
178	0.03
179	0.07
180	0.03
181	0.03
182	0.04
183	0.02
184	0.02
185	0.04
186	0.04
187	0.06
188	0
189	0.01
190	0.02
191	0.05
192	0.01
193	0.06
194	0.02
195	0.01
196	0
197	0.05
198	0.03
199	0.01
200	0.04
201	0.02
202	0.01
203	0.01
204	0.03
205	0.05
206	0.01
207	0.01
208	0.03
209	0.03
210	0.05
211	0.01
212	0.01
213	0.03
214	0.05
215	0
216	0
217	0.02
218	0.09
219	0
220	0.03
221	0.01
222	0.05
223	0.02
224	0
225	0.01
226	0.01
227	0.01
228	0.19
229	0.02
230	0.02
231	0.02
232	0.02
233	0.03
234	0.02
235	0.02
236	0.01
237	0.01
238	0.04
239	0.01
240	0
241	0.02
242	0.05
243	0.07
244	0.04
245	0.04
246	0.02
247	0.07
248	0.03
249	0.01
250	0.02
251	0.05
252	0.01
253	0.01
254	0.04
255	0.05
256	0
257	0.02
258	0.02
259	0.02
260	0
261	0
262	0.09
263	0.01
264	0
265	0.06
266	0.07
267	0.02
268	0
269	0.09
270	0.03
271	0.05
272	0.03
273	0
274	0.11
275	0.02
276	0.05
277	0.05
278	0.03
279	0.01
280	0
281	0
282	0.03
283	0.02
284	0.06
285	0.04
286	0.03
287	0.02
288	0
289	0
290	0
291	0
292	0.04
293	0
294	0.02
295	0.08
296	0
297	0
298	0.03
299	0.09
300	0.01
301	0
302	0.02
303	0.02
304	0.01
305	0.08
306	0
307	0.01
308	0.11
309	0.01
310	0.02
311	0
312	0.04
313	0.02
314	0.02
315	0.09
316	0.01
317	0.01
318	0.01
319	0.04
320	0.04
321	0.01
322	0.04
323	0.05
324	0.08
325	0.05
326	0.03
327	0
328	0.05
329	0
330	0.02
331	0.03
332	0
333	0.01
334	0
335	0.02
336	0.02
337	0.02
338	0.02
339	0.01
340	0.01
341	0
342	0.06
343	0.07
344	0.12
345	0
346	0.05
347	0.01
348	0.03
349	0.01
350	0
351	0.03
352	0.01
353	0.03
354	0.1
355	0.02
356	0.03
357	0
358	0.04
359	0.06
360	0
361	0.05
362	0.03
363	0.03
364	0.04
365	0.02
366	0.03
367	0.1
368	0
369	0.02
370	0.02
371	0
372	0.02
373	0
374	0
375	0
376	0
377	0.01
378	0.11
379	0.01
380	0.01
381	0.01
382	0.07
383	0.01
384	0
385	0.03
386	0.07
387	0.02
388	0.02
389	0.02
390	0.01
391	0
392	0
393	0.03
394	0.01
395	0.03
396	0.04
397	0.05
398	0.06
399	0.02
400	0.01
401	0.04
402	0.42
403	0.01
404	0.02
405	0.03
406	0
407	0.02
408	0.11
409	0.01
410	0.04
411	0.05
412	0.04
413	0.02
414	0.14
415	0.02
416	0.02
417	0.18
418	0.01
419	0.09
420	0.02
421	0
422	0
423	0.03
424	0.05
425	0.03
426	0.06
427	0.06
428	0
429	0.03
430	0.01
431	0.02
432	0.05
433	0.02
434	0.04
435	0
436	0.06
437	0
438	0
439	0.01
440	0.04
441	0.02
442	0.02
443	0.03
444	0.07
445	0.06
446	0.02
447	0.14
448	0.06
449	0.02
450	0.02
451	0.05
452	0.02
453	0
454	0.03
455	0.05
456	0.05
457	0.07
458	0.02
459	0
460	0.02
461	0.11
462	0.01
463	0.03
464	0.05
465	0
466	0.03
467	0.02
468	0
469	0.06
470	0
471	0
472	0.01
473	0.05
474	0.03
475	0.03
476	0.05
477	0.02
478	0
479	0.03
480	0
481	0
482	0.03
483	0.04
484	0.03
485	0
486	0.07
487	0.01
488	0.03
489	0
490	0.01
491	0
492	0.04
493	0.02
494	0.04
495	0.02
496	0.01
497	0.1
498	0.03
499	0.03
500	0.03
501	0.08
502	0.01
503	0
504	0.02
505	0.05
506	0.04
507	0.05
508	0.03
509	0.02
510	0.01
511	0.01
512	0.01
513	0.05
514	0.02
515	0
516	0.01
517	0.05
518	0.02
519	0
520	0.06
521	0.03
522	0.05
523	0.02
524	0.01
525	0.02
526	0.05
527	0.03
528	0.04
529	0.01
530	0.02
531	0.01
532	0.03
533	0
534	0.05
535	0.07
536	0
537	0.01
538	0.07
539	0
540	0.01
541	0.08
542	0.04
543	0.03
544	0.03
545	0.01
546	0.06
547	0.07
548	0.04
549	0
550	0.02
551	0.17
552	0.11
553	0.13
554	0.04
555	0.05
556	0.04
557	0.03
558	0.06
559	0.01
560	0.05
561	0.02
562	0
563	0
564	0.02
565	0
566	0.02
567	0.02
568	0.03
569	0.02
570	0.15
571	0.05
572	0.06
573	0.07
574	0.03
575	0.1
576	0.01
577	0.02
578	0.02
579	0.01
580	0.01
581	0.03
582	0.05
583	0.03
584	0.03
585	0
586	0.01
587	0.04
588	0.04
589	0.02
590	0.03
591	0
592	0
593	0.05
594	0
595	0.03
596	0
597	0.02
598	0.02
599	0.03
600	0.05
601	0.02
602	0.03
603	0.03
604	0.05
605	0.26
606	0.04
607	0.02
608	0.05
609	0.03
610	0.02
611	0
612	0.02
613	0.03
614	0.26
615	0.04
616	0.01
617	0.02
618	0.01
619	0.05
620	0.1
621	0.01
622	0.01
623	0.06
624	0.06
625	0
626	0.02
627	0.04
628	0.04
629	0.12
630	0.01
631	0.08
632	0.06
633	0.04
634	0.06
635	0.02
636	0
637	0.05
638	0.05
639	0.01
640	0
641	0.02
642	0.09
643	0.03
644	0.05
645	0.01
646	0
647	0.02
648	0.01
649	0.02
650	0.01
651	0.01
652	0.02
653	0.1
654	0.03
655	0.03
656	0.02
657	0.06
658	0.01
659	0.03
660	0.02
661	0.01
662	0.02
663	0.01
664	0.02
665	0.02
666	0.04
667	0
668	0.01
669	0.04
670	0.04
671	0.02
672	0.09
673	0.01
674	0.02
675	0
676	0
677	0.08
678	0.01
679	0.09
680	0.01
681	0
682	0.02
683	0.03
684	0.04
685	0.01
686	0.01
687	0.05
688	0.04
689	0
690	0
691	0.05
692	0.01
693	0
694	0.02
695	0.01
696	0.03
697	0.01
698	0.04
699	0.05
700	0.2
701	0.03
702	0.01
703	0.11
704	0.03
705	0.01
706	0.08
707	0
708	0
709	0.08
710	0.05
711	0
712	0.02
713	0.04
714	0.02
715	0
716	0.01
717	0.06
718	0.07
719	0
720	0.07
721	0.01
722	0.04
723	0.01
724	0.02
725	0
726	0.03
727	0.05
728	0.07
729	0.07
730	0.01
731	0
732	0.06
733	0.01
734	0.02
735	0.04
736	0.02
737	0
738	0.09
739	0.01
740	0
741	0.05
742	0.09
743	0.07
744	0
745	0.02
746	0.04
747	0.02
748	0.01
749	0
750	0.1
751	0
752	0.02
753	0
754	0.08
755	0.04
756	0.04
757	0.02
758	0.04
759	0.08
760	0.02
761	0.05
762	0.06
763	0.07
764	0.01
765	0.06
766	0.01
767	0.02
768	0
769	0.1
770	0.02
771	0.04
772	0.01
773	0.02
774	0.01
775	0
776	0.04
777	0.06
778	0.02
779	0.02
780	0
781	0.01
782	0.04
783	0.04
784	0.06
785	0.01
786	0.02
787	0.24
788	0.14
789	0.06
790	0.05
791	0.01
792	0
793	0
794	0
795	0.03
796	0.01
797	0
798	0.03
799	0.07
800	0.03
801	0.07
802	0.01
803	0.03
804	0
805	0.01
806	0.26
807	0.02
808	0
809	0.02
810	0.05
811	0
812	0.01
813	0.08
814	0.01
815	0.07
816	0.11
817	0
818	0.06
819	0.03
820	0.02
821	0.02
822	0.04
823	0.02
824	0.04
825	0.02
826	0.01
827	0.01
828	0.01
829	0.04
830	0.13
831	0.05
832	0
833	0.02
834	0
835	0.02
836	0.02
837	0.03
838	0.09
839	0.08
840	0.09
841	0.02
842	0.05
843	0.07
844	0.05
845	0.03
846	0.05
847	0.02
848	0
849	0
850	0.01
851	0.06
852	0.01
853	0.02
854	0.06
855	0
856	0
857	0.01
858	0.04
859	0.02
860	0.08
861	0.11
862	0.01
863	0.02
864	0.02
865	0.07
866	0.04
867	0
868	0.02
869	0.02
870	0.01
871	0.02
872	0.06
873	0
874	0.01
875	0
876	0.02
877	0.02
878	0.03
879	0
880	0.01
881	0.01
882	0.03
883	0
884	0.11
885	0.1
886	0.04
887	0.03
888	0.01
889	0.01
890	0.09
891	0
892	0.02
893	0
894	0.04
895	0
896	0.05
897	0.06
898	0.06
899	0.01
900	0
901	0
902	0.07
903	0.02
904	0
905	0.03
906	0.02
907	0.05
908	0.01
909	0.04
910	0.02
911	0.02
912	0.01
913	0.11
914	0.01
915	0.02
916	0
917	0.06
918	0.01
919	0.23
920	0.09
921	0.03
922	0.11
923	0.02
924	0.05
925	0.04
926	0
927	0.06
928	0.01
929	0.01
930	0.05
931	0.03
932	0.02
933	0.02
934	0.07
935	0.01
936	0.02
937	0.02
938	0.11
939	0
940	0.02
941	0.05
942	0.03
943	0
944	0.04
945	0.01
946	0.03
947	0.03
948	0.01
949	0.03
950	0.01
951	0.07
952	0.05
953	0.05
954	0.02
955	0.05
956	0.01
957	0.02
958	0.01
959	0.01
960	0.01
961	0.02
962	0.01
963	0.02
964	0.02
965	0.03
966	0.04
967	0.03
968	0.03
969	0.01
970	0.01
971	0.06
972	0.03
973	0.06
974	0.02
975	0
976	0.01
977	0.03
978	0.1
979	0.02
980	0.04
981	0.03
982	0.03
983	0.03
984	0.01
985	0.01
986	0.02
987	0.09
988	0.03
989	0.05
990	0.01
991	0
992	0
993	0.04
994	0.02
995	0.01
996	0.04
997	0.02
998	0.01
999	0.01
1000	0.04
