# Supplementary material for: A Regularized MANOVA Test for Semicontinuous High‐Dimensional Data
Source: Biom J. 2025 Apr 29;67(3):e70054. doi: 10.1002/bimj.70054 (PMC12041841; doi:10.1002/bimj.70054)
Supplement: Supplementary file 1 — Supporting information [file BIMJ-67-e70054-s001.zip › Replicability/Results_CHEN/K2/H1_2-0.15/CHEN-H1_2-0.15-20-150-0.2-0.4.txt]

1	0.28
2	0.65
3	0.17
4	0.06
5	0.9
6	0.38
7	0.13
8	0
9	0.57
10	0.1
11	0.01
12	0.06
13	0
14	0.18
15	0.54
16	0
17	0.07
18	0.15
19	0.99
20	0.29
21	0.51
22	0.29
23	0.07
24	0.04
25	0.15
26	0.85
27	0.24
28	0.24
29	0.92
30	0.3
31	0.61
32	0.11
33	0.04
34	0.12
35	0.19
36	0.07
37	0
38	0.28
39	0.11
40	0.74
41	0.16
42	0.28
43	0.81
44	0.3
45	0.28
46	0.46
47	0.66
48	0.3
49	0.34
50	0.11
51	0.11
52	0.97
53	0.55
54	0.13
55	0.39
56	0.87
57	0.13
58	0.12
59	1
60	0.1
61	0.14
62	0.25
63	0.46
64	0.02
65	0.18
66	0.25
67	0.24
68	0.62
69	0.17
70	0.29
71	0.19
72	0.74
73	0.04
74	0.04
75	0.15
76	0.06
77	0.16
78	0.29
79	0.4
80	0.37
81	0.12
82	0.14
83	0.39
84	0.16
85	0.24
86	0
87	0.75
88	0.35
89	0.03
90	0.16
91	0.2
92	0.3
93	0.01
94	0.85
95	0.68
96	0.07
97	0.18
98	0.01
99	0.35
100	0.19
101	0.51
102	0.67
103	0
104	0.03
105	0.1
106	0.48
107	0.32
108	0.1
109	0.14
110	0.04
111	0
112	0.19
113	0.04
114	0.22
115	0.46
116	0.08
117	0.2
118	0.4
119	0.66
120	0.89
121	0.21
122	0.6
123	0.07
124	0.29
125	0.65
126	0.01
127	0.37
128	0.13
129	0.4
130	0.69
131	0
132	0.31
133	0.03
134	0.02
135	0.21
136	0.12
137	0.41
138	0.22
139	0.2
140	0.04
141	0.55
142	0.2
143	0.72
144	0.14
145	0.9
146	0.09
147	0.13
148	0.02
149	0.84
150	0.51
151	0
152	0.09
153	0.01
154	0.33
155	0.88
156	0.64
157	0
158	0.04
159	0.41
160	0.18
161	0.02
162	0.23
163	0.58
164	0.01
165	0.19
166	0.07
167	0.39
168	0.54
169	0.39
170	0.02
171	0.13
172	0.05
173	0.02
174	0.1
175	0.02
176	0.02
177	0
178	0.02
179	0.44
180	0
181	0.1
182	0.86
183	0.12
184	0.32
185	0.02
186	0.71
187	0.28
188	0.53
189	0.01
190	0.33
191	0.36
192	0.4
193	0.03
194	0.64
195	0.32
196	0.09
197	0.2
198	0.48
199	0.2
200	0.2
201	0.67
202	0.33
203	0.33
204	0.77
205	0
206	0.4
207	0.27
208	0.39
209	0.17
210	0.24
211	0.33
212	0.07
213	0.03
214	0.16
215	0.31
216	0.02
217	0.12
218	0.1
219	0.12
220	0.02
221	0.2
222	0.11
223	0.1
224	0.94
225	0.22
226	0.03
227	0.15
228	0.53
229	0.19
230	0.25
231	0.08
232	0.18
233	0.05
234	0.34
235	0
236	0
237	0.02
238	0.07
239	0.24
240	0.03
241	0.59
242	0.11
243	0.23
244	0.07
245	0.42
246	0.5
247	0.27
248	0.75
249	0.5
250	0.66
251	0.6
252	0
253	0.15
254	0.12
255	0.9
256	0.07
257	0.59
258	0.57
259	0.12
260	0.02
261	0.2
262	0.1
263	0.05
264	0.03
265	0.47
266	0.49
267	0.14
268	0
269	0.2
270	0.02
271	0.27
272	0.71
273	0.09
274	0.17
275	0.02
276	0.02
277	0.36
278	0
279	0.05
280	0.42
281	0.4
282	0
283	0.16
284	0.6
285	0.02
286	0.12
287	0.63
288	0
289	0.1
290	0.29
291	0.01
292	0.02
293	0.25
294	0.49
295	0.27
296	0.14
297	0.05
298	0.02
299	0.37
300	0.07
301	0.02
302	0.27
303	0.07
304	0.1
305	0.05
306	0.83
307	0.04
308	0.75
309	0.02
310	0.23
311	0.15
312	0.06
313	0.16
314	0.47
315	0.04
316	0.73
317	0.01
318	0.32
319	0.16
320	0.16
321	0.17
322	0.78
323	0.09
324	0.2
325	0.02
326	0.62
327	0.17
328	0.3
329	0.02
330	0.51
331	0.1
332	0.3
333	0.09
334	0.19
335	0.52
336	0.34
337	0.23
338	0
339	0.82
340	0.12
341	0.67
342	0.14
343	0.02
344	0.03
345	0.22
346	0.39
347	0.27
348	0.62
349	0.07
350	0.06
351	0.07
352	0.29
353	0.08
354	0.06
355	0.02
356	0.27
357	0.19
358	0.02
359	0.88
360	0.55
361	0.1
362	0.16
363	0.57
364	0.22
365	0.03
366	0.81
367	0.21
368	0
369	0.51
370	0.07
371	0.32
372	0.16
373	0.08
374	0.01
375	0.45
376	0.2
377	0.41
378	0.17
379	0.07
380	0.1
381	0.35
382	0.36
383	0.08
384	0.7
385	0.71
386	0.19
387	0.44
388	0.06
389	0.02
390	0.09
391	0.95
392	0.18
393	0.03
394	0.6
395	0
396	0.43
397	0.12
398	0.28
399	0.12
400	0.03
401	0.18
402	0.63
403	0.31
404	0.53
405	0.32
406	0.01
407	0.05
408	0.1
409	0.35
410	0.09
411	0.49
412	0.65
413	0.64
414	0.54
415	0.01
416	0.08
417	0.02
418	0.1
419	0
420	0
421	0.32
422	0.26
423	0.11
424	0.14
425	0.26
426	0.51
427	0
428	0.03
429	0.06
430	0.81
431	0.05
432	0.82
433	0.26
434	0
435	0.17
436	0.16
437	0.04
438	0.89
439	0.37
440	0.62
441	0.46
442	0.01
443	0.33
444	0.45
445	0.11
446	0.37
447	0.64
448	0
449	0.28
450	0.25
451	0.67
452	0.19
453	0.28
454	0.06
455	0.23
456	0.06
457	0.05
458	0.44
459	0.16
460	0.12
461	0.45
462	0.28
463	0.53
464	0.09
465	0.09
466	0.09
467	0.58
468	0.09
469	0.08
470	0.19
471	0.03
472	0.47
473	0.08
474	0.19
475	0
476	0.14
477	0.17
478	0.26
479	0.11
480	0.05
481	0.13
482	0.05
483	0.17
484	0.23
485	0.05
486	0.04
487	0.18
488	0.58
489	0.38
490	0.43
491	0.63
492	0.02
493	0.01
494	0.24
495	0.58
496	0.06
497	0.12
498	0.59
499	0.37
500	0
501	0.06
502	0.23
503	0.03
504	0.77
505	0.15
506	0.14
507	0.14
508	0.62
509	0.07
510	0.11
511	0.31
512	0.32
513	0.13
514	0
515	0.03
516	0.43
517	0.02
518	0.54
519	0.01
520	0.66
521	0.25
522	0.05
523	0.53
524	0.02
525	0.05
526	0.12
527	0.11
528	0.19
529	0.71
530	0.23
531	0.11
532	0.14
533	0.04
534	0.01
535	0.27
536	0.21
537	0.51
538	0
539	0.71
540	0.01
541	0.21
542	0.56
543	0.17
544	0.1
545	0.72
546	0.48
547	0.1
548	0.87
549	0.02
550	0.13
551	0.02
552	0.22
553	0.14
554	0.34
555	0.26
556	0.4
557	0.04
558	0.07
559	0.12
560	0.33
561	0.05
562	0.45
563	0.62
564	0
565	0.46
566	0.13
567	0.32
568	0.94
569	0.31
570	0.7
571	0.3
572	0.32
573	0.69
574	0.39
575	0.02
576	0.25
577	0.52
578	0.02
579	0.19
580	0.14
581	0.57
582	0.03
583	0.09
584	0.62
585	0.05
586	0.27
587	0.46
588	0.17
589	0.02
590	0.66
591	0.14
592	0.1
593	0.09
594	0.51
595	0.67
596	0.11
597	0.25
598	0.47
599	0.48
600	0.11
601	0.12
602	0.66
603	0.07
604	0.06
605	0.02
606	0
607	0.01
608	0.59
609	0.09
610	0
611	0.41
612	0.26
613	0.09
614	0.39
615	0.08
616	0.16
617	0.2
618	0.06
619	0.33
620	0.09
621	0.27
622	0.01
623	0.3
624	0.49
625	0.21
626	0.42
627	0.41
628	0.09
629	0.31
630	0.15
631	0.1
632	0.03
633	0.86
634	0.16
635	0.46
636	0.23
637	0.17
638	0.1
639	0.42
640	0.18
641	0.75
642	0.65
643	0.51
644	0.01
645	0.7
646	0.71
647	0.01
648	0.04
649	0.05
650	0.3
651	0.18
652	0.02
653	0.22
654	0.01
655	0.04
656	0.05
657	0.26
658	0.41
659	0.63
660	0.26
661	0.32
662	0.26
663	0.11
664	0.62
665	0.05
666	0.38
667	0.02
668	0.05
669	0.79
670	0.04
671	0.04
672	0.04
673	0.25
674	0.08
675	0.41
676	0
677	0.06
678	0.11
679	0.48
680	0.06
681	0.22
682	0.67
683	0.15
684	0.02
685	0.04
686	0.08
687	0
688	0.25
689	0.01
690	0.23
691	0.4
692	0.01
693	0.61
694	0.06
695	0.21
696	0.12
697	0.03
698	0.45
699	0.46
700	0.96
701	0.27
702	0.06
703	0.46
704	0.01
705	0.09
706	0.25
707	0.35
708	0.41
709	0.05
710	0.08
711	0.79
712	0.1
713	0.56
714	0.04
715	0.72
716	0
717	0.15
718	0.34
719	0.46
720	0.01
721	0.25
722	0.08
723	0.3
724	0.02
725	0.57
726	0.24
727	0.69
728	0.81
729	0.06
730	0.03
731	0.34
732	0.09
733	0.66
734	0.22
735	0.57
736	0.19
737	0.33
738	0.17
739	0.31
740	0.16
741	1
742	0.32
743	0.36
744	0.04
745	0.69
746	0.68
747	0.09
748	0.09
749	0
750	0.01
751	0.06
752	0.46
753	0.86
754	0.26
755	0.32
756	0.02
757	0.64
758	0.87
759	0.06
760	0.55
761	0
762	0.03
763	0.31
764	0.14
765	0
766	0.1
767	0.13
768	0.01
769	0.13
770	0.17
771	0.27
772	0.16
773	0.04
774	0.08
775	0.12
776	0.54
777	0.02
778	0.42
779	0.09
780	0
781	0.31
782	0.06
783	0.79
784	0.02
785	0.33
786	0.21
787	0.37
788	0.53
789	0.59
790	0.2
791	0.33
792	0.29
793	0.07
794	0.37
795	0.44
796	0.28
797	0.17
798	0.04
799	0.03
800	0.01
801	0
802	0.05
803	0.1
804	0.06
805	0.05
806	0.72
807	0.12
808	0.07
809	0.13
810	0.05
811	0.08
812	0.64
813	0.19
814	0.64
815	0.38
816	0.23
817	0.03
818	0.32
819	0.6
820	0.43
821	0.39
822	0.11
823	0.17
824	0.77
825	0.45
826	0.15
827	0.01
828	0.36
829	0.12
830	0.23
831	0.04
832	0.05
833	0.24
834	0.56
835	0.18
836	0.36
837	0.06
838	0.14
839	0.26
840	0.2
841	0.04
842	0.18
843	0.06
844	0
845	0.1
846	0.62
847	0.31
848	0.05
849	0.09
850	0.06
851	0.15
852	0.27
853	0.1
854	0.13
855	0.02
856	0.99
857	0.02
858	0.75
859	0.34
860	0.01
861	0.21
862	0.04
863	0.48
864	0.31
865	0.19
866	0.14
867	0.58
868	0.63
869	0.28
870	0.27
871	0.04
872	0.32
873	0.13
874	0.49
875	0.25
876	0.02
877	0.07
878	0.07
879	0.2
880	0.19
881	0.72
882	0.89
883	0.27
884	0.65
885	0.01
886	0.74
887	0.1
888	0.34
889	0.05
890	0.1
891	0.67
892	0.11
893	0
894	0.66
895	0.59
896	0
897	0.55
898	0.42
899	0.57
900	0.5
901	0.51
902	0.09
903	0.31
904	0.75
905	0.25
906	0.16
907	0
908	0.04
909	0.06
910	0.62
911	0.17
912	0.29
913	0.11
914	0.41
915	0.49
916	0.48
917	0.1
918	0.35
919	0.05
920	0
921	0.07
922	0.71
923	0.21
924	0.42
925	0.03
926	0.32
927	0.06
928	0.91
929	0.09
930	0.82
931	0.54
932	0.27
933	0.09
934	0.55
935	0.15
936	0.02
937	0.9
938	0.56
939	0.2
940	0.19
941	0.1
942	0.03
943	0
944	0.12
945	0.39
946	0.63
947	0.15
948	0.02
949	0.4
950	0.2
951	0.04
952	0.07
953	0.24
954	0.73
955	0.38
956	0.4
957	0.14
958	0.92
959	0.02
960	0.56
961	0.55
962	0.05
963	0.4
964	0.49
965	0.27
966	0.1
967	0.39
968	0
969	0
970	0.07
971	0.02
972	0.14
973	0.3
974	0.18
975	0.52
976	0.1
977	0.03
978	0
979	0.18
980	0.94
981	0.1
982	0.22
983	0.89
984	0.13
985	0.04
986	0.69
987	0.52
988	0.5
989	0.22
990	0
991	0.06
992	0.01
993	0.41
994	0.01
995	0.02
996	0.14
997	0.26
998	0.27
999	0.18
1000	0.3
