# Supplementary material for: A Regularized MANOVA Test for Semicontinuous High‐Dimensional Data
Source: Biom J. 2025 Apr 29;67(3):e70054. doi: 10.1002/bimj.70054 (PMC12041841; doi:10.1002/bimj.70054)
Supplement: Supplementary file 1 — Supporting information [file BIMJ-67-e70054-s001.zip › Replicability/Results_CHEN/K2/H1_2-0.15/CHEN-H1_2-0.15-20-150-0.2-0.txt]

1	0.16
2	0.17
3	0.46
4	0.01
5	0.9
6	0.16
7	0.23
8	0
9	0.34
10	0.1
11	0.03
12	0.09
13	0.12
14	0.55
15	0.5
16	0
17	0
18	0.27
19	0.86
20	0.07
21	0.43
22	0.16
23	0.17
24	0.23
25	0.15
26	0.71
27	0.25
28	0.27
29	0.28
30	0.14
31	0.51
32	0.13
33	0.01
34	0.03
35	0.48
36	0.01
37	0
38	0.37
39	0.2
40	0.62
41	0.12
42	0.34
43	0.26
44	0.17
45	0.12
46	0.15
47	0.72
48	0.26
49	0.27
50	0.06
51	0
52	0.93
53	0.31
54	0.01
55	0.1
56	0.92
57	0.15
58	0.03
59	0.89
60	0.27
61	0.03
62	0.08
63	0.35
64	0.02
65	0.03
66	0.25
67	0.08
68	0.27
69	0.04
70	0.26
71	0.59
72	0.57
73	0
74	0
75	0.04
76	0.15
77	0.22
78	0.13
79	0.27
80	0.2
81	0.06
82	0.01
83	0.09
84	0.11
85	0.04
86	0.07
87	0.7
88	0.31
89	0.21
90	0.07
91	0.02
92	0.31
93	0.49
94	0.76
95	0.55
96	0.05
97	0.25
98	0.02
99	0.09
100	0.03
101	0.38
102	0.5
103	0.12
104	0.35
105	0.15
106	0.37
107	0.1
108	0.05
109	0.01
110	0.85
111	0
112	0.07
113	0.01
114	0.16
115	0.39
116	0.03
117	0.24
118	0.04
119	0.19
120	0.93
121	0.02
122	0.45
123	0.05
124	0.1
125	0.77
126	0.16
127	0.22
128	0.01
129	0.15
130	0.61
131	0.09
132	0.48
133	0.03
134	0.01
135	0.04
136	0
137	0.07
138	0.05
139	0.14
140	0.01
141	0.6
142	0.04
143	0.51
144	0.21
145	0.41
146	0.01
147	0.18
148	0.01
149	0.6
150	0.15
151	0
152	0
153	0.12
154	0.22
155	0.88
156	0.48
157	0.02
158	0
159	0.63
160	0.03
161	0.19
162	0.03
163	0.37
164	0
165	0.07
166	0
167	0.17
168	0.86
169	0.31
170	0.13
171	0.26
172	0.25
173	0.02
174	0.4
175	0.07
176	0.08
177	0.01
178	0
179	0.13
180	0.01
181	0.03
182	0.7
183	0.01
184	0.39
185	0.05
186	0.61
187	0.17
188	0.63
189	0
190	0.05
191	0.67
192	0.25
193	0
194	0.48
195	0.3
196	0.02
197	0.55
198	0.07
199	0.04
200	0.13
201	0.54
202	0.32
203	0.12
204	0.59
205	0
206	0.66
207	0.2
208	0.06
209	0.29
210	0.77
211	0.71
212	0.04
213	0.03
214	0.28
215	0.44
216	0.07
217	0.11
218	0.09
219	0.66
220	0.05
221	0.18
222	0.31
223	0.02
224	0.97
225	0.3
226	0.31
227	0.02
228	0.16
229	0.2
230	0.46
231	0.25
232	0.22
233	0.09
234	0.1
235	0
236	0
237	0.26
238	0.27
239	0.39
240	0.08
241	0.47
242	0.04
243	0.18
244	0.01
245	0.07
246	0.16
247	0.32
248	0.13
249	0.52
250	0.39
251	0.54
252	0
253	0
254	0.34
255	0.86
256	0.03
257	0.15
258	0.5
259	0.05
260	0.11
261	0.03
262	0.04
263	0.06
264	0.02
265	0.61
266	0.37
267	0.02
268	0.01
269	0.04
270	0
271	0.1
272	0.38
273	0
274	0.07
275	0.09
276	0
277	0.06
278	0
279	0.01
280	0.46
281	0.45
282	0
283	0.28
284	0.41
285	0.06
286	0.27
287	0.59
288	0.01
289	0
290	0.14
291	0
292	0.01
293	0.2
294	0.13
295	0.14
296	0.2
297	0.01
298	0
299	0.38
300	0.06
301	0.04
302	0.09
303	0.02
304	0.05
305	0.05
306	0.83
307	0.01
308	0.54
309	0.02
310	0.06
311	0.12
312	0.31
313	0.29
314	0.42
315	0.01
316	0.41
317	0.07
318	0.61
319	0.08
320	0.37
321	0.1
322	0.62
323	0.02
324	0.11
325	0.2
326	0.61
327	0.19
328	0.08
329	0.08
330	0.11
331	0.13
332	0.35
333	0.02
334	0.27
335	0.22
336	0.07
337	0.25
338	0.25
339	0.4
340	0.5
341	0.34
342	0.23
343	0.31
344	0.05
345	0.1
346	0.49
347	0.06
348	0.53
349	0
350	0
351	0.03
352	0.05
353	0.2
354	0
355	0.22
356	0.86
357	0
358	0.11
359	0.83
360	0.43
361	0.04
362	0.03
363	0.59
364	0.6
365	0
366	0.55
367	0.2
368	0.12
369	0.4
370	0
371	0.1
372	0.01
373	0.03
374	0.5
375	0.18
376	0.03
377	0.24
378	0.18
379	0
380	0.52
381	0.07
382	0.29
383	0.07
384	0.49
385	0.03
386	0.61
387	0.2
388	0.02
389	0.12
390	0.01
391	0.7
392	0.05
393	0.22
394	0.79
395	0.04
396	0.12
397	0.36
398	0.12
399	0
400	0.08
401	0.63
402	0.33
403	0.17
404	0.74
405	0.12
406	0.03
407	0.15
408	0.03
409	0.84
410	0.52
411	0.24
412	0.54
413	0.75
414	0.31
415	0.26
416	0.4
417	0.01
418	0.03
419	0
420	0.03
421	0.89
422	0.17
423	0.68
424	0.05
425	0.15
426	0.18
427	0.14
428	0.02
429	0.04
430	0.21
431	0
432	0.47
433	0.46
434	0
435	0.49
436	0.24
437	0.14
438	0.71
439	0.14
440	0.33
441	0.23
442	0.29
443	0.16
444	0.46
445	0.12
446	0
447	0.49
448	0.23
449	0.09
450	0.04
451	0.56
452	0.16
453	0.51
454	0
455	0.03
456	0.02
457	0
458	0.29
459	0.06
460	0.03
461	0.21
462	0.41
463	0.19
464	0.08
465	0.01
466	0.04
467	0.06
468	0.01
469	0.02
470	0.07
471	0.11
472	0.5
473	0
474	0.02
475	0
476	0.04
477	0.17
478	0.03
479	0
480	0
481	0
482	0.04
483	0.31
484	0.1
485	0.13
486	0.04
487	0.03
488	0.38
489	0.33
490	0.12
491	0.8
492	0.03
493	0.2
494	0.14
495	0.35
496	0.2
497	0.04
498	0.33
499	0.12
500	0.03
501	0.06
502	0.3
503	0
504	0.74
505	0.13
506	0.12
507	0.14
508	0.56
509	0.03
510	0.11
511	0.28
512	0.23
513	0.46
514	0
515	0
516	0.22
517	0.04
518	0.36
519	0
520	0.48
521	0.47
522	0.09
523	0.41
524	0.2
525	0
526	0.05
527	0.06
528	0.26
529	0.63
530	0.16
531	0.05
532	0.19
533	0.78
534	0.04
535	0.36
536	0.37
537	0.67
538	0
539	0.59
540	0.47
541	0.13
542	0.47
543	0.06
544	0.03
545	0.59
546	0.37
547	0
548	0.76
549	0.03
550	0.05
551	0.02
552	0.13
553	0.33
554	0.08
555	0.07
556	0.09
557	0.13
558	0.05
559	0.57
560	0.24
561	0.07
562	0.51
563	0.71
564	0.06
565	0.32
566	0
567	0.35
568	0.35
569	0.46
570	0.33
571	0.18
572	0.13
573	0.64
574	0.27
575	0.04
576	0.01
577	0.32
578	0.58
579	0.06
580	0.2
581	0.58
582	0.06
583	0.03
584	0.67
585	0.01
586	0.13
587	0.41
588	0.38
589	0.09
590	0.74
591	0.14
592	0.04
593	0.24
594	0.47
595	0.13
596	0.01
597	0.19
598	0.12
599	0.29
600	0
601	0.56
602	0.51
603	0.16
604	0.18
605	0.42
606	0
607	0.02
608	0.34
609	0
610	0.21
611	0.31
612	0.04
613	0.01
614	0.08
615	0.05
616	0.12
617	0.31
618	0.02
619	0.49
620	0.07
621	0.17
622	0
623	0.11
624	0.35
625	0.12
626	0.26
627	0.65
628	0.02
629	0.19
630	0.05
631	0.48
632	0.13
633	0.56
634	0.36
635	0.33
636	0.03
637	0.26
638	0.01
639	0.29
640	0
641	0.4
642	0.16
643	0.36
644	0
645	0.75
646	0.58
647	0.02
648	0.22
649	0.03
650	0.02
651	0.68
652	0
653	0.12
654	0.04
655	0
656	0.01
657	0.04
658	0.12
659	0.41
660	0.08
661	0.24
662	0.29
663	0.54
664	0.47
665	0
666	0.27
667	0.02
668	0.01
669	0.54
670	0.31
671	0.09
672	0
673	0.34
674	0.24
675	0.17
676	0.01
677	0.49
678	0.06
679	0.51
680	0.03
681	0.35
682	0.63
683	0.02
684	0.11
685	0
686	0
687	0.16
688	0.23
689	0.03
690	0.07
691	0.19
692	0.02
693	0.26
694	0.03
695	0.26
696	0.24
697	0
698	0.22
699	0.12
700	1
701	0.08
702	0.02
703	0.28
704	0.04
705	0.35
706	0.16
707	0.07
708	0.18
709	0.19
710	0.06
711	0.55
712	0.07
713	0.34
714	0.12
715	0.76
716	0.01
717	0.38
718	0.06
719	0.13
720	0.04
721	0.2
722	0.07
723	0.11
724	0.32
725	0.37
726	0.06
727	0.41
728	0.88
729	0.02
730	0.11
731	0.29
732	0
733	0.68
734	0.12
735	0.28
736	0.22
737	0.17
738	0.14
739	0.2
740	0.09
741	1
742	0.16
743	0.21
744	0
745	0.23
746	0.84
747	0
748	0.41
749	0
750	0.01
751	0.55
752	0.44
753	0.73
754	0.19
755	0.35
756	0.09
757	0.46
758	0.79
759	0
760	0.35
761	0
762	0.01
763	0.05
764	0.2
765	0
766	0.07
767	0.14
768	0.01
769	0.12
770	0.09
771	0.18
772	0.05
773	0.01
774	0.07
775	0.02
776	0.58
777	0
778	0.4
779	0.09
780	0.02
781	0.11
782	0.17
783	0.52
784	0.01
785	0.03
786	0.02
787	0.18
788	0.1
789	0.75
790	0.13
791	0.12
792	0.38
793	0.23
794	0.04
795	0.31
796	0.09
797	0.37
798	0
799	0.11
800	0
801	0
802	0
803	0.2
804	0.05
805	0
806	0.05
807	0.02
808	0.04
809	0.62
810	0.01
811	0.03
812	0.67
813	0.18
814	0.23
815	0.21
816	0.21
817	0.03
818	0.23
819	0.66
820	0.38
821	0.24
822	0.02
823	0.05
824	0.44
825	0.1
826	0.04
827	0.22
828	0.22
829	0.24
830	0.19
831	0.19
832	0.01
833	0.03
834	0.5
835	0.12
836	0.23
837	0
838	0.27
839	0.07
840	0.06
841	0
842	0.04
843	0.8
844	0.09
845	0.03
846	0.32
847	0.15
848	0.05
849	0.06
850	0.01
851	0.12
852	0.04
853	0.18
854	0.05
855	0.16
856	0.91
857	0.02
858	0.59
859	0.31
860	0
861	0.13
862	0
863	0.3
864	0.16
865	0.06
866	0.04
867	0.38
868	0.3
869	0.27
870	0.21
871	0
872	0.08
873	0.07
874	0.23
875	0.18
876	0.02
877	0.89
878	0.15
879	0.17
880	0.07
881	0.39
882	0.82
883	0.58
884	0.38
885	0.01
886	0.73
887	0.33
888	0.11
889	0.03
890	0.15
891	0.5
892	0.07
893	0
894	0.79
895	0.18
896	0
897	0.27
898	0.22
899	0.41
900	0.24
901	0.32
902	0.01
903	0.53
904	0.55
905	0.68
906	0.2
907	0
908	0
909	0.04
910	0.2
911	0.45
912	0.15
913	0.04
914	0.22
915	0.34
916	0.27
917	0.12
918	0.27
919	0.26
920	0.1
921	0.14
922	0.63
923	0.07
924	0.14
925	0
926	0.85
927	0.28
928	0.7
929	0.41
930	0.78
931	0.66
932	0.04
933	0
934	0.66
935	0.01
936	0
937	0.72
938	0.6
939	0.07
940	0.04
941	0.01
942	0
943	0.06
944	0.15
945	0.32
946	0.41
947	0
948	0.07
949	1
950	0.3
951	0.07
952	0.52
953	0.13
954	0.53
955	0.2
956	0.27
957	0.19
958	0.79
959	0.03
960	0.6
961	0.45
962	0.43
963	0.18
964	0.41
965	0.1
966	0.05
967	0.39
968	0
969	0
970	0.16
971	0.16
972	0.26
973	0.14
974	0.14
975	0.04
976	0.05
977	0.05
978	0.07
979	0.06
980	0.43
981	0
982	0.1
983	0.6
984	0.17
985	0.04
986	0.11
987	0.28
988	0.05
989	0.09
990	0.07
991	0.03
992	0
993	0.35
994	0.01
995	0.01
996	0.43
997	0.09
998	0.33
999	0.08
1000	0.49
