# Supplementary material for: A Regularized MANOVA Test for Semicontinuous High‐Dimensional Data
Source: Biom J. 2025 Apr 29;67(3):e70054. doi: 10.1002/bimj.70054 (PMC12041841; doi:10.1002/bimj.70054)
Supplement: Supplementary file 1 — Supporting information [file BIMJ-67-e70054-s001.zip › Replicability/Results_CHEN/K2/H1_2-0.15/CHEN-H1_2-0.15-20-150-0.5-0.txt]

1	0.02
2	0.05
3	0.03
4	0.04
5	0.05
6	0.07
7	0.23
8	0.1
9	0.01
10	0.02
11	0.01
12	0.03
13	0.05
14	0.05
15	0.01
16	0
17	0.12
18	0
19	0.12
20	0.01
21	0
22	0.06
23	0.03
24	0.04
25	0.06
26	0.03
27	0.03
28	0
29	0.02
30	0.01
31	0
32	0.05
33	0.01
34	0.01
35	0.29
36	0.02
37	0.01
38	0.02
39	0.06
40	0.06
41	0.08
42	0.03
43	0.02
44	0.09
45	0.12
46	0.01
47	0.02
48	0.04
49	0.01
50	0.02
51	0.08
52	0.03
53	0.12
54	0.01
55	0.06
56	0
57	0.08
58	0.03
59	0.09
60	0.02
61	0.27
62	0.04
63	0.01
64	0.02
65	0.04
66	0.03
67	0
68	0.09
69	0
70	0.01
71	0.1
72	0.07
73	0.02
74	0.13
75	0.03
76	0.01
77	0.02
78	0.06
79	0.01
80	0.04
81	0.06
82	0.02
83	0.1
84	0.11
85	0.05
86	0.06
87	0.07
88	0.1
89	0.01
90	0.02
91	0.07
92	0.06
93	0.07
94	0.09
95	0.04
96	0.05
97	0.04
98	0.09
99	0.1
100	0.03
101	0.03
102	0.04
103	0.13
104	0.05
105	0.04
106	0.05
107	0.04
108	0.08
109	0.04
110	0.02
111	0.09
112	0.13
113	0.02
114	0.04
115	0.02
116	0.05
117	0.04
118	0
119	0.02
120	0.04
121	0
122	0.01
123	0.06
124	0
125	0.05
126	0.02
127	0.02
128	0.01
129	0.13
130	0.01
131	0.03
132	0.02
133	0.02
134	0
135	0.03
136	0.09
137	0.02
138	0.03
139	0.03
140	0.04
141	0.04
142	0.06
143	0.06
144	0.06
145	0.03
146	0.07
147	0.06
148	0.05
149	0.03
150	0.03
151	0.08
152	0.05
153	0.06
154	0.02
155	0.03
156	0.09
157	0.01
158	0.02
159	0.08
160	0.02
161	0.2
162	0.01
163	0.01
164	0.05
165	0.06
166	0.07
167	0.04
168	0.06
169	0.05
170	0.03
171	0.03
172	0
173	0.04
174	0.02
175	0.02
176	0.02
177	0
178	0.07
179	0.09
180	0.02
181	0.1
182	0.27
183	0.02
184	0.02
185	0.02
186	0.03
187	0.09
188	0.05
189	0.08
190	0.02
191	0.06
192	0.03
193	0
194	0.05
195	0.02
196	0.06
197	0.03
198	0.02
199	0.01
200	0.08
201	0.04
202	0.01
203	0.04
204	0.05
205	0.04
206	0.02
207	0.05
208	0.06
209	0.03
210	0
211	0.04
212	0.06
213	0.04
214	0.02
215	0.04
216	0.01
217	0.06
218	0.07
219	0.1
220	0.01
221	0.01
222	0.04
223	0.03
224	0.04
225	0.14
226	0.09
227	0.04
228	0.05
229	0.05
230	0.03
231	0.1
232	0.01
233	0.06
234	0.02
235	0.08
236	0.08
237	0.13
238	0.05
239	0.07
240	0.1
241	0.05
242	0
243	0
244	0.05
245	0.02
246	0.01
247	0.03
248	0.09
249	0.09
250	0
251	0
252	0.01
253	0.04
254	0.03
255	0
256	0.01
257	0.06
258	0.27
259	0.02
260	0
261	0.07
262	0.01
263	0.07
264	0.14
265	0.02
266	0.03
267	0.03
268	0.01
269	0.04
270	0
271	0.04
272	0.03
273	0.04
274	0.13
275	0.07
276	0.02
277	0.04
278	0.08
279	0.09
280	0.06
281	0.05
282	0.04
283	0.04
284	0.02
285	0.09
286	0.02
287	0.04
288	0.08
289	0.01
290	0
291	0.07
292	0.13
293	0
294	0.14
295	0.02
296	0.03
297	0.16
298	0.02
299	0.06
300	0.02
301	0.08
302	0.06
303	0.01
304	0.04
305	0.07
306	0.09
307	0.08
308	0.03
309	0.03
310	0.16
311	0.04
312	0.07
313	0.07
314	0.02
315	0.06
316	0.01
317	0.05
318	0.11
319	0.13
320	0.25
321	0.02
322	0
323	0.04
324	0.1
325	0
326	0.05
327	0.01
328	0.07
329	0.01
330	0.01
331	0.05
332	0.04
333	0.08
334	0.03
335	0.09
336	0.09
337	0.03
338	0.05
339	0
340	0.01
341	0.02
342	0.14
343	0.01
344	0.01
345	0.06
346	0.07
347	0.03
348	0.03
349	0.03
350	0.03
351	0.06
352	0.02
353	0.03
354	0
355	0.02
356	0.03
357	0.04
358	0.04
359	0.01
360	0
361	0.06
362	0.04
363	0.04
364	0.04
365	0.03
366	0.02
367	0.01
368	0.01
369	0.02
370	0.03
371	0.11
372	0.18
373	0.04
374	0.05
375	0.06
376	0.01
377	0
378	0.04
379	0.09
380	0.02
381	0.09
382	0
383	0.05
384	0
385	0.01
386	0.03
387	0.07
388	0.01
389	0.1
390	0.01
391	0.04
392	0.01
393	0.07
394	0.06
395	0.05
396	0.01
397	0.1
398	0
399	0.02
400	0.06
401	0.01
402	0.06
403	0.02
404	0.06
405	0
406	0.06
407	0
408	0.02
409	0.14
410	0.02
411	0.15
412	0.12
413	0.03
414	0.09
415	0.07
416	0
417	0.08
418	0.02
419	0.13
420	0.08
421	0.03
422	0.06
423	0.02
424	0.05
425	0.03
426	0.04
427	0.03
428	0.05
429	0.03
430	0.11
431	0.01
432	0.03
433	0.04
434	0.04
435	0.03
436	0.06
437	0.03
438	0.01
439	0.08
440	0.12
441	0.06
442	0.06
443	0.11
444	0.11
445	0.04
446	0.02
447	0.04
448	0.02
449	0.09
450	0.06
451	0.06
452	0.02
453	0.12
454	0.02
455	0.07
456	0.05
457	0.07
458	0.01
459	0.13
460	0.08
461	0.08
462	0.06
463	0.02
464	0.03
465	0.07
466	0.11
467	0.02
468	0.02
469	0.08
470	0.02
471	0.02
472	0.06
473	0.05
474	0.02
475	0.01
476	0.1
477	0.03
478	0
479	0.09
480	0.01
481	0.05
482	0.01
483	0.04
484	0.04
485	0
486	0.09
487	0.06
488	0.11
489	0.08
490	0.04
491	0.04
492	0.08
493	0.02
494	0.06
495	0.33
496	0.09
497	0.06
498	0.05
499	0.06
500	0.03
501	0.07
502	0.11
503	0.04
504	0.1
505	0
506	0.12
507	0.07
508	0.08
509	0
510	0.03
511	0.02
512	0.07
513	0.04
514	0.04
515	0.02
516	0
517	0.14
518	0.06
519	0.01
520	0.04
521	0.08
522	0.03
523	0.01
524	0.03
525	0.05
526	0.03
527	0.28
528	0.04
529	0.01
530	0.09
531	0.02
532	0.1
533	0.05
534	0.04
535	0.02
536	0.06
537	0.01
538	0.06
539	0.08
540	0.02
541	0
542	0.06
543	0.06
544	0.01
545	0.03
546	0.1
547	0.07
548	0
549	0
550	0.02
551	0
552	0.02
553	0.1
554	0.1
555	0
556	0.01
557	0.02
558	0.06
559	0.01
560	0.13
561	0.03
562	0.12
563	0.05
564	0.01
565	0.07
566	0.05
567	0.04
568	0.04
569	0.02
570	0.02
571	0
572	0.03
573	0.06
574	0.03
575	0.01
576	0.01
577	0.01
578	0.03
579	0.03
580	0.06
581	0.07
582	0.04
583	0.01
584	0.04
585	0.11
586	0.19
587	0.11
588	0
589	0.1
590	0.01
591	0.01
592	0.04
593	0.12
594	0
595	0.16
596	0.01
597	0.08
598	0.06
599	0.05
600	0.01
601	0.07
602	0
603	0.04
604	0.04
605	0.04
606	0.01
607	0
608	0.01
609	0.01
610	0.04
611	0.01
612	0.01
613	0.09
614	0.06
615	0.03
616	0.06
617	0.03
618	0.05
619	0.06
620	0.19
621	0.02
622	0.04
623	0.07
624	0.1
625	0.02
626	0.02
627	0.13
628	0.03
629	0.09
630	0.02
631	0.09
632	0.05
633	0.05
634	0
635	0.02
636	0.01
637	0.02
638	0.03
639	0
640	0.08
641	0
642	0.05
643	0.01
644	0.02
645	0.03
646	0.03
647	0
648	0.05
649	0.05
650	0
651	0.03
652	0.01
653	0.04
654	0
655	0.01
656	0.03
657	0.05
658	0.05
659	0
660	0.07
661	0.06
662	0.02
663	0.05
664	0.03
665	0.01
666	0.01
667	0.01
668	0.03
669	0.02
670	0.01
671	0.03
672	0.01
673	0.02
674	0.04
675	0
676	0.02
677	0.01
678	0.04
679	0.1
680	0.04
681	0.11
682	0.05
683	0.05
684	0.06
685	0.04
686	0.03
687	0.14
688	0.07
689	0.12
690	0.09
691	0.07
692	0.01
693	0.04
694	0
695	0.07
696	0.08
697	0.08
698	0
699	0.04
700	0.03
701	0.01
702	0.03
703	0.08
704	0.02
705	0.04
706	0.03
707	0.01
708	0.04
709	0.12
710	0.03
711	0.05
712	0.08
713	0.03
714	0.03
715	0.02
716	0.05
717	0.01
718	0.03
719	0.07
720	0.02
721	0.01
722	0.03
723	0.04
724	0.02
725	0.01
726	0
727	0.01
728	0.05
729	0.01
730	0.04
731	0.03
732	0.07
733	0.18
734	0.01
735	0.07
736	0.05
737	0.05
738	0.09
739	0.04
740	0.02
741	0.08
742	0.05
743	0.03
744	0.01
745	0.06
746	0.06
747	0.06
748	0.08
749	0.08
750	0.12
751	0
752	0.01
753	0.03
754	0.12
755	0.04
756	0.07
757	0.01
758	0.01
759	0.03
760	0.05
761	0.02
762	0.01
763	0.01
764	0.03
765	0.13
766	0.01
767	0.01
768	0.06
769	0.04
770	0.02
771	0.02
772	0.03
773	0.03
774	0.05
775	0.03
776	0.04
777	0.02
778	0.1
779	0.03
780	0.09
781	0.02
782	0.06
783	0.05
784	0
785	0.02
786	0.05
787	0.01
788	0.01
789	0.02
790	0
791	0.02
792	0.03
793	0.11
794	0.03
795	0.09
796	0.09
797	0.15
798	0.14
799	0.05
800	0.1
801	0.08
802	0.05
803	0.01
804	0.02
805	0.06
806	0.02
807	0
808	0.04
809	0.04
810	0.01
811	0.03
812	0.14
813	0.1
814	0
815	0.02
816	0
817	0.1
818	0.02
819	0.04
820	0.09
821	0
822	0.01
823	0
824	0.02
825	0.06
826	0.03
827	0.04
828	0.04
829	0.04
830	0.01
831	0.07
832	0.07
833	0.03
834	0.07
835	0.03
836	0
837	0.01
838	0.05
839	0.04
840	0.01
841	0.01
842	0.12
843	0
844	0.02
845	0.03
846	0.09
847	0.06
848	0.04
849	0.08
850	0.02
851	0.09
852	0.03
853	0.01
854	0.02
855	0.03
856	0.05
857	0.03
858	0.02
859	0.02
860	0.04
861	0.07
862	0.06
863	0
864	0.03
865	0
866	0.29
867	0
868	0.03
869	0.02
870	0.01
871	0.05
872	0.05
873	0.02
874	0.03
875	0.02
876	0.03
877	0.05
878	0.03
879	0.09
880	0.07
881	0
882	0.08
883	0.01
884	0.03
885	0.08
886	0.07
887	0.04
888	0.21
889	0.06
890	0.05
891	0.01
892	0.05
893	0.03
894	0.02
895	0.05
896	0.07
897	0.08
898	0.02
899	0.01
900	0.07
901	0.02
902	0.05
903	0.04
904	0.04
905	0.08
906	0.02
907	0.04
908	0.03
909	0
910	0.07
911	0.01
912	0.02
913	0.04
914	0
915	0.07
916	0.03
917	0.02
918	0.01
919	0.01
920	0.01
921	0.06
922	0.02
923	0.04
924	0.03
925	0.01
926	0.08
927	0.02
928	0.01
929	0.02
930	0
931	0.03
932	0.04
933	0.03
934	0.02
935	0.03
936	0.11
937	0.01
938	0.04
939	0.01
940	0.05
941	0.03
942	0.04
943	0.03
944	0.03
945	0
946	0.06
947	0.05
948	0.05
949	0.05
950	0
951	0.02
952	0.05
953	0.02
954	0.11
955	0.06
956	0
957	0.15
958	0.08
959	0.03
960	0.05
961	0.05
962	0.07
963	0.05
964	0.03
965	0.03
966	0.04
967	0.06
968	0.02
969	0.06
970	0.07
971	0.06
972	0.03
973	0.02
974	0.07
975	0.05
976	0.09
977	0.03
978	0.09
979	0.03
980	0.08
981	0.07
982	0.06
983	0.12
984	0.02
985	0.1
986	0.03
987	0.05
988	0.05
989	0.04
990	0.03
991	0
992	0.02
993	0.09
994	0.07
995	0.08
996	0.05
997	0.03
998	0.01
999	0.05
1000	0.11
