# Supplementary material for: A Regularized MANOVA Test for Semicontinuous High‐Dimensional Data
Source: Biom J. 2025 Apr 29;67(3):e70054. doi: 10.1002/bimj.70054 (PMC12041841; doi:10.1002/bimj.70054)
Supplement: Supplementary file 1 — Supporting information [file BIMJ-67-e70054-s001.zip › Replicability/Results_CHEN/K2/H1_2-0.15/CHEN-H1_2-0.15-20-200-0.2-0.4.txt]

1	0.21
2	0.15
3	0
4	0.21
5	0.23
6	0.03
7	0.16
8	0.55
9	0.03
10	0.14
11	0.04
12	0.06
13	0
14	0.19
15	0.12
16	0.21
17	0.5
18	0.03
19	0.86
20	0.01
21	0.37
22	0.2
23	0.04
24	0.14
25	0.19
26	0.31
27	0.15
28	0
29	0.36
30	0.35
31	0.03
32	0.35
33	0.05
34	0.42
35	0.5
36	0.2
37	0.29
38	0.08
39	0.09
40	0.38
41	0
42	0.07
43	0.77
44	0.05
45	0.1
46	0.1
47	0.07
48	0.14
49	0
50	0.06
51	0.77
52	0.02
53	0.03
54	0.76
55	0.23
56	0.09
57	0.32
58	0.29
59	0.1
60	0.08
61	0.58
62	0.18
63	0.06
64	0.07
65	0.25
66	0.59
67	0.73
68	0.32
69	0.26
70	0.21
71	0.11
72	0.64
73	0.91
74	0.73
75	0.54
76	0.21
77	0.58
78	0.18
79	0.24
80	0.08
81	0.45
82	0.23
83	0.03
84	0.15
85	0.01
86	0.12
87	0.06
88	0.08
89	0.36
90	0.04
91	0.15
92	0.13
93	0
94	0.08
95	0.2
96	0.55
97	0.03
98	0.02
99	0.69
100	0.16
101	0.48
102	0.17
103	0.13
104	0.14
105	0
106	0.15
107	0.81
108	0.03
109	0.01
110	0
111	0.25
112	0.21
113	0.04
114	0.15
115	0.36
116	0.67
117	0.27
118	0.26
119	0.37
120	0.12
121	0.48
122	0.01
123	0.07
124	0.16
125	0.8
126	0.01
127	0.12
128	0.06
129	0.22
130	0.34
131	0
132	0.07
133	0.63
134	0.29
135	0.63
136	0.06
137	0.54
138	0.25
139	0.09
140	0.04
141	0.27
142	0.03
143	0.05
144	0.05
145	0.52
146	0.11
147	0.46
148	0.74
149	0.27
150	0.83
151	0.18
152	0
153	0.03
154	0.16
155	0
156	0.46
157	0.01
158	0.67
159	0.21
160	0.74
161	0.15
162	0.6
163	0.35
164	0.13
165	0.02
166	0.35
167	0.41
168	0.03
169	0.45
170	0.28
171	0.12
172	0
173	0.11
174	0.03
175	0.56
176	0.01
177	0.01
178	0.48
179	0.07
180	0.02
181	0.32
182	0.07
183	0.47
184	0.48
185	0.78
186	0.27
187	0.12
188	0.06
189	0.25
190	0.69
191	0.28
192	0.1
193	0.19
194	0.85
195	0.12
196	0.63
197	0.66
198	0.14
199	0.46
200	0.13
201	0.09
202	0.26
203	0.2
204	0.36
205	0
206	0.24
207	0.19
208	0.2
209	0.25
210	0.01
211	0.01
212	0.07
213	0.22
214	0.86
215	0.41
216	0
217	0.29
218	0.53
219	0.3
220	0.38
221	0.07
222	0.24
223	0.02
224	0
225	0.59
226	0.05
227	0.33
228	0.27
229	0.02
230	0.27
231	0.07
232	0.13
233	0.22
234	0.58
235	0.09
236	0.11
237	0.04
238	0.15
239	0.16
240	0.07
241	0.03
242	0.59
243	0.31
244	0.11
245	0.17
246	0.13
247	0.49
248	0.39
249	0.1
250	0.2
251	0.06
252	0.02
253	0.13
254	0.04
255	0.12
256	0.55
257	0.11
258	0.58
259	0.27
260	0.21
261	0.03
262	0.39
263	0.19
264	0.94
265	0.14
266	0.36
267	0.07
268	0.21
269	0.51
270	0.17
271	0.65
272	0.03
273	0.21
274	0.18
275	0.52
276	0.07
277	0
278	0.71
279	0.54
280	0.4
281	0.2
282	0.51
283	0.24
284	0.2
285	0.38
286	0.01
287	0.64
288	0.1
289	0.12
290	0.22
291	0.01
292	0.06
293	0.33
294	0.11
295	0.26
296	0.65
297	0.47
298	0.21
299	0.27
300	0.12
301	0.1
302	0.3
303	0.41
304	0.06
305	0.38
306	0.02
307	0.1
308	0
309	0.51
310	0.18
311	0.07
312	0.24
313	0.94
314	0.13
315	0.17
316	0.22
317	0.29
318	0.31
319	0.1
320	0.14
321	0.14
322	0.07
323	0.12
324	0.68
325	0.41
326	0.25
327	0.09
328	0.15
329	0.38
330	0.38
331	0.2
332	0.14
333	0.41
334	0.02
335	0.03
336	0.14
337	0.01
338	0.4
339	0.29
340	0.45
341	0.15
342	0.3
343	0.24
344	0.17
345	0.1
346	0.28
347	0.39
348	0.74
349	0.08
350	0.01
351	0.76
352	0.28
353	0.15
354	0.04
355	0.08
356	0
357	0.96
358	0.19
359	0
360	0.4
361	0.09
362	0.3
363	0.13
364	0.17
365	0.15
366	0.13
367	0.38
368	0.01
369	0.75
370	0.67
371	0.29
372	0.07
373	0.04
374	0
375	0.5
376	0.38
377	0.67
378	0.25
379	0.87
380	0.06
381	0.04
382	0.09
383	0.67
384	0.01
385	0.32
386	0.01
387	0.1
388	0.85
389	0.35
390	0.46
391	0.02
392	0.28
393	0.03
394	0.55
395	0.29
396	0.38
397	0.16
398	0.69
399	0.06
400	0.56
401	0.16
402	0.42
403	0.15
404	0
405	0.42
406	0.17
407	0.27
408	0.43
409	0
410	0.39
411	0.54
412	0.15
413	0
414	0.14
415	0.05
416	0.19
417	0.01
418	0.1
419	0.06
420	0.06
421	0
422	0.39
423	0.11
424	0.02
425	0.22
426	0.45
427	0.12
428	0.56
429	0.04
430	0.86
431	0.03
432	0
433	0.24
434	0.13
435	0.02
436	0.1
437	0.02
438	0.07
439	0.22
440	0.07
441	0.27
442	0.01
443	0.03
444	0.49
445	0
446	0.07
447	0.01
448	0.04
449	0.38
450	0.06
451	0.2
452	0.81
453	0.12
454	0.26
455	0.58
456	0.23
457	0.23
458	0.09
459	0.56
460	0.08
461	0.28
462	0.61
463	0.2
464	0.04
465	0.07
466	0
467	0.1
468	0.09
469	0.17
470	0.03
471	0.3
472	0.05
473	0.68
474	0.48
475	0.73
476	0.4
477	0.31
478	0.03
479	0.24
480	0.63
481	0
482	0.17
483	0.67
484	0
485	0.04
486	0.02
487	0.73
488	0.1
489	0.16
490	0.72
491	0.11
492	0.02
493	0.45
494	0.36
495	0.28
496	0.32
497	0.09
498	0.08
499	0.49
500	0.01
501	0.05
502	0.2
503	0.1
504	0.35
505	0.24
506	0.08
507	0.4
508	0.11
509	0.51
510	0.7
511	0.22
512	0.02
513	0.04
514	0.74
515	0.03
516	0.05
517	0.05
518	0.65
519	0.1
520	0.01
521	0.81
522	0.03
523	0.98
524	0.16
525	0.16
526	0.66
527	0.03
528	0.04
529	0.41
530	0.83
531	0.58
532	0.3
533	0
534	0.07
535	0.48
536	0.94
537	0.1
538	0
539	0.95
540	0.13
541	0.11
542	0.34
543	0.79
544	0.38
545	0.09
546	0.07
547	0.6
548	0.89
549	0.66
550	0.07
551	0.06
552	0.29
553	0.43
554	0.09
555	0.09
556	0.02
557	0.17
558	0.28
559	0.04
560	0.55
561	0.06
562	0.14
563	0.06
564	0.11
565	0.34
566	0.15
567	0
568	0.11
569	0.1
570	0.16
571	0.79
572	0
573	0.17
574	0.75
575	0.04
576	0.3
577	0.4
578	0.03
579	0.47
580	0.38
581	0.31
582	0.08
583	0.12
584	0.01
585	0.52
586	0.07
587	0.05
588	0
589	0.11
590	0.19
591	0.01
592	0.33
593	0.11
594	0.01
595	0.07
596	0.14
597	0.04
598	0.73
599	0.14
600	0.4
601	0.05
602	0.45
603	0
604	0
605	0.05
606	0.02
607	0.35
608	0.28
609	0.16
610	0.9
611	0.36
612	0.25
613	0.64
614	0.11
615	0.22
616	0.27
617	0.43
618	0.12
619	0.16
620	0.43
621	0.03
622	0.74
623	0.43
624	0.01
625	0.16
626	0.08
627	0
628	0.2
629	0.08
630	0.4
631	0.67
632	0.09
633	0.4
634	0.4
635	0.64
636	0.42
637	0.57
638	0.36
639	0.01
640	0.05
641	0.44
642	0.76
643	0.1
644	0.23
645	0.18
646	0.28
647	0.05
648	0.02
649	0.22
650	0.49
651	0.02
652	0.71
653	0.28
654	0.04
655	0.22
656	0.17
657	0.72
658	0.04
659	0.04
660	0.57
661	0.32
662	0.13
663	0.22
664	0.28
665	0.2
666	0.01
667	0.05
668	0.04
669	0.47
670	0.05
671	0.62
672	0.9
673	0.21
674	0.64
675	0.37
676	0.09
677	0
678	0.28
679	0.12
680	0.01
681	0.3
682	0.68
683	0.77
684	0.25
685	0.02
686	0.33
687	0.16
688	0.14
689	0.21
690	0.01
691	0.29
692	0.04
693	0.03
694	0.08
695	0.06
696	0.21
697	0.32
698	0.06
699	0.44
700	0.13
701	0.01
702	0.09
703	0.24
704	0.07
705	0.34
706	0.76
707	0.56
708	0.24
709	0.78
710	0.27
711	0.38
712	0.01
713	0.19
714	0.04
715	0.38
716	0.27
717	0.01
718	0.04
719	0.06
720	0
721	0.91
722	0.1
723	0.26
724	0.02
725	0
726	0.13
727	0.2
728	0.11
729	0.94
730	0.02
731	0.1
732	0
733	0.16
734	0.36
735	0.26
736	0.01
737	0
738	0.17
739	0.03
740	0.07
741	0.46
742	0.41
743	0.12
744	0.38
745	0.68
746	0.22
747	0.11
748	0.03
749	0.2
750	0.15
751	0.23
752	0.38
753	0.08
754	0.24
755	0.67
756	0
757	0.03
758	0.22
759	0.52
760	0.08
761	0.97
762	0.35
763	0.15
764	0.12
765	0
766	0.39
767	0.91
768	0.06
769	0
770	0.39
771	0.11
772	0.07
773	0.72
774	0.79
775	0.15
776	0.07
777	0.65
778	0.42
779	0.03
780	0.32
781	0.14
782	0.33
783	0.3
784	0.02
785	0.78
786	0.25
787	0.06
788	0.56
789	0.05
790	0.4
791	0.33
792	0.43
793	0.02
794	0.03
795	0.11
796	0.13
797	0.14
798	0.04
799	0.31
800	0.14
801	0.36
802	0.04
803	0.01
804	0.09
805	0.23
806	0.15
807	0.47
808	0.05
809	0
810	0.12
811	0.48
812	0.36
813	0.53
814	0.19
815	0.34
816	0.03
817	0.22
818	0.24
819	0.52
820	0.08
821	0.02
822	0.44
823	0.53
824	0.26
825	0.28
826	0.01
827	0
828	0.05
829	0.02
830	0.39
831	0.01
832	0.07
833	0.31
834	0.8
835	0.58
836	0
837	0.52
838	0.15
839	0.02
840	0
841	0.52
842	0.63
843	0.07
844	0
845	0.09
846	0.07
847	0.07
848	0.9
849	0.25
850	0.62
851	0.27
852	0.22
853	0.23
854	0.01
855	0
856	0.38
857	0.11
858	0.4
859	0.14
860	0.17
861	0.14
862	0.06
863	0.11
864	0.62
865	0.13
866	0.1
867	0.28
868	0.74
869	0.56
870	0.73
871	0.15
872	0.41
873	0
874	0.07
875	0
876	0.66
877	0.09
878	0
879	0.39
880	0.34
881	0.67
882	0.22
883	0.02
884	0.14
885	0.35
886	0.1
887	0
888	0.01
889	0.48
890	0.13
891	0.26
892	0.02
893	0
894	0.35
895	0.31
896	0.23
897	0.19
898	0.04
899	0.03
900	0.57
901	0
902	0.13
903	0.51
904	0.37
905	0
906	0.21
907	0.52
908	0.4
909	0.01
910	0.16
911	0.06
912	0.18
913	0.16
914	0
915	0.25
916	0.25
917	0.03
918	0.05
919	0.01
920	0.19
921	0.84
922	0.77
923	0.15
924	0.11
925	0
926	0
927	0
928	0.17
929	0.45
930	0.13
931	0.2
932	0.28
933	0.13
934	0.14
935	0
936	0.5
937	0.12
938	0.52
939	0.82
940	0.36
941	0.08
942	0.12
943	0.66
944	0.02
945	0.69
946	0.16
947	0.01
948	0.39
949	0.1
950	0.16
951	0.15
952	0.13
953	0.09
954	0
955	0.6
956	0.11
957	0.01
958	0.33
959	0.11
960	0.5
961	0.19
962	0.11
963	0.5
964	0.15
965	0.23
966	0.28
967	0.33
968	0.05
969	0.15
970	0
971	0.09
972	0.08
973	0.73
974	0.13
975	0.23
976	0.08
977	0.46
978	0.1
979	0.04
980	0.13
981	0.1
982	0.3
983	0.62
984	0
985	0.24
986	0.01
987	0.52
988	0.63
989	0.09
990	0.08
991	0.12
992	0.19
993	0
994	0.01
995	0.02
996	0.03
997	0.05
998	0.85
999	0.4
1000	0.41
