# Supplementary material for: A Regularized MANOVA Test for Semicontinuous High‐Dimensional Data
Source: Biom J. 2025 Apr 29;67(3):e70054. doi: 10.1002/bimj.70054 (PMC12041841; doi:10.1002/bimj.70054)
Supplement: Supplementary file 1 — Supporting information [file BIMJ-67-e70054-s001.zip › Replicability/Results_CHEN/K2/H1_2-0.15/CHEN-H1_2-0.15-20-200-0.2-0.txt]

1	0.08
2	0.02
3	0
4	0.02
5	0.01
6	0
7	0.4
8	0.29
9	0.2
10	0.19
11	0.07
12	0.01
13	0.12
14	0.01
15	0.52
16	0.13
17	0.33
18	0.11
19	0.73
20	0.04
21	0.27
22	0.26
23	0
24	0.24
25	0.16
26	0.2
27	0.67
28	0.01
29	0.15
30	0.62
31	0.02
32	0.24
33	0.01
34	0.22
35	0.3
36	0.12
37	0.03
38	0.21
39	0.08
40	0.04
41	0
42	0
43	0.66
44	0.19
45	0.05
46	0.1
47	0.03
48	0.06
49	0.03
50	0.01
51	0.39
52	0.07
53	0
54	0.41
55	0.51
56	0.07
57	0.14
58	0.43
59	0.13
60	0.03
61	0.34
62	0
63	0.2
64	0.34
65	0.29
66	0.59
67	0.85
68	0.06
69	0.03
70	0.23
71	0
72	0.52
73	0.57
74	0.73
75	0.21
76	0.33
77	0.59
78	0.12
79	0.23
80	0
81	0.37
82	0.37
83	0.01
84	0.57
85	0.09
86	0.19
87	0.05
88	0.02
89	0.93
90	0
91	0.02
92	0.74
93	0
94	0.03
95	0
96	0.09
97	0.13
98	0.17
99	0.13
100	0.07
101	0.5
102	0.04
103	0.03
104	0.03
105	0.04
106	0.02
107	0.62
108	0.61
109	0
110	0.03
111	0.16
112	0.22
113	0.02
114	0.05
115	0.18
116	0.59
117	0.01
118	0.1
119	0.15
120	0.01
121	0.46
122	0
123	0.01
124	0.12
125	0.31
126	0.04
127	0.16
128	0
129	0.02
130	0.04
131	0.15
132	0.05
133	0.46
134	0.04
135	0.54
136	0.11
137	0.45
138	0.2
139	0.1
140	0.12
141	0.19
142	0.08
143	0.02
144	0.01
145	0.18
146	0.02
147	0.32
148	0.57
149	0.06
150	0.58
151	0.1
152	0
153	0.06
154	0.05
155	0
156	0.08
157	0.01
158	0.55
159	0.03
160	0.54
161	0.07
162	0.49
163	0.11
164	0.06
165	0.02
166	0.02
167	0.07
168	0.23
169	0.42
170	0.32
171	0.05
172	0.36
173	0.04
174	0.15
175	0.13
176	0
177	0
178	0.37
179	0.01
180	0
181	0.06
182	0.08
183	0.17
184	0.19
185	0.72
186	0.15
187	0.01
188	0.13
189	0.04
190	0.62
191	0.44
192	0.01
193	0.1
194	0.42
195	0.02
196	0.52
197	0.12
198	0.11
199	0.11
200	0.02
201	0.01
202	0.03
203	0.1
204	0.37
205	0.3
206	0.04
207	0.14
208	0.32
209	0.38
210	0.01
211	0.4
212	0.18
213	0.18
214	0.97
215	0.26
216	0.01
217	0.53
218	0.45
219	0.4
220	0.28
221	0.05
222	0.27
223	0.01
224	0.06
225	0.22
226	0.42
227	0.08
228	0.19
229	0
230	0.25
231	0.12
232	0.01
233	0.13
234	0.37
235	0.13
236	0
237	0.49
238	0.08
239	0.19
240	0.01
241	0
242	0.62
243	0.12
244	0
245	0.27
246	0.03
247	0.02
248	0.14
249	0.03
250	0.06
251	0.02
252	0.18
253	0.09
254	0.1
255	0.02
256	0.36
257	0.14
258	0.17
259	0.05
260	0.08
261	0
262	0.12
263	0.08
264	0.87
265	0.17
266	0.02
267	0
268	0.63
269	0.43
270	0.03
271	0.47
272	0.03
273	0.12
274	0.15
275	0.5
276	0.13
277	0.04
278	0.54
279	0.44
280	0.18
281	0.12
282	0.48
283	0.1
284	0.06
285	0.3
286	0
287	0.67
288	0.09
289	0.02
290	0.03
291	0
292	0.11
293	0.06
294	0.03
295	0.41
296	0.58
297	0.19
298	0.01
299	0.11
300	0.61
301	0
302	0.05
303	0.04
304	0.15
305	0.08
306	0
307	0.1
308	0
309	0.41
310	0.15
311	0
312	0.08
313	0.96
314	0.24
315	0.26
316	0.01
317	0.11
318	0.54
319	0.06
320	0.01
321	0
322	0
323	0
324	0.56
325	0.13
326	0.13
327	0.16
328	0.07
329	0.19
330	0.12
331	0.63
332	0.06
333	0.22
334	0
335	0
336	0.18
337	0.16
338	0.39
339	0.01
340	0.55
341	0.29
342	0.12
343	0.06
344	0.41
345	0.01
346	0.04
347	0.07
348	0.19
349	0.11
350	0.43
351	0.7
352	0.95
353	0.01
354	0.01
355	0.43
356	0.01
357	0.36
358	0.1
359	0
360	0.13
361	0.07
362	0.08
363	0.06
364	0.1
365	0.39
366	0.01
367	0.05
368	0.11
369	0.61
370	0.4
371	0
372	0.11
373	0
374	0.52
375	0.26
376	0.2
377	0.67
378	0.41
379	0.87
380	0.06
381	0
382	0.19
383	0.75
384	0.04
385	0.08
386	0.05
387	0.05
388	0.84
389	0.03
390	0.28
391	0.02
392	0.18
393	0.58
394	0.17
395	0.28
396	0.24
397	0.02
398	0.5
399	0
400	0.74
401	0.13
402	0.25
403	0.1
404	0.01
405	0.12
406	0.08
407	0.29
408	0.26
409	0
410	0.4
411	0.43
412	0.05
413	0.03
414	0.04
415	0
416	0.06
417	0
418	0
419	0.01
420	0.09
421	0.09
422	0.38
423	0.21
424	0.02
425	0.04
426	0.13
427	0.13
428	0.38
429	0.01
430	0.57
431	0
432	0
433	0.44
434	0.04
435	0.46
436	0.01
437	0.03
438	0
439	0.06
440	0
441	0.15
442	0
443	0
444	0.17
445	0.02
446	0
447	0.04
448	0.55
449	0
450	0.05
451	0.05
452	0.58
453	0.22
454	0.11
455	0.5
456	0.12
457	0.02
458	0.04
459	0.34
460	0.01
461	0.01
462	0.19
463	0.06
464	0.09
465	0.03
466	0.11
467	0.04
468	0
469	0.07
470	0.02
471	0.51
472	0.01
473	0.57
474	0.3
475	0.6
476	0.3
477	0.05
478	0
479	0.09
480	0.39
481	0.02
482	0
483	0.58
484	0
485	0.3
486	0.02
487	0.56
488	0.04
489	0.27
490	0.21
491	0.2
492	0
493	0.11
494	0.18
495	0.1
496	0.13
497	0.01
498	0.27
499	0.28
500	0
501	0
502	0.07
503	0.03
504	0.41
505	0.08
506	0.16
507	0.13
508	0.09
509	0.49
510	0.49
511	0.03
512	0
513	0.24
514	0.64
515	0.01
516	0.22
517	0.06
518	0.12
519	0.05
520	0.03
521	0.94
522	0
523	0.2
524	0.04
525	0.08
526	0.57
527	0
528	0.02
529	0.43
530	0.68
531	0.44
532	0.14
533	0
534	0.09
535	0.19
536	0.83
537	0.72
538	0.08
539	0.12
540	0.87
541	0.1
542	0.33
543	0.73
544	0.11
545	0.08
546	0
547	0.26
548	0.74
549	0.69
550	0.18
551	0
552	0.3
553	0.38
554	0.03
555	0.59
556	0.22
557	0.01
558	0.03
559	0.15
560	0.25
561	0.14
562	0.27
563	0
564	0.01
565	0.17
566	0
567	0
568	0.17
569	0.03
570	0.02
571	0.72
572	0
573	0
574	0.67
575	0.01
576	0.07
577	0.09
578	0.01
579	0.19
580	0.5
581	0.36
582	0.01
583	0
584	0.02
585	0.17
586	0.04
587	0.02
588	0.08
589	0.41
590	0.05
591	0.03
592	0.19
593	0.02
594	0.07
595	0.1
596	0
597	0.05
598	0.19
599	0.07
600	0.42
601	0.43
602	0.28
603	0.08
604	0
605	0
606	0.51
607	0.15
608	0.53
609	0
610	0.73
611	0.25
612	0.43
613	0.35
614	0.05
615	0.08
616	0.09
617	0.38
618	0.04
619	0.13
620	0.11
621	0.27
622	0.67
623	0.21
624	0.21
625	0.03
626	0.04
627	0.15
628	0.22
629	0.02
630	0.55
631	0.59
632	0.09
633	0.17
634	0.33
635	0.33
636	0.28
637	0.22
638	0.06
639	0
640	0.45
641	0.38
642	0.79
643	0.09
644	0.09
645	0.16
646	0.47
647	0.4
648	0.78
649	0.1
650	0.26
651	0.53
652	0.17
653	0.11
654	0.12
655	0.03
656	0.22
657	0.67
658	0
659	0.03
660	0.81
661	0.17
662	0.04
663	0.01
664	0.1
665	0.05
666	0
667	0.1
668	0.01
669	0.15
670	0.1
671	0.56
672	0.8
673	0.39
674	0.52
675	0.14
676	0.27
677	0
678	0.25
679	0.06
680	0.06
681	0.1
682	0.51
683	0.37
684	0.18
685	0
686	0.03
687	0.35
688	0.06
689	0.29
690	0.01
691	0.12
692	0.11
693	0.15
694	0.1
695	0.02
696	0.22
697	0.11
698	0.02
699	0.06
700	0.05
701	0.01
702	0.01
703	0.46
704	0.56
705	0.09
706	0.87
707	0.9
708	0.17
709	0.48
710	0.08
711	0.11
712	0
713	0.09
714	0
715	0.14
716	0.4
717	0.11
718	0.01
719	0
720	0.06
721	0.52
722	0
723	0.27
724	0.01
725	0
726	0.02
727	0.02
728	0.06
729	0.92
730	0.11
731	0
732	0
733	0.07
734	0.17
735	0.28
736	0.07
737	0.01
738	0.09
739	0.16
740	0.01
741	0.12
742	0.13
743	0
744	0.14
745	0.11
746	0.26
747	0.01
748	0.02
749	0.12
750	0.05
751	0.15
752	0.13
753	0.12
754	0.07
755	0.14
756	0.09
757	0
758	0.21
759	0.68
760	0.03
761	0.72
762	0.11
763	0.03
764	0.19
765	0
766	0.42
767	0.17
768	0.03
769	0.01
770	0.24
771	0.01
772	0
773	0.36
774	0.59
775	0.13
776	0.01
777	0.15
778	0.13
779	0.08
780	0.4
781	0.27
782	0.11
783	0.32
784	0.01
785	0.53
786	0.08
787	0.02
788	0.31
789	0.11
790	0.39
791	0.04
792	0.32
793	0.48
794	0.34
795	0.02
796	0.22
797	0.87
798	0.07
799	0.11
800	0
801	0.49
802	0
803	0.01
804	0.01
805	0.03
806	0.41
807	0.41
808	0.31
809	0
810	0.18
811	0.12
812	0.1
813	0.09
814	0.01
815	0.13
816	0.25
817	0
818	0.09
819	0.32
820	0.01
821	0
822	0.37
823	0.25
824	0.03
825	0.09
826	0.01
827	0.02
828	0
829	0
830	0.25
831	0.02
832	0.02
833	0.3
834	0.57
835	0.18
836	0
837	0.41
838	0.04
839	0
840	0
841	0.55
842	0.41
843	0.14
844	0
845	0
846	0.26
847	0
848	0.66
849	0.21
850	0.41
851	0.56
852	0.45
853	0.34
854	0
855	0.59
856	0.19
857	0.1
858	0.24
859	0.01
860	0.05
861	0.07
862	0
863	0.04
864	0.35
865	0.05
866	0.01
867	0.02
868	0.4
869	0.23
870	0.66
871	0.14
872	0.24
873	0.04
874	0.03
875	0
876	0.49
877	0.01
878	0
879	0.3
880	0.25
881	0.31
882	0.15
883	0
884	0
885	0.09
886	0.01
887	0.02
888	0.23
889	0.08
890	0.12
891	0.1
892	0.01
893	0
894	0.16
895	0.09
896	0.04
897	0.03
898	0.06
899	0.01
900	0.61
901	0
902	0.43
903	0.7
904	0.15
905	0.07
906	0.01
907	0.44
908	0.36
909	0.12
910	0.1
911	0.15
912	0.36
913	0.28
914	0.01
915	0.23
916	0.27
917	0.54
918	0
919	0.01
920	0.52
921	0.79
922	0.58
923	0.03
924	0.14
925	0
926	0
927	0.02
928	0.04
929	0.27
930	0
931	0.11
932	0.14
933	0.05
934	0.03
935	0
936	0.49
937	0.2
938	0.04
939	0.69
940	0.1
941	0.39
942	0.02
943	0.25
944	0.11
945	0.25
946	0.02
947	0.05
948	0.35
949	0.01
950	0.04
951	0.18
952	0.08
953	0.04
954	0.02
955	0.56
956	0.02
957	0.07
958	0.14
959	0.07
960	0.17
961	0.03
962	0.56
963	0.32
964	0
965	0.12
966	0.12
967	0.12
968	0
969	0.53
970	0.03
971	0.04
972	0.02
973	0.64
974	0.02
975	0.05
976	0.09
977	0.19
978	0.25
979	0.8
980	0
981	0.03
982	0.15
983	0.14
984	0
985	0.16
986	0
987	0.29
988	0.42
989	0.03
990	0.31
991	0.22
992	0.37
993	0
994	0
995	0.08
996	0.01
997	0.02
998	0.58
999	0.06
1000	0.39
