# Supplementary material for: A Regularized MANOVA Test for Semicontinuous High‐Dimensional Data
Source: Biom J. 2025 Apr 29;67(3):e70054. doi: 10.1002/bimj.70054 (PMC12041841; doi:10.1002/bimj.70054)
Supplement: Supplementary file 1 — Supporting information [file BIMJ-67-e70054-s001.zip › Replicability/Results_CHEN/K2/H1_2-0.15/CHEN-H1_2-0.15-20-200-0.5-0.4.txt]

1	0.03
2	0.05
3	0.1
4	0.15
5	0.06
6	0.03
7	0.2
8	0.03
9	0.05
10	0.2
11	0.04
12	0.02
13	0.33
14	0.12
15	0.09
16	0.03
17	0.01
18	0.01
19	0.07
20	0.02
21	0.04
22	0.17
23	0.02
24	0.15
25	0.07
26	0.11
27	0.06
28	0.14
29	0.09
30	0.04
31	0.02
32	0.02
33	0.04
34	0.07
35	0.01
36	0.04
37	0.17
38	0.03
39	0.1
40	0.02
41	0.08
42	0.12
43	0
44	0.01
45	0.04
46	0.1
47	0.09
48	0.02
49	0.01
50	0
51	0.04
52	0.03
53	0.07
54	0
55	0.03
56	0.03
57	0.03
58	0.07
59	0.04
60	0.02
61	0.12
62	0.19
63	0.02
64	0.03
65	0.07
66	0.06
67	0
68	0.01
69	0.02
70	0.05
71	0.03
72	0.07
73	0.07
74	0
75	0.06
76	0.06
77	0.02
78	0.01
79	0.03
80	0.04
81	0.06
82	0
83	0.04
84	0.11
85	0
86	0.03
87	0.02
88	0.03
89	0.04
90	0.08
91	0.05
92	0.15
93	0
94	0.14
95	0.04
96	0.05
97	0.05
98	0.04
99	0.06
100	0.07
101	0.02
102	0.01
103	0.05
104	0.03
105	0.02
106	0.02
107	0.05
108	0.01
109	0
110	0.06
111	0.06
112	0.04
113	0.07
114	0.03
115	0.05
116	0.06
117	0.15
118	0.06
119	0.06
120	0.08
121	0.04
122	0.08
123	0.03
124	0.1
125	0.04
126	0
127	0.01
128	0.19
129	0.04
130	0.05
131	0.15
132	0.07
133	0.02
134	0.2
135	0.03
136	0.04
137	0.02
138	0.08
139	0.02
140	0.02
141	0.05
142	0.02
143	0.12
144	0.05
145	0.07
146	0.03
147	0.05
148	0.04
149	0.04
150	0.03
151	0.03
152	0.24
153	0.04
154	0.04
155	0.05
156	0.06
157	0.05
158	0.06
159	0.01
160	0.04
161	0.05
162	0.03
163	0.08
164	0.05
165	0.03
166	0.1
167	0.06
168	0.05
169	0.01
170	0.01
171	0.03
172	0.02
173	0.18
174	0.22
175	0.05
176	0.07
177	0.01
178	0.09
179	0.03
180	0.03
181	0.12
182	0.05
183	0.06
184	0.07
185	0.06
186	0.03
187	0.05
188	0.11
189	0.01
190	0.02
191	0.04
192	0.06
193	0.06
194	0.18
195	0.02
196	0.05
197	0.04
198	0.07
199	0.13
200	0.03
201	0.06
202	0.09
203	0.01
204	0.15
205	0.09
206	0.05
207	0.03
208	0.09
209	0.04
210	0.09
211	0.03
212	0.03
213	0.1
214	0.01
215	0.08
216	0.08
217	0.05
218	0.08
219	0.03
220	0.09
221	0.05
222	0.07
223	0.09
224	0.12
225	0.05
226	0.07
227	0.05
228	0.05
229	0.07
230	0.04
231	0.03
232	0.1
233	0.04
234	0.07
235	0.04
236	0.22
237	0.02
238	0.03
239	0.08
240	0.12
241	0.08
242	0.11
243	0.07
244	0.06
245	0.14
246	0.05
247	0.11
248	0.01
249	0.08
250	0.06
251	0.04
252	0.19
253	0.11
254	0.08
255	0.04
256	0.08
257	0.06
258	0.06
259	0.12
260	0.09
261	0.11
262	0.03
263	0.03
264	0.01
265	0.07
266	0.09
267	0.03
268	0.08
269	0.01
270	0.02
271	0.27
272	0.19
273	0.03
274	0.1
275	0.03
276	0.1
277	0.02
278	0.02
279	0.05
280	0.1
281	0.05
282	0.07
283	0.14
284	0.06
285	0.04
286	0.31
287	0.04
288	0.03
289	0.05
290	0.15
291	0.07
292	0.07
293	0.02
294	0.04
295	0.06
296	0.1
297	0.26
298	0.05
299	0.05
300	0.05
301	0.1
302	0.03
303	0.02
304	0.03
305	0.04
306	0.05
307	0.11
308	0
309	0.03
310	0.05
311	0.07
312	0.08
313	0.02
314	0.03
315	0.03
316	0.04
317	0.05
318	0.04
319	0.05
320	0.05
321	0.04
322	0.03
323	0.06
324	0.02
325	0.06
326	0.13
327	0.11
328	0.03
329	0.05
330	0.12
331	0.02
332	0.09
333	0.02
334	0.03
335	0.05
336	0.02
337	0.22
338	0.05
339	0.05
340	0.11
341	0.09
342	0.01
343	0.03
344	0.2
345	0.07
346	0.02
347	0.29
348	0.11
349	0.1
350	0.07
351	0.04
352	0.08
353	0.1
354	0.05
355	0.07
356	0.05
357	0.03
358	0.08
359	0.01
360	0.03
361	0.36
362	0.02
363	0.08
364	0.02
365	0.04
366	0.05
367	0.13
368	0.02
369	0.05
370	0.1
371	0.06
372	0.04
373	0.08
374	0.07
375	0.04
376	0.16
377	0.07
378	0.15
379	0.04
380	0.04
381	0.08
382	0.02
383	0.02
384	0.04
385	0.02
386	0.02
387	0.03
388	0.03
389	0.03
390	0.02
391	0.24
392	0.01
393	0.06
394	0.06
395	0.05
396	0.04
397	0.06
398	0.03
399	0.09
400	0.05
401	0.07
402	0.05
403	0.02
404	0.03
405	0
406	0.07
407	0.09
408	0.06
409	0.08
410	0.04
411	0.02
412	0.1
413	0.03
414	0.04
415	0.1
416	0.01
417	0.04
418	0.04
419	0.04
420	0.01
421	0.04
422	0.07
423	0.03
424	0.05
425	0.01
426	0.02
427	0.04
428	0.22
429	0.02
430	0.04
431	0.12
432	0.08
433	0.1
434	0.11
435	0.01
436	0.02
437	0.1
438	0.06
439	0.08
440	0.04
441	0.04
442	0.06
443	0.06
444	0.07
445	0.07
446	0.06
447	0.08
448	0.02
449	0.09
450	0.03
451	0.22
452	0
453	0.11
454	0.07
455	0.05
456	0.01
457	0.03
458	0.07
459	0.08
460	0.03
461	0.06
462	0
463	0.08
464	0.05
465	0.08
466	0.17
467	0.06
468	0.12
469	0.08
470	0.01
471	0.16
472	0.04
473	0.02
474	0.03
475	0.05
476	0.04
477	0.06
478	0.13
479	0.12
480	0.01
481	0.15
482	0.05
483	0.18
484	0
485	0.05
486	0.05
487	0.08
488	0.06
489	0.07
490	0.01
491	0.03
492	0.08
493	0.04
494	0.08
495	0.07
496	0.05
497	0.03
498	0.17
499	0.32
500	0.05
501	0.09
502	0.05
503	0.1
504	0.05
505	0.04
506	0.03
507	0.03
508	0.05
509	0.12
510	0.04
511	0.04
512	0.02
513	0.02
514	0.01
515	0.02
516	0.06
517	0.09
518	0.11
519	0.03
520	0.06
521	0.07
522	0.02
523	0.03
524	0.04
525	0
526	0.05
527	0.08
528	0.04
529	0.12
530	0.19
531	0.05
532	0.01
533	0.02
534	0
535	0.02
536	0.06
537	0.08
538	0.05
539	0.28
540	0.01
541	0.03
542	0.06
543	0.04
544	0.06
545	0.01
546	0.19
547	0.09
548	0.07
549	0.02
550	0.01
551	0.03
552	0.02
553	0.25
554	0.05
555	0.02
556	0.04
557	0.13
558	0.05
559	0.03
560	0.06
561	0.07
562	0.03
563	0.15
564	0.03
565	0.06
566	0.03
567	0.03
568	0.06
569	0.08
570	0.02
571	0.03
572	0.07
573	0.08
574	0.04
575	0.05
576	0.03
577	0.06
578	0.07
579	0.1
580	0.06
581	0.14
582	0.01
583	0.05
584	0.06
585	0.08
586	0.1
587	0.07
588	0.14
589	0.08
590	0
591	0.04
592	0.06
593	0.1
594	0.01
595	0.17
596	0.05
597	0.02
598	0.02
599	0.03
600	0.17
601	0.06
602	0.09
603	0.07
604	0.14
605	0.04
606	0.04
607	0.02
608	0.04
609	0.03
610	0.05
611	0.07
612	0.03
613	0.04
614	0
615	0.26
616	0.06
617	0.11
618	0.13
619	0.03
620	0.11
621	0.01
622	0.08
623	0.06
624	0.01
625	0.16
626	0.03
627	0.03
628	0.05
629	0.05
630	0.08
631	0.01
632	0.02
633	0.07
634	0.09
635	0.02
636	0.14
637	0.08
638	0.04
639	0
640	0.08
641	0.07
642	0.05
643	0.04
644	0.04
645	0.33
646	0.04
647	0.07
648	0.07
649	0.02
650	0.02
651	0.01
652	0.02
653	0.03
654	0.02
655	0.01
656	0.02
657	0.02
658	0.07
659	0.02
660	0.06
661	0.11
662	0.04
663	0.05
664	0.01
665	0.08
666	0.1
667	0.04
668	0.12
669	0.03
670	0
671	0.04
672	0.05
673	0.06
674	0.03
675	0.2
676	0.06
677	0.1
678	0.25
679	0.1
680	0.01
681	0.05
682	0.05
683	0.12
684	0.01
685	0.01
686	0.07
687	0
688	0.16
689	0.03
690	0.07
691	0.04
692	0.08
693	0.08
694	0.04
695	0.02
696	0.05
697	0.07
698	0.03
699	0.06
700	0.03
701	0.32
702	0.07
703	0.04
704	0.04
705	0.1
706	0.03
707	0.12
708	0.22
709	0.06
710	0.04
711	0.08
712	0.28
713	0.09
714	0.03
715	0.08
716	0.07
717	0.09
718	0.01
719	0.04
720	0.07
721	0.03
722	0.17
723	0.15
724	0.05
725	0.11
726	0.13
727	0.05
728	0.03
729	0
730	0.03
731	0.03
732	0.21
733	0.08
734	0
735	0.23
736	0.09
737	0.08
738	0.02
739	0.05
740	0.07
741	0.09
742	0.1
743	0.12
744	0.14
745	0.06
746	0.04
747	0.06
748	0.07
749	0.06
750	0.09
751	0.01
752	0.1
753	0.07
754	0.07
755	0.03
756	0.03
757	0.01
758	0.07
759	0.04
760	0.05
761	0.01
762	0.05
763	0.03
764	0.02
765	0.19
766	0.11
767	0.19
768	0.04
769	0
770	0.01
771	0.07
772	0
773	0.14
774	0.02
775	0.05
776	0.09
777	0.09
778	0.01
779	0.03
780	0.03
781	0.06
782	0
783	0.05
784	0.08
785	0.07
786	0.13
787	0.05
788	0.02
789	0.06
790	0.04
791	0.08
792	0.08
793	0.14
794	0.08
795	0.03
796	0.01
797	0.07
798	0
799	0.05
800	0.04
801	0.05
802	0.11
803	0.05
804	0.03
805	0.01
806	0.06
807	0.2
808	0.18
809	0.08
810	0.07
811	0.06
812	0.05
813	0
814	0.03
815	0.06
816	0.08
817	0.13
818	0.05
819	0.02
820	0.26
821	0.06
822	0.06
823	0.03
824	0.06
825	0.11
826	0.01
827	0.04
828	0.06
829	0.05
830	0.04
831	0.07
832	0.02
833	0.03
834	0.02
835	0.04
836	0.03
837	0.09
838	0.06
839	0.12
840	0.04
841	0.06
842	0.03
843	0.01
844	0.08
845	0.12
846	0.08
847	0.02
848	0.61
849	0.05
850	0.01
851	0.03
852	0.02
853	0.15
854	0.05
855	0.08
856	0.07
857	0.19
858	0.02
859	0.07
860	0.13
861	0.02
862	0.03
863	0.03
864	0.05
865	0
866	0
867	0.01
868	0.02
869	0.05
870	0.14
871	0.05
872	0.02
873	0.08
874	0.01
875	0.02
876	0.09
877	0.03
878	0.04
879	0.1
880	0.06
881	0.07
882	0.02
883	0.02
884	0.04
885	0.02
886	0.04
887	0.03
888	0.16
889	0.09
890	0.06
891	0.21
892	0.08
893	0.06
894	0.03
895	0.15
896	0.06
897	0.04
898	0.09
899	0.07
900	0.03
901	0
902	0.03
903	0.02
904	0.17
905	0
906	0.15
907	0.05
908	0.05
909	0.14
910	0.05
911	0.06
912	0.03
913	0.03
914	0.1
915	0.05
916	0.05
917	0.05
918	0.08
919	0.06
920	0.13
921	0.05
922	0.01
923	0.02
924	0.02
925	0.04
926	0.07
927	0.13
928	0.02
929	0.05
930	0.06
931	0.02
932	0.12
933	0.1
934	0.01
935	0.01
936	0.03
937	0.03
938	0.03
939	0
940	0.11
941	0.05
942	0.05
943	0.11
944	0.02
945	0
946	0.05
947	0.14
948	0.02
949	0.04
950	0.04
951	0.05
952	0.02
953	0.01
954	0.05
955	0.01
956	0.11
957	0.03
958	0.07
959	0.06
960	0.05
961	0.04
962	0.01
963	0.09
964	0.03
965	0
966	0.13
967	0.09
968	0.04
969	0.17
970	0.16
971	0.07
972	0.09
973	0.02
974	0.03
975	0.01
976	0.14
977	0.13
978	0.01
979	0.05
980	0.06
981	0.08
982	0.03
983	0.04
984	0.06
985	0.01
986	0.09
987	0.04
988	0
989	0.03
990	0.13
991	0.11
992	0.05
993	0.28
994	0.03
995	0.08
996	0.12
997	0.1
998	0.03
999	0.02
1000	0.06
