# Supplementary material for: A Regularized MANOVA Test for Semicontinuous High‐Dimensional Data
Source: Biom J. 2025 Apr 29;67(3):e70054. doi: 10.1002/bimj.70054 (PMC12041841; doi:10.1002/bimj.70054)
Supplement: Supplementary file 1 — Supporting information [file BIMJ-67-e70054-s001.zip › Replicability/Results_CHEN/K2/H1_2-0.15/CHEN-H1_2-0.15-20-50-0.2-0.4.txt]

1	0.62
2	0.3
3	0.19
4	0.04
5	0.38
6	0.82
7	0.24
8	0.31
9	0.72
10	0.3
11	0.91
12	0.08
13	0
14	0.33
15	0.02
16	0.67
17	0.91
18	0.22
19	0.53
20	0.61
21	0.66
22	0.21
23	0.72
24	0.24
25	0.49
26	0.47
27	0.04
28	0.07
29	0
30	0
31	0
32	0.73
33	0.4
34	0.23
35	0.63
36	0.3
37	0.13
38	0.58
39	0.18
40	0.3
41	0.26
42	0.04
43	0.22
44	0.23
45	0.12
46	0.17
47	0.32
48	0.07
49	0.07
50	0.21
51	0.12
52	0.2
53	0.16
54	0.19
55	0.3
56	0.89
57	0.02
58	0.05
59	0.16
60	0.15
61	0.62
62	0.2
63	0.22
64	0.46
65	0.98
66	0.68
67	0.14
68	0.25
69	0.1
70	0.13
71	0.4
72	0.01
73	0.18
74	0.23
75	0.32
76	0.09
77	0.05
78	0.21
79	0.16
80	0.01
81	0.46
82	0.07
83	0.17
84	0.83
85	0.11
86	0
87	0.45
88	0.02
89	0.04
90	0.04
91	0.05
92	0.02
93	0.58
94	0.72
95	0.86
96	0.02
97	0.51
98	0.19
99	0.01
100	0.4
101	0.67
102	0.82
103	0.14
104	0.48
105	0.77
106	0.76
107	0.1
108	0.17
109	0.28
110	0.14
111	0.23
112	0.39
113	0.16
114	0.05
115	0.02
116	0.19
117	0.16
118	0.42
119	0.94
120	0.05
121	0.96
122	0.41
123	0.74
124	0.21
125	0.75
126	0.58
127	0.86
128	0.33
129	0.16
130	0.08
131	0.08
132	0.85
133	0.54
134	0.07
135	0.2
136	0.05
137	0.14
138	0.06
139	0.47
140	0.73
141	0.37
142	0.63
143	0.34
144	0.61
145	0.22
146	0.05
147	0.82
148	0.22
149	0.15
150	0.59
151	0.32
152	0.01
153	0.62
154	0.77
155	0.46
156	0.85
157	0.17
158	0.66
159	0.6
160	0.19
161	0.89
162	0.09
163	0.18
164	0.45
165	0.24
166	0
167	0.26
168	0.23
169	0.82
170	0.74
171	0.35
172	0.11
173	0.17
174	0.55
175	0.13
176	0.47
177	0.01
178	0.3
179	0.03
180	0.26
181	0.33
182	0.06
183	0.01
184	0.16
185	0.27
186	0.13
187	0.15
188	0.21
189	0.21
190	0.09
191	0.72
192	0.39
193	0.96
194	0.28
195	0.13
196	0.36
197	0.04
198	0.69
199	0.18
200	0.02
201	0.3
202	0.01
203	0.48
204	0.52
205	0.22
206	0.16
207	0.3
208	0.16
209	0.72
210	0.99
211	0.56
212	0.4
213	0.45
214	0.21
215	0.05
216	0.41
217	0.05
218	0.09
219	0.69
220	0.02
221	0.19
222	0.11
223	0.9
224	0
225	0.07
226	0.88
227	0.02
228	0.67
229	0.17
230	0.01
231	0.43
232	0.25
233	0.54
234	0.33
235	0.76
236	0.26
237	0.71
238	0.32
239	0.01
240	0.58
241	0.37
242	0.34
243	0.98
244	0.22
245	0.13
246	0.4
247	0.25
248	0.32
249	0.24
250	0.16
251	0.06
252	0.59
253	0.42
254	0.07
255	0.2
256	0.51
257	0.32
258	0.24
259	0.27
260	0.33
261	0.16
262	0.28
263	0.02
264	0.39
265	0.23
266	0.02
267	0.15
268	0.29
269	0.29
270	0.34
271	0.64
272	0.32
273	0.32
274	0.1
275	0.12
276	0.11
277	0.31
278	0.52
279	0.04
280	0.01
281	0.03
282	0.01
283	0.06
284	0.92
285	0.22
286	0.53
287	0.48
288	0.89
289	0.33
290	0.41
291	0.47
292	0.21
293	0.81
294	0.33
295	0.35
296	0.69
297	0.03
298	0.05
299	0.36
300	0.02
301	0
302	0.51
303	0.91
304	0.23
305	0.04
306	0.17
307	0.81
308	0.55
309	0.11
310	0.36
311	0.31
312	0.02
313	0.22
314	0.26
315	0.54
316	0.07
317	0.68
318	0.16
319	0.71
320	0.3
321	0.85
322	0.76
323	0.21
324	0.61
325	0.05
326	0.18
327	0.79
328	0.04
329	0.58
330	0.73
331	0.13
332	0.03
333	0.04
334	0.32
335	0.24
336	0.46
337	0.25
338	0
339	0.31
340	0.54
341	0.05
342	0.12
343	0.38
344	0.06
345	0.17
346	0.2
347	0.39
348	0.46
349	0.45
350	0.42
351	0.85
352	0.66
353	0.14
354	0.16
355	0.15
356	0.52
357	0.14
358	0.18
359	0.53
360	0.32
361	0.14
362	0.26
363	0.65
364	0.23
365	0.69
366	0.43
367	0.43
368	0.26
369	0.32
370	0.45
371	0.62
372	0.2
373	0.13
374	0.49
375	0.02
376	0.71
377	0.02
378	0.35
379	0.65
380	0.09
381	0.62
382	0.14
383	0.19
384	0.8
385	0.19
386	0.04
387	0.09
388	0.11
389	0.01
390	0.03
391	0.21
392	0.35
393	0.36
394	0.7
395	0.18
396	0.73
397	0.32
398	0.61
399	0.38
400	0.12
401	0.48
402	0.17
403	0.49
404	0.49
405	0.18
406	0.35
407	0.03
408	0.04
409	0.1
410	0.17
411	0.67
412	0.41
413	0.67
414	0.25
415	0.24
416	0.09
417	0.39
418	0.02
419	0.52
420	0.67
421	0.61
422	0.81
423	0.24
424	0.05
425	0.08
426	0
427	0.44
428	0.27
429	0.53
430	0.04
431	0.04
432	0.41
433	0.23
434	0.83
435	0.02
436	0.39
437	0.93
438	0.02
439	0.48
440	0.48
441	0.03
442	0.53
443	0.32
444	0.26
445	0.43
446	0.44
447	0.93
448	0
449	0.8
450	0.07
451	0.52
452	0
453	0.55
454	0.56
455	0.28
456	0.3
457	0.26
458	0.37
459	0.13
460	0.84
461	0.32
462	0.2
463	0.11
464	0.35
465	0.48
466	0.84
467	0.41
468	0.18
469	0.2
470	0.19
471	0.84
472	0.15
473	0.01
474	0.78
475	0.02
476	0.02
477	0.27
478	0.21
479	0.49
480	0.18
481	0.13
482	0.14
483	0.38
484	0.01
485	0.32
486	0.12
487	0.47
488	0.15
489	0.13
490	0.31
491	0.37
492	0.31
493	0.13
494	0.18
495	0.26
496	0.04
497	0.06
498	0.16
499	0.15
500	0.08
501	0.35
502	0.12
503	0.24
504	0.1
505	0.44
506	0.6
507	0.18
508	0.01
509	0.73
510	0.19
511	0.85
512	0.77
513	0.59
514	0.23
515	0.36
516	0.72
517	0.16
518	0.09
519	0.31
520	0.04
521	0.79
522	0.25
523	0.01
524	0.31
525	0.3
526	0.95
527	0.24
528	0.22
529	0.84
530	0.43
531	0.34
532	0.92
533	0.42
534	0.12
535	0.53
536	0.63
537	0.35
538	0.39
539	0.58
540	0.26
541	0.12
542	0.07
543	0.34
544	0.82
545	0
546	0.19
547	0.12
548	0.83
549	0.49
550	0.6
551	0.08
552	0.77
553	0.3
554	0
555	0
556	0.87
557	0.04
558	0.57
559	0.02
560	0.42
561	0.16
562	0.39
563	0.09
564	0.9
565	0.14
566	0.57
567	0.24
568	0.03
569	0.71
570	0.27
571	0.47
572	0.17
573	0.43
574	0.04
575	0.29
576	0.11
577	0.31
578	0.57
579	0.23
580	0.46
581	0.31
582	0
583	0.99
584	0.73
585	0.42
586	0.07
587	0.25
588	0.62
589	0.44
590	0.16
591	0.58
592	0.49
593	0.58
594	0.24
595	0.81
596	0.46
597	0.34
598	0.35
599	0.03
600	0.46
601	0.44
602	0.66
603	0.07
604	0.67
605	0.12
606	0.53
607	0.81
608	0.63
609	0.48
610	0.09
611	0.15
612	0.16
613	0.05
614	0.43
615	0.83
616	0.06
617	0.04
618	0.03
619	0
620	0.01
621	0.07
622	0.1
623	0.05
624	0.21
625	0.4
626	0.08
627	0.65
628	0.03
629	0.68
630	0.58
631	0.74
632	0.2
633	0.2
634	0.38
635	0.7
636	0.36
637	0.48
638	0.05
639	0.35
640	0.11
641	0.05
642	0.24
643	0.02
644	0.4
645	0.65
646	0.08
647	0.53
648	0.38
649	0.37
650	0.09
651	0.67
652	0.33
653	0.09
654	0.49
655	0.39
656	0.4
657	0.25
658	0.05
659	0.57
660	0.29
661	0.22
662	0.26
663	0.19
664	0.42
665	0.06
666	0.45
667	0.17
668	0.64
669	0.78
670	0.27
671	0.05
672	0.76
673	0.11
674	0.48
675	0.5
676	0.57
677	0.63
678	0.12
679	0.66
680	0.41
681	0.4
682	0.68
683	0.38
684	0.13
685	0.81
686	0.07
687	0.07
688	0.09
689	0.9
690	0.33
691	0.13
692	0.11
693	0.01
694	0.32
695	0.49
696	0.26
697	0.83
698	0.07
699	0.44
700	0.27
701	0.55
702	0.22
703	0.04
704	0.82
705	0.57
706	0.5
707	0.43
708	0.07
709	0.14
710	0.16
711	0.74
712	0.09
713	0.51
714	0.57
715	0.43
716	0.6
717	0.59
718	0.49
719	0.43
720	0.03
721	0.95
722	0.6
723	0.61
724	0.86
725	0.2
726	0.34
727	0.43
728	0.09
729	0.56
730	0.33
731	0.34
732	0.64
733	0.05
734	0.88
735	0.18
736	0.2
737	0.83
738	0.44
739	0.4
740	0.5
741	0.43
742	0.03
743	0.71
744	0.32
745	0.34
746	0.22
747	0.05
748	0.35
749	0.08
750	0.57
751	0
752	0.1
753	0.09
754	0.16
755	0.01
756	0.25
757	0.15
758	0.02
759	0.27
760	0.36
761	0
762	0.02
763	0.02
764	0.38
765	0.81
766	0.78
767	0.62
768	0.93
769	0.84
770	0
771	0.4
772	0.58
773	0.06
774	0.25
775	0.26
776	0.94
777	0.51
778	0.01
779	0.21
780	0.78
781	0.3
782	0.87
783	0.62
784	0.43
785	0.12
786	0.46
787	0.16
788	0.71
789	0.38
790	0.65
791	0.08
792	0.91
793	0.01
794	0.65
795	0.14
796	0.46
797	0.34
798	0.25
799	0.37
800	0.09
801	0.77
802	0.2
803	0.07
804	0.11
805	0.1
806	0.47
807	0.31
808	0.06
809	0.51
810	0.12
811	0.11
812	0.31
813	0.25
814	0.37
815	0.62
816	0.59
817	0.03
818	0
819	0.12
820	0.03
821	0
822	0.18
823	0.21
824	0.88
825	0
826	0.51
827	0.06
828	0.82
829	0.55
830	0.81
831	0.01
832	0.4
833	0.34
834	0.66
835	0.37
836	0.85
837	0
838	0.28
839	0.18
840	0.19
841	0.58
842	0.59
843	0.08
844	0.02
845	0.24
846	0.31
847	0.21
848	0.18
849	0.12
850	0.21
851	0.11
852	0.11
853	0.41
854	0.54
855	0.14
856	0.21
857	0.06
858	0.09
859	0.62
860	0.12
861	0.39
862	0.37
863	0.14
864	0.24
865	0.84
866	0.05
867	0.41
868	0.41
869	0.6
870	0.59
871	0.89
872	0.01
873	0
874	0.05
875	0
876	0.53
877	0.31
878	0
879	0.39
880	0.05
881	0.77
882	0.21
883	0.65
884	0.82
885	0.63
886	0.07
887	0.43
888	0.22
889	0.16
890	0.35
891	0.16
892	0.28
893	0.31
894	0.53
895	0.43
896	0.27
897	0.61
898	0.21
899	0.07
900	0.3
901	0.02
902	0.98
903	0.41
904	0.67
905	0.35
906	0
907	0.33
908	0.06
909	0.22
910	0.07
911	0.01
912	0
913	0.73
914	0.32
915	0.89
916	0.09
917	0.78
918	0.19
919	0.02
920	0.11
921	0.19
922	0.21
923	0.27
924	0.33
925	0.15
926	0.18
927	0.6
928	0.11
929	0.75
930	0.13
931	0.77
932	0.7
933	0.62
934	0.74
935	0.03
936	0.03
937	0.35
938	0.09
939	0.07
940	0.35
941	0.26
942	0.01
943	0.43
944	0.5
945	0.41
946	0.04
947	0.01
948	0
949	0.77
950	0
951	0.05
952	0.11
953	0.93
954	0.26
955	0.31
956	0
957	0.3
958	0.01
959	0.25
960	0.24
961	0.31
962	0.55
963	0.08
964	0.6
965	0.3
966	0.42
967	0.49
968	0.22
969	0.18
970	0.25
971	0.9
972	0.26
973	0.04
974	0.02
975	0.09
976	0.49
977	0.18
978	0.04
979	0.51
980	0.5
981	0.18
982	0.33
983	0.12
984	0.42
985	0.26
986	0.01
987	0.78
988	0.29
989	0.62
990	0.23
991	0.63
992	0.51
993	0.55
994	0.27
995	0.26
996	0.69
997	0.34
998	0.07
999	0.34
1000	0.45
