# Supplementary material for: A Regularized MANOVA Test for Semicontinuous High‐Dimensional Data
Source: Biom J. 2025 Apr 29;67(3):e70054. doi: 10.1002/bimj.70054 (PMC12041841; doi:10.1002/bimj.70054)
Supplement: Supplementary file 1 — Supporting information [file BIMJ-67-e70054-s001.zip › Replicability/Results_CHEN/K2/H1_2-0.15/CHEN-H1_2-0.15-20-50-0.2-0.txt]

1	0.5
2	0.29
3	0.17
4	0.21
5	0.61
6	0.79
7	0.26
8	0.22
9	0.4
10	0.41
11	0.85
12	0.17
13	0
14	0.34
15	0.07
16	0.67
17	0.96
18	0.15
19	0.37
20	0.56
21	0.57
22	0.18
23	0.7
24	0.64
25	0.59
26	0.28
27	0.01
28	0.06
29	0
30	0
31	0
32	0.78
33	0.28
34	0.13
35	0.43
36	0.13
37	0.15
38	0.57
39	0.25
40	0.67
41	0.24
42	0.03
43	0.24
44	0.31
45	0.18
46	0.23
47	0.3
48	0.07
49	0.03
50	0.26
51	0.37
52	0.12
53	0.02
54	0.06
55	0.4
56	0.92
57	0.18
58	0.12
59	0.41
60	0.09
61	0.42
62	0.19
63	0.23
64	0.21
65	0.93
66	0.69
67	0.47
68	0.44
69	0.37
70	0.3
71	0.24
72	0.01
73	0.02
74	0.07
75	0.49
76	0.2
77	0.01
78	0.04
79	0.09
80	0.02
81	0.25
82	0.34
83	0.43
84	0.79
85	0.07
86	0.01
87	0.73
88	0.03
89	0.1
90	0.05
91	0.06
92	0.03
93	0.55
94	0.59
95	0.92
96	0.05
97	0.21
98	0.27
99	0
100	0.45
101	0.72
102	0.76
103	0.1
104	0.6
105	0.83
106	0.85
107	0.02
108	0.23
109	0.14
110	0.04
111	0.48
112	0.28
113	0.16
114	0.04
115	0.02
116	0.16
117	0.12
118	0.26
119	0.57
120	0.36
121	0.77
122	0.13
123	0.74
124	0.15
125	0.4
126	0.19
127	0.54
128	0.66
129	0.19
130	0.04
131	0.02
132	0.93
133	0.38
134	0.02
135	0.05
136	0.41
137	0.23
138	0.18
139	0.28
140	0.8
141	0.38
142	0.25
143	0.3
144	0.51
145	0.45
146	0.03
147	0.76
148	0.18
149	0.1
150	0.44
151	0.06
152	0.02
153	0.32
154	0.29
155	0.23
156	0.66
157	0.21
158	0.64
159	0.62
160	0.08
161	0.34
162	0.06
163	0.13
164	0.51
165	0.36
166	0.01
167	0.41
168	0.11
169	0.91
170	0.58
171	0.35
172	0.11
173	0.13
174	0.39
175	0.12
176	0.27
177	0
178	0.42
179	0.09
180	0.31
181	0.25
182	0.05
183	0
184	0.27
185	0.22
186	0.37
187	0.09
188	0.06
189	0.12
190	0.12
191	0.64
192	0.31
193	0.86
194	0.2
195	0.03
196	0.48
197	0.07
198	0.55
199	0.38
200	0.03
201	0.14
202	0.18
203	0.21
204	0.23
205	0.14
206	0.21
207	0.28
208	0.1
209	0.78
210	0.81
211	0.48
212	0.25
213	0.19
214	0.09
215	0.05
216	0.42
217	0.03
218	0.02
219	0.67
220	0.05
221	0.04
222	0.01
223	0.78
224	0.01
225	0.28
226	0.64
227	0.06
228	0.25
229	0.43
230	0
231	0.06
232	0.17
233	0.43
234	0.32
235	0.54
236	0.13
237	0.78
238	0.43
239	0.03
240	0.44
241	0.71
242	0.5
243	0.95
244	0.13
245	0.1
246	0.28
247	0.07
248	0.18
249	0.12
250	0.09
251	0.05
252	0.27
253	0.47
254	0.02
255	0.07
256	0.54
257	0.35
258	0.16
259	0.19
260	0.27
261	0.53
262	0.11
263	0.27
264	0.1
265	0.13
266	0.38
267	0.06
268	0.22
269	0.18
270	0.29
271	0.67
272	0.15
273	0.49
274	0.01
275	0.18
276	0.36
277	0.18
278	0.38
279	0.12
280	0
281	0.08
282	0.01
283	0.02
284	0.92
285	0.18
286	0.52
287	0.64
288	0.47
289	0.17
290	0.14
291	0.75
292	0.04
293	0.55
294	0.11
295	0.48
296	0.46
297	0.04
298	0.07
299	0.57
300	0.04
301	0.06
302	0.38
303	0.92
304	0.11
305	0.01
306	0.22
307	0.6
308	0.27
309	0.14
310	0.46
311	0.38
312	0.2
313	0.06
314	0.14
315	0.31
316	0.01
317	0.5
318	0.17
319	0.81
320	0.48
321	0.56
322	0.6
323	0.79
324	0.73
325	0.1
326	0.38
327	0.91
328	0.02
329	0.84
330	0.65
331	0.19
332	0.25
333	0.04
334	0.18
335	0.34
336	0.52
337	0.01
338	0.01
339	0.22
340	0.48
341	0.09
342	0.37
343	0.2
344	0.02
345	0
346	0.08
347	0.37
348	0.29
349	0.79
350	0.21
351	0.73
352	0.56
353	0.06
354	0.1
355	0.05
356	0.71
357	0.06
358	0.64
359	0.72
360	0.23
361	0.07
362	0.25
363	0.38
364	0.33
365	0.64
366	0.61
367	0.1
368	0.25
369	0.55
370	0.44
371	0.47
372	0.17
373	0.12
374	0.02
375	0.03
376	0.54
377	0.38
378	0.13
379	0.65
380	0.07
381	0.86
382	0.25
383	0.03
384	0.74
385	0.19
386	0.37
387	0.1
388	0.01
389	0.04
390	0
391	0.18
392	0.77
393	0.39
394	0.72
395	0.29
396	0.89
397	0.57
398	0.37
399	0.8
400	0.08
401	0.28
402	0.18
403	0.37
404	0.32
405	0.38
406	0.25
407	0.06
408	0.02
409	0.16
410	0.23
411	0.58
412	0.32
413	0.77
414	0.3
415	0.55
416	0.01
417	0.44
418	0.05
419	0.17
420	0.47
421	0.49
422	0.95
423	0.15
424	0.25
425	0.57
426	0.02
427	0.14
428	0.07
429	0.4
430	0.14
431	0.31
432	0.15
433	0.18
434	0.7
435	0.09
436	0.18
437	0.78
438	0.14
439	0.25
440	0.37
441	0.04
442	0.37
443	0.08
444	0.28
445	0.16
446	0.34
447	0.9
448	0.16
449	0.43
450	0.04
451	0.64
452	0
453	0.2
454	0.94
455	0.36
456	0
457	0.14
458	0.25
459	0.05
460	0.85
461	0.16
462	0.01
463	0.29
464	0.22
465	0.46
466	0.11
467	0.43
468	0.5
469	0.12
470	0.1
471	0.78
472	0.61
473	0.06
474	0.69
475	0.13
476	0.2
477	0.19
478	0.11
479	0.31
480	0.14
481	0.1
482	0.05
483	0.41
484	0
485	0.15
486	0.21
487	0.18
488	0.13
489	0.13
490	0.23
491	0.37
492	0.85
493	0.27
494	0.82
495	0.09
496	0.07
497	0.04
498	0.59
499	0.29
500	0.24
501	0.01
502	0.18
503	0.46
504	0.1
505	0.72
506	0.38
507	0.04
508	0.2
509	0.82
510	0.16
511	0.85
512	0.72
513	0.36
514	0.2
515	0.14
516	0.59
517	0.2
518	0.63
519	0.41
520	0.1
521	0.83
522	0.11
523	0
524	0.14
525	0.35
526	0.95
527	0.51
528	0.13
529	0.83
530	0.24
531	0.35
532	0.58
533	0.77
534	0.03
535	0.53
536	0.74
537	0.09
538	0.29
539	0.64
540	0.34
541	0.01
542	0.01
543	0.5
544	0.82
545	0.05
546	0.29
547	0.21
548	0.8
549	0.24
550	0.57
551	0
552	0.83
553	0.11
554	0.1
555	0
556	0.83
557	0.08
558	0.63
559	0.08
560	0.32
561	0.15
562	0.28
563	0.07
564	0.89
565	0.15
566	0.36
567	0.33
568	0.04
569	0.38
570	0.2
571	0.7
572	0.09
573	0.88
574	0.2
575	0.15
576	0.12
577	0.2
578	0.81
579	0.39
580	0.17
581	0.22
582	0.13
583	0.88
584	0.84
585	0.33
586	0.16
587	0.19
588	0.39
589	0.34
590	0.1
591	0.5
592	0.39
593	0.67
594	0.17
595	0.82
596	0.29
597	0.2
598	0.29
599	0.14
600	0.14
601	0.43
602	0.87
603	0.14
604	0.71
605	0.5
606	0.6
607	0.72
608	0.63
609	0.71
610	0.19
611	0.19
612	0.08
613	0.1
614	0.46
615	0.77
616	0
617	0
618	0.29
619	0
620	0.01
621	0.03
622	0.22
623	0.23
624	0.13
625	0.3
626	0.15
627	0.9
628	0.27
629	0.42
630	0.49
631	0.84
632	0.2
633	0.26
634	0.3
635	0.7
636	0.71
637	0.34
638	0.01
639	0.37
640	0.11
641	0
642	0.47
643	0.08
644	0.2
645	0.43
646	0.08
647	0.27
648	0.03
649	0.16
650	0.05
651	0.36
652	0.89
653	0.22
654	0.37
655	0.38
656	0.35
657	0.61
658	0.12
659	0.72
660	0.39
661	0.25
662	0.36
663	0.43
664	0.39
665	0.03
666	0.35
667	0.35
668	0.59
669	0.73
670	0.53
671	0.06
672	0.34
673	0.03
674	0.37
675	0.33
676	0.44
677	0.48
678	0.12
679	0.53
680	0.31
681	0.31
682	0.11
683	0.2
684	0.05
685	0.64
686	0.05
687	0.06
688	0.07
689	0.8
690	0.2
691	0.13
692	0.04
693	0.09
694	0.09
695	0.56
696	0.41
697	0.67
698	0.06
699	0.31
700	0.22
701	0.63
702	0.04
703	0.06
704	0.87
705	0.47
706	0.57
707	0.4
708	0.13
709	0.09
710	0.13
711	0.73
712	0.01
713	0.4
714	0.41
715	0.27
716	0.49
717	0.59
718	0.9
719	0.44
720	0.07
721	0.85
722	0.37
723	0.42
724	0.69
725	0.12
726	0.39
727	0.18
728	0.23
729	0.37
730	0.26
731	0.47
732	0.56
733	0.04
734	0.9
735	0.15
736	0.33
737	0.79
738	0.47
739	0.21
740	0.57
741	0.25
742	0.01
743	0.57
744	0.33
745	0.34
746	0.01
747	0.04
748	0.22
749	0.03
750	0.44
751	0
752	0.05
753	0.28
754	0.15
755	0.02
756	0.59
757	0.52
758	0
759	0.13
760	0.32
761	0.05
762	0.33
763	0.04
764	0.33
765	0.78
766	0.62
767	0.58
768	0.75
769	0.84
770	0
771	0.22
772	0.56
773	0.11
774	0.48
775	0.71
776	0.89
777	0.54
778	0
779	0.11
780	0.34
781	0.41
782	0.9
783	0.47
784	0.43
785	0.3
786	0.22
787	0.21
788	0.45
789	0.74
790	0.58
791	0.26
792	0.78
793	0.06
794	0.83
795	0.52
796	0.62
797	0.01
798	0.11
799	0.19
800	0.12
801	0.65
802	0.17
803	0.05
804	0.09
805	0.01
806	0.22
807	0.35
808	0.15
809	0.32
810	0.23
811	0.02
812	0.13
813	0.61
814	0.29
815	0.52
816	0.52
817	0.01
818	0.01
819	0.14
820	0
821	0
822	0.33
823	0.35
824	0.88
825	0
826	0.54
827	0.11
828	0.67
829	0.42
830	0.85
831	0.17
832	0.47
833	0.5
834	0.48
835	0.21
836	0.58
837	0.01
838	0.56
839	0.17
840	0.27
841	0.72
842	0.67
843	0
844	0.02
845	0.62
846	0.21
847	0.11
848	0.05
849	0.34
850	0.13
851	0.08
852	0.13
853	0.43
854	0.41
855	0.01
856	0.2
857	0.07
858	0.08
859	0.71
860	0.2
861	0.32
862	0.16
863	0.13
864	0.07
865	0.67
866	0.04
867	0.51
868	0.31
869	0.18
870	0.47
871	0.65
872	0.01
873	0
874	0.03
875	0
876	0.8
877	0.17
878	0
879	0.15
880	0.05
881	0.78
882	0.59
883	0.47
884	0.84
885	0.53
886	0.24
887	0.19
888	0.42
889	0.59
890	0.13
891	0.15
892	0.04
893	0.29
894	0.35
895	0.43
896	0.32
897	0.38
898	0.24
899	0.04
900	0.17
901	0.02
902	0.89
903	0.17
904	0.98
905	0.12
906	0
907	0.36
908	0.11
909	0.1
910	0.01
911	0.41
912	0.16
913	0.71
914	0.18
915	0.68
916	0.01
917	0.58
918	0.5
919	0.04
920	0.43
921	0.16
922	0.28
923	0.28
924	0.03
925	0.08
926	0.22
927	0.15
928	0.31
929	0.95
930	0.18
931	0.36
932	0.66
933	0.48
934	0.71
935	0.01
936	0.09
937	0.3
938	0.07
939	0.08
940	0.64
941	0.18
942	0
943	0.48
944	0.04
945	0.54
946	0.22
947	0.11
948	0.14
949	0.55
950	0
951	0.27
952	0.07
953	0.94
954	0.24
955	0.11
956	0.05
957	0.17
958	0.02
959	0.73
960	0.11
961	0.37
962	0.32
963	0
964	0.55
965	0.22
966	0.32
967	0.64
968	0.51
969	0.38
970	0.21
971	0.57
972	0.31
973	0.12
974	0.01
975	0.16
976	0.29
977	0.74
978	0
979	0.44
980	0.25
981	0.3
982	0.36
983	0.35
984	0.48
985	0.56
986	0.04
987	0.63
988	0.17
989	0.55
990	0.33
991	0.88
992	0.69
993	0.37
994	0.31
995	0.02
996	0.51
997	0.13
998	0.05
999	0.25
1000	0.28
